# Supplementary material for: Genomic reconstruction of upland cotton domestication uncovers staged selection, gene flow, and flowering-time adaptation
Source: Proc Natl Acad Sci U S A. 2026 Jun 22;123(26):e2601246123. doi: 10.1073/pnas.2601246123 (PMC13320693; doi:10.1073/pnas.2601246123)
Supplement: Supplementary file 2 — Dataset S01 (XLSX) [file pnas.2601246123.sd01.xlsx]

## Sheet: Dataset 1
Dataset S1. The detailed information of accessions analyzed in this study. *ref (He et al., 2021) **ref(Yuan et al., 2021).
ID	Grouping by previou study*	Grouping by previou study**	Group	Acc. Name	Type	Species	Genome	Contary	Latitude	longitude	SNPs	INDELs	total_reads	Raw Bases	mapped	GenomeCoverage	Effective Depth	Depth	Data source	SRA acc.	parent	node	y	branch.length
NB191649			Pun	latifolium492	Wild	G. hirsutum	(AD)1				5647628	596364	231038917	31793145600	230462587(99.75054851906184%)	0.854022	10.6325	13.8893	This study		3555	650	647	0.000614488
NB191648			Mar	marie-galante2056	Wild	G. hirsutum	(AD)1				6697283	649958	192067502	26413013700	191414355(99.65993882713173%)	0.828014	8.79252	11.5389	This study		3362	430	559	0.00145424
NB191647			Mar	marie-galante1845	Wild	G. hirsutum	(AD)1				6718210	645024	167050678	23259714600	166568444(99.71132472745785%)	0.825462	7.86344	10.1613	This study		3346	411	572	0.00199234
NB191646			Mar	marie-galante1297	Wild	G. hirsutum	(AD)1				6727240	678578	213387090	29512996500	212745973(99.69955211442267%)	0.838065	9.73576	12.8931	This study		3404	472	468	0.00096167
NB191645			MolRicPal	richmondi19	Wild	G. hirsutum	(AD)1				4028627	473578	209855789	28887103200	209387807(99.77699828904886%)	0.858747	9.63991	12.6197	This study		3787	870	840	0.000410363
NB191644			MolRicPal	morrilli254	Wild	G. hirsutum	(AD)1				4367992	498660	205171521	29433774300	204698840(99.7696166613689%)	0.872119	10.0913	12.8585	This study		3815	892	889	0.000497403
NB191643			MolRicPal	morrilli136	Wild	G. hirsutum	(AD)1				4390922	504467	217791431	31077231900	217401907(99.82114815160014%)	0.871922	10.6236	13.5765	This study		3805	879	880	0.000398042
NB191642			MolRicPal	palmeri1854	Wild	G. hirsutum	(AD)1				4794148	538174	217031636	31427292300	216593316(99.7980386601334%)	0.875525	11.0526	13.7294	This study		3884	970	775	0.000239442
NB191641			Mar	marie-galante1851	Wild	G. hirsutum	(AD)1				6945054	653640	215746791	30366262500	215219586(99.75563715337022%)	0.820771	10.2183	13.2659	This study		3344	409	577	0.000995046
NB191640			Mar	marie-galante902	Wild	G. hirsutum	(AD)1				6937260	673290	211304792	29720541900	210690753(99.70940602236792%)	0.835574	10.1032	12.9838	This study		3414	483	489	0.000454542
NB191639			MolRicPal	morrilli268	Wild	G. hirsutum	(AD)1				4567099	495632	205145701	28329341400	204697788(99.78166103514887%)	0.847192	9.47506	12.376	This study		3822	898	871	0.000550375
NB191638			Mar	marie-galante1844X	Wild	G. hirsutum	(AD)1				6461733	620182	170918440	23995026300	170496321(99.7530289885632%)	0.817381	8.04049	10.4825	This study		3381	456	517	0.00240725
NB191636			Pun	latifolium492	Wild	G. hirsutum	(AD)1				5090837	511097	171644846	23923834800	171115057(99.69134581530051%)	0.818573	8.03078	10.4514	This study		3560	640	652	0.00178032
NB191635			Mar	marie-galante2056	Wild	G. hirsutum	(AD)1				6921715	670267	211855230	29546710500	211225112(99.70257142105956%)	0.832374	9.84298	12.9079	This study		3361	431	557	0.00942957
NB191634			Mar	marie-galante1845	Wild	G. hirsutum	(AD)1				7293600	729813	207098070	29508108300	206409403(99.66746817099744%)	0.856392	10.1011	12.891	This study		3345	412	570	0.00162667
NB191633			Mar	marie-galante1297	Wild	G. hirsutum	(AD)1				6256789	613529	152132990	21820869300	151771373(99.76230204901645%)	0.825111	7.63658	9.53273	This study		3405	471	470	0.000968773
NB191632			MolRicPal	richmondi19	Wild	G. hirsutum	(AD)1				3788965	411742	187645612	25951125300	187205027(99.76520367553279%)	0.812779	8.71957	11.3371	This study		3788	869	842	0.000629683
NB191631			MolRicPal	morrilli254	Wild	G. hirsutum	(AD)1				4027550	419309	178502496	24610837500	178083500(99.76527162959111%)	0.806113	8.34546	10.7516	This study		3814	893	887	0.000677278
NB191630			MolRicPal	morrilli136	Wild	G. hirsutum	(AD)1				4255450	453742	209222599	29222648400	208759985(99.77888908645093%)	0.83161	9.89329	12.7663	This study		3810	888	882	0.000385153
NB191629			MolRicPal	palmeri1854	Wild	G. hirsutum	(AD)1				4607219	478429	212155688	29717041200	211688839(99.77994980742633%)	0.835059	10.0032	12.9823	This study		3886	969	778	0.00040022
NB191628			Mar	marie-galante1851	Wild	G. hirsutum	(AD)1				6964370	627184	265526759	37135271400	264986910(99.79668753460739%)	0.800471	12.3222	16.223	This study		3344	408	576	0.000806439
NB191627			Mar	marie-galante902	Wild	G. hirsutum	(AD)1				6986307	682617	198599210	27900069900	197951167(99.67369306252527%)	0.842657	9.69114	12.1885	This study		3413	484	487	0.000945878
NB191626			MolRicPal	morrilli268	Wild	G. hirsutum	(AD)1				4580911	468210	194821385	27219924900	194333859(99.74975745090818%)	0.834695	9.24761	11.8914	This study		3819	900	867	0.0324596
NB191625			Mar	marie-galante1844X	Wild	G. hirsutum	(AD)1				7087302	709830	209396609	34330194900	208769484(99.70050852160648%)	0.854576	10.4773	14.9976	This study		3382	455	519	0.00357525
NB191623			Pun	latifolium492	Wild	G. hirsutum	(AD)1				5341881	522569	198145487	27329825700	197722543(99.78654875949812%)	0.809253	9.28741	11.9394	This study		3559	641	650	0.000911907
NB191622			Mar	marie-galante2056	Wild	G. hirsutum	(AD)1				6755728	643376	190224744	26359972200	189779702(99.76604410622836%)	0.822929	9.06579	11.5157	This study		3362	429	558	0.00113443
NB191621			Mar	marie-galante1845	Wild	G. hirsutum	(AD)1				7422874	725781	233822866	32290114500	233358655(99.80146894615517%)	0.844626	11.0111	14.1064	This study		3346	410	571	0.00471905
NB191620			Mar	marie-galante1297	Wild	G. hirsutum	(AD)1				6906853	693571	212211225	29740321200	211715408(99.76635684563811%)	0.849209	10.2646	12.9924	This study		3405	470	469	0.000696401
NB191619			MolRicPal	richmondi19	Wild	G. hirsutum	(AD)1				4150285	468593	225220047	31103332200	224850273(99.8358165692062%)	0.847145	10.6088	13.5879	This study		3788	868	841	0.000713922
NB191618			MolRicPal	morrilli254	Wild	G. hirsutum	(AD)1				4295841	459862	185483223	25403458800	185113169(99.80049192912719%)	0.834044	8.54887	11.0978	This study		3815	891	888	0.00100287
NB191617			MolRicPal	morrilli136	Wild	G. hirsutum	(AD)1				4169656	443583	178313669	24686632200	177908714(99.77289738791701%)	0.82982	8.49753	10.7847	This study		3806	882	877	0.000816899
NB191616			MolRicPal	palmeri1854	Wild	G. hirsutum	(AD)1				4932476	531769	232397537	32998346400	231947249(99.80624235273199%)	0.866399	11.2277	14.4158	This study		3886	968	777	9.17e-05
NB191615			Mar	marie-galante1851	Wild	G. hirsutum	(AD)1				6900708	640026	205758694	28732586100	205273916(99.76439488870395%)	0.813149	9.8433	12.5522	This study		3343	407	575	0.0010483
NB191614			Mar	marie-galante902	Wild	G. hirsutum	(AD)1				6898414	655460	198769285	27842854200	198168411(99.69770279145493%)	0.828237	9.59458	12.1635	This study		3414	482	488	0.00107404
NB191613			MolRicPal	morrilli268	Wild	G. hirsutum	(AD)1				4611208	489804	200201412	27775867800	199786723(99.79286409828119%)	0.840995	9.58943	12.1343	This study		3822	897	870	0.000529272
NB191612			Mar	marie-galante1844X	Wild	G. hirsutum	(AD)1				8047790	794635	256203272	36082737000	255555620(99.74721165934211%)	0.874509	12.3718	15.7632	This study		3382	454	518	0.0097811
NB190536			Lat2	palmeri866	Wild	G. hirsutum	(AD)1				4300628	479984	208297630	28783174800	207866312(99.79293187349275%)	0.855341	9.82721	12.5743	This study		3640	704	1037	0.028803
NB190535			MolRicPal	palmeri2515	Wild	G. hirsutum	(AD)1				4736505	510802	210713296	29423208900	210343260(99.8243888700787%)	0.858924	10.0964	12.8539	This study		3882	965	783	0.00078495
NB190534			MolRicPal	palmeri11X	Wild	G. hirsutum	(AD)1				4521852	467116	187344301	25977766800	186974645(99.8026862850768%)	0.831654	8.81541	11.3487	This study		3883	964	785	0.000692677
NB190533			MolRicPal	palmeri9	Wild	G. hirsutum	(AD)1				3460200	396549	144007996	21019416900	143724624(99.80322481537762%)	0.843251	7.71264	9.18261	This study		3779	857	833	0.000212484
NB190532			Pun	latifolium2111	Wild	G. hirsutum	(AD)1				5240477	559365	208638973	29334785700	208224159(99.8011809615263%)	0.857753	10.1084	12.8153	This study		3544	629	637	0.000655108
NB190531			Pun	latifolium490	Wild	G. hirsutum	(AD)1				4930754	503896	187700628	26363327700	187311708(99.7927977097658%)	0.829258	9.02906	11.5172	This study		3546	633	632	0.00101106
NB190529			Pun	latifolium489	Wild	G. hirsutum	(AD)1				5651932	617810	223350739	31658313300	222819703(99.76224121649314%)	0.87495	10.94	13.8303	This study		3561	649	653	0.00232378
NB190528			Pun	latifolium485	Wild	G. hirsutum	(AD)1				5577322	629862	221233676	32076959400	220600538(99.71381481723425%)	0.886723	11.1519	14.0132	This study		3567	654	644	0.00044805
NB190527			Pun	latifolium229	Wild	G. hirsutum	(AD)1				5081682	566202	218187213	30333220500	217729354(99.79015314705909%)	0.865625	10.378	13.2515	This study		3594	681	684	0.000665593
NB190526			Lat2	latifolium185	Wild	G. hirsutum	(AD)1				4876823	506977	202393421	27914576700	201892590(99.75254581027117%)	0.848108	9.10269	12.1948	This study		3660	731	1019	0.000913763
NB190525			Lat2	latifolium182X	Wild	G. hirsutum	(AD)1				3583304	421655	191595769	26314606500	191202393(99.79468440140764%)	0.850342	8.69855	11.4959	This study		3740	819	955	0.000303926
NB190524			Lat2	latifolium179	Wild	G. hirsutum	(AD)1				3374943	408464	180563581	26077608000	180193215(99.79488333253647%)	0.861363	8.74923	11.3923	This study		3740	818	954	0.00046556
NB190523			Lat2	latifolium142	Wild	G. hirsutum	(AD)1				5157977	550651	232643277	32506440600	231786289(99.6316300169723%)	0.865839	10.6151	14.2009	This study		3662	730	1022	0.000969837
NB190522			Pun	latifolium69	Wild	G. hirsutum	(AD)1				5310566	487836	214031090	29876815200	213500448(99.75207246760272%)	0.788507	9.65858	13.0521	This study		3572	662	661	0.00192652
NB190521			Pun	latifolium56A	Wild	G. hirsutum	(AD)1				4996725	524435	195213889	27205249200	194776803(99.77609892296137%)	0.841884	9.17301	11.885	This study		3537	637	626	0.0368436
NB190519			Mar	marie-galante2304B	Wild	G. hirsutum	(AD)1				6759869	687774	193961550	27504443400	193438473(99.730319230796%)	0.859563	9.34422	12.0157	This study		3426	492	507	0.0023284
NB190518			Mar	marie-galante2302	Wild	G. hirsutum	(AD)1				7094679	738702	252232892	34976841300	251643333(99.76626402872152%)	0.868947	11.2491	15.2801	This study		3426	491	506	0.00489542
NB190517			Mar	marie-galante2301	Wild	G. hirsutum	(AD)1				6460359	634749	181725206	25405069800	181197405(99.7095609290436%)	0.837149	8.58049	11.0985	This study		3432	501	501	0.109007
NB190516			Mar	marie-galante2051A	Wild	G. hirsutum	(AD)1				6256121	651699	234350651	32995781400	233817382(99.77244825319474%)	0.867783	11.0686	14.4146	This study		3484	568	405	0.123149
NB190515			Mar	marie-galante2051	Wild	G. hirsutum	(AD)1				6490806	608316	146461653	20569503900	146152871(99.7891721186569%)	0.813261	6.98638	8.98606	This study		3366	436	529	0.0336021
NB190514			Lat2	marie-galante2050X	Wild	G. hirsutum	(AD)1				4310871	415415	150766324	21368924400	150263537(99.66651239702574%)	0.803775	7.35516	9.33529	This study		3673	739	1009	0.00136453
NB190513			Mar	marie-galante2050	Wild	G. hirsutum	(AD)1				5789395	590126	205798743	29312119800	205295401(99.7554202748459%)	0.856094	9.94811	12.8054	This study		3484	567	404	0.115805
NB190512			Mar	marie-galante2049	Wild	G. hirsutum	(AD)1				7149393	685280	202856977	28114127400	202291244(99.7211173071952%)	0.834228	9.20957	12.282	This study		3363	433	555	0.031416
NB190511			Mar	marie-galante2046X	Wild	G. hirsutum	(AD)1				6778373	678429	177797397	24890597700	177202820(99.66558734265384%)	0.845119	8.5826	10.8738	This study		3353	422	565	0.0279831
NB190509			Mar	marie-galante2046	Wild	G. hirsutum	(AD)1				7089393	713436	192344872	26861309400	191863645(99.74981033026968%)	0.855534	8.99943	11.7347	This study		3363	432	554	0.0185043
NB190508			Mar	marie-galante2045X	Wild	G. hirsutum	(AD)1				7274980	736537	228543088	31944074700	227832058(99.68888579995034%)	0.860183	10.7071	13.9552	This study		3353	421	564	0.0329803
NB190507			Mar	marie-galante2045	Wild	G. hirsutum	(AD)1				7163437	723885	214378210	30664433100	213819120(99.73920390509838%)	0.861177	10.2899	13.3962	This study		3335	404	537	0.0305905
NB190506			Mar	marie-galante1854	Wild	G. hirsutum	(AD)1				6502214	619751	161157448	22565951400	160792041(99.77326086722346%)	0.821434	7.66544	9.85823	This study		3370	440	535	0.00725852
NB190505			Mar	marie-galante1853	Wild	G. hirsutum	(AD)1				6869004	683421	169205142	24475765200	168829106(99.77776325497247%)	0.846935	8.27671	10.6926	This study		3370	439	534	0.00698073
NB190504			Mar	marie-galante1848	Wild	G. hirsutum	(AD)1				6839922	680037	166373167	24077349000	165931421(99.7344848283137%)	0.846411	8.37102	10.5185	This study		3352	420	563	0.0532868
NB190503			Mar	marie-galante1847X	Wild	G. hirsutum	(AD)1				6801846	675761	210642167	29669910300	210114211(99.74935882614615%)	0.846317	9.89463	12.9617	This study		3378	452	514	0.00481818
NB190502			Mar	marie-galante1847	Wild	G. hirsutum	(AD)1				6806661	638299	180811368	25044036300	180423709(99.78560031690043%)	0.815502	8.31328	10.9408	This study		3372	442	528	0.0244201
NB190501			Mar	marie-galante1842A	Wild	G. hirsutum	(AD)1				6909967	675590	205454215	28765406700	204859503(99.71053794150683%)	0.83956	9.6212	12.5665	This study		3379	457	515	0.0107673
NB190499			Mar	marie-galante1777A	Wild	G. hirsutum	(AD)1				7367942	743242	227082388	32947848300	226514863(99.75007969354277%)	0.865414	11.4934	14.3937	This study		3335	403	536	0.0445412
NB190498			Gb	marie-galante1771B	Wild	G. hirsutum	(AD)1				16342800	1358807	215884161	31229073000	215378915(99.76596430342104%)	0.830054	10.5501	13.6428	This study		3170	227	148	0.0304338
NB190497			Mar	marie-galante1617	Wild	G. hirsutum	(AD)1				6444703	628600	152909249	22442667600	152481000(99.71993257255485%)	0.836998	8.00498	9.80437	This study		3348	416	567	0.0420407
NB190496			Mar	marie-galante1614A	Wild	G. hirsutum	(AD)1				6530917	680256	210132917	30267912000	209625052(99.7583124970373%)	0.881334	10.5075	13.2229	This study		3483	566	403	0.122816
NB190495			Mar	marie-galante1609B	Wild	G. hirsutum	(AD)1				7043255	717073	191687379	27523754400	191315521(99.80600809404358%)	0.863536	9.64624	12.0241	This study		3347	414	569	0.000537534
NB190494			Mar	marie-galante1606	Wild	G. hirsutum	(AD)1				7101690	748408	207498539	30108030900	207043092(99.78050592442966%)	0.876599	10.5817	13.1531	This study		3351	418	562	0.0205969
NB190493			Mar	marie-galante1272X	Wild	G. hirsutum	(AD)1				6977113	728227	186070680	27059116200	185616823(99.75608354846663%)	0.869992	9.46896	11.8211	This study		3401	474	465	0.0727116
NB190492			Mar	marie-galante1239	Wild	G. hirsutum	(AD)1				7215110	758455	214713166	30727482600	214240381(99.7798062369403%)	0.875576	10.7629	13.4237	This study		3398	468	472	0.0496106
NB190491			Mar	marie-galante1204X	Wild	G. hirsutum	(AD)1				5262463	579538	200666841	28996703100	200248389(99.79146928415543%)	0.871657	10.1804	12.6676	This study		3481	564	401	0.238646
NB190489			Mar	marie-galante1144	Wild	G. hirsutum	(AD)1				7195442	718708	205078771	29000357100	204530685(99.7327436685292%)	0.857626	9.83125	12.6692	This study		3445	525	441	0.00630783
NB190488			Mar	marie-galante1142X	Wild	G. hirsutum	(AD)1				6880575	687677	198045798	28146028800	197254900(99.60064893676764%)	0.850485	9.75242	12.296	This study		3435	507	491	0.066158
NB190487			Mar	marie-galante1034	Wild	G. hirsutum	(AD)1				6994638	719924	192230807	28137877200	191855553(99.80478987428899%)	0.868479	9.86425	12.2924	This study		3306	558	407	0.0678681
NB190486			Cul1	marie-galante1009	Wild	G. hirsutum	(AD)1				5598639	629857	212984989	31296794100	212555518(99.79835621185491%)	0.889865	10.9575	13.6724	This study		3964	1050	1054	0.000351444
NB190485			Mar	marie-galante898	Wild	G. hirsutum	(AD)1				7285902	778770	213318467	31000992600	212731183(99.72469143986488%)	0.88372	10.9003	13.5432	This study		3419	489	495	0.072383
NB190484			Mar	marie-galante882	Wild	G. hirsutum	(AD)1				7600018	785981	219465015	31796173200	219047818(99.80990273096603%)	0.877082	10.9466	13.8906	This study		3374	447	523	0.0436787
NB190483			Pun	marie-galante873	Wild	G. hirsutum	(AD)1				5840785	642634	234402413	33838012800	233906136(99.78827990990007%)	0.885325	11.7378	14.7826	This study		3573	661	663	0.000383966
NB190482			Mar	marie-galante871	Wild	G. hirsutum	(AD)1				7542565	763980	216938447	30934152000	216542561(99.81751229186222%)	0.868416	10.6784	13.514	This study		3358	427	553	0.00201905
NB190481			Mar	marie-galante856	Wild	G. hirsutum	(AD)1				6770430	668109	190316829	26866282200	189970527(99.8180392129169%)	0.843499	9.37703	11.7369	This study		3334	402	539	0.0598666
NB190479			Mar	marie-galante843	Wild	G. hirsutum	(AD)1				7267957	721742	221334985	31409552700	220830070(99.77187745534218%)	0.855706	10.7374	13.7217	This study		3452	528	430	0.0810504
NB190478			Lat2	marie-galante839	Wild	G. hirsutum	(AD)1				5086935	555214	161615563	23956210200	161267274(99.78449538303437%)	0.867255	8.42604	10.4656	This study		3653	722	1024	0.205277
NB190477			Mar	marie-galante833	Wild	G. hirsutum	(AD)1				6605264	638968	161914889	22883235900	161570237(99.78714002021148%)	0.830766	7.84963	9.99684	This study		3459	536	434	0.0406277
NB190476			Mar	marie-galante831	Wild	G. hirsutum	(AD)1				6782960	680764	160841112	23420726100	160521639(99.80137354434605%)	0.853508	8.21625	10.2316	This study		3458	533	439	0.0294185
NB190475			Mar	marie-galante370	Wild	G. hirsutum	(AD)1				6347685	619598	144179982	20922078000	143889117(99.79826256324543%)	0.834363	7.28601	9.14008	This study		3397	464	476	0.000670782
NB190474			MolRicPal	richmondi12	Wild	G. hirsutum	(AD)1				3922109	441789	171297579	24375857400	170933213(99.78729063065158%)	0.850233	8.42918	10.6489	This study		3782	864	834	0.000456659
NB190473			Mar	yucatanense2094D	Wild	G. hirsutum	(AD)1				7165709	736240	209437088	30177633900	208961442(99.77289313724606%)	0.867501	10.7124	13.1835	This study		3445	524	440	0.00721039
NB190472			MolRicPal	morrilli284	Wild	G. hirsutum	(AD)1				4686961	510531	214725323	30463638900	214382354(99.84027547603223%)	0.863466	10.4756	13.3084	This study		3820	899	868	0.0828689
NB190471			MolRicPal	morrilli211	Wild	G. hirsutum	(AD)1				3949206	436624	157411546	22854955200	157065910(99.78042525546378%)	0.850165	8.28782	9.98449	This study		3806	881	876	0.000450861
NB190469			MolRicPal	morrilli190	Wild	G. hirsutum	(AD)1				4308868	504093	196267928	28078312500	195917275(99.8213396332385%)	0.879464	9.93527	12.2664	This study		3813	890	886	0.000411372
NB190468			Mar	morrilli137Y	Wild	G. hirsutum	(AD)1				6229376	685126	185780325	27247941600	185295941(99.73927056053971%)	0.886514	9.78182	11.9036	This study		3485	570	396	0.0886007
NB190467			MolRicPal	morrilli137	Wild	G. hirsutum	(AD)1				4230837	491292	171164606	24647671800	170853518(99.81825214495572%)	0.876585	8.85597	10.7677	This study		3804	880	878	0.000726071
NB190466			MolRicPal	morrilli133	Wild	G. hirsutum	(AD)1				4263674	497097	173212382	25430732700	172888734(99.81314961652106%)	0.87726	9.04916	11.1097	This study		3811	887	884	0.00065564
NB190465			MolRicPal	morrilli132	Wild	G. hirsutum	(AD)1				4186248	482864	162967145	23785056300	162677791(99.82244642010511%)	0.873004	8.54048	10.3908	This study		3811	886	883	0.000198557
NB190464			Mar	punctatum1244	Wild	G. hirsutum	(AD)1				5993778	619860	184011664	26325079500	183547536(99.74777251076867%)	0.856156	9.18524	11.5005	This study		3486	575	390	0.130308
NB190463			MolRicPal	palmeri367mg	Wild	G. hirsutum	(AD)1				4655848	530943	199037529	28937946000	198615783(99.7881072970917%)	0.882431	10.2845	12.6419	This study		3881	966	782	0.000356397
NB190462			MolRicPal	palmeri832	Wild	G. hirsutum	(AD)1				3332010	417224	228075103	32943125400	227595794(99.78984597893616%)	0.885182	11.6249	14.3916	This study		3873	974	771	0.12962
NB190461			Lat2	palmeri2083	Wild	G. hirsutum	(AD)1				4290566	492902	192641763	28000920300	192273546(99.80885920359854%)	0.87648	9.84326	12.2326	This study		3639	702	1035	0.0156679
NB190459			MolRicPal	palmeri1530	Wild	G. hirsutum	(AD)1				4685757	546875	203361632	29759385300	203084247(99.86360013082508%)	0.888413	10.7092	13.0008	This study		3883	963	784	2.44e-06
NB190458			MolRicPal	palmeri1045A	Wild	G. hirsutum	(AD)1				2497926	317205	138286043	26361146700	138001141(99.7939763161782%)	0.854581	7.29044	11.5162	This study		3874	973	772	0.059299
NB190457			MolRicPal	palmeri51	Wild	G. hirsutum	(AD)1				3826887	471569	193867982	28001524500	193524682(99.82292073375994%)	0.880907	9.87765	12.2328	This study		3778	858	831	0.000246336
NB190456			Lat2	palmeri11	Wild	G. hirsutum	(AD)1				4886941	546768	222021683	31844809800	221599545(99.80986631832711%)	0.879975	11.1877	13.9118	This study		3628	735	1010	0.13049
NB190455			Lat2	latifolium1094	Wild	G. hirsutum	(AD)1				3439933	424623	180032934	25768824600	179671020(99.79897344782484%)	0.873403	9.15987	11.2574	This study		3711	783	934	0.000273968
NB190454			Lat2	latifolium1092	Wild	G. hirsutum	(AD)1				4626649	510425	184582364	27116592000	183950233(99.65753445437507%)	0.873426	9.80941	11.8462	This study		3678	748	995	0.00321961
NB190453			Lat1	latifolium503	Wild	G. hirsutum	(AD)1				2867817	393300	204999199	35485641300	204396678(99.70608616865864%)	0.886257	10.7012	15.5024	This study		3903	987	761	0.0882413
NB190452			Yuc	latifolium499	Wild	G. hirsutum	(AD)1				4768703	562883	184158799	27062587800	183005162(99.37356400765842%)	0.88069	9.56811	11.8226	This study		3295	385	385	0.175852
NB190451			Pun	latifolium482	Wild	G. hirsutum	(AD)1				5728872	655445	205877866	30197351100	205419312(99.777268917291%)	0.891166	10.834	13.1921	This study		3558	642	649	0.000343736
NB190449			MolRicPal	latifolium469	Wild	G. hirsutum	(AD)1				3518543	458939	193505168	28272176400	193168447(99.82598862682572%)	0.889823	10.0844	12.3511	This study		3859	942	814	0.000312218
NB190448			MolRicPal	latifolium466	Wild	G. hirsutum	(AD)1				3556996	426557	176526944	25574488200	176153643(99.78853029937459%)	0.869119	9.06137	11.1725	This study		3853	936	811	0.0614103
NB190447			MolRicPal	latifolium465	Wild	G. hirsutum	(AD)1				3380825	447406	203547043	29784531000	203220431(99.8395397962131%)	0.88422	10.6429	13.0118	This study		3862	950	795	0.0168757
NB190446			MolRicPal	latifolium378	Wild	G. hirsutum	(AD)1				3020196	379064	168945297	24268928700	168664235(99.83363727491034%)	0.856823	7.72103	10.6022	This study		3866	945	801	0.000882426
NB190445			Cul1	latifolium375	Wild	G. hirsutum	(AD)1				1927930	263716	163056017	23330221800	162730880(99.80059797486652%)	0.850515	7.34767	10.1921	This study		5738	2828	1335	0.00216157
NB190444			Cul1	latifolium294	Wild	G. hirsutum	(AD)1				1798206	285342	235941861	34013901600	235551964(99.83474869684105%)	0.885557	10.3608	14.8594	This study		5705	2790	1381	0.0446524
NB190443			MolRicPal	latifolium258	Wild	G. hirsutum	(AD)1				3496357	400466	185008890	26473258500	184658270(99.81048478265018%)	0.857942	8.37718	11.5652	This study		3840	926	820	0.0421942
NB190442			MolRicPal	latifolium253	Wild	G. hirsutum	(AD)1				3563421	457199	225575349	32750648700	225189677(99.82902741735313%)	0.889962	10.3139	14.3075	This study		3834	915	856	0.000179513
NB190441			Lat2	latifolium249	Wild	G. hirsutum	(AD)1				4462737	486960	175709597	25521811500	175358063(99.79993466150856%)	0.859805	8.07553	11.1495	This study		3662	729	1021	0.000352533
NB190439			Lat2	latifolium248	Wild	G. hirsutum	(AD)1				4866553	512302	193820682	28125544500	193538769(99.85454957794443%)	0.87008	8.86791	12.287	This study		3671	737	1006	0.00472952
NB190438			Lat2	latifolium247	Wild	G. hirsutum	(AD)1				4369449	458093	182091786	25956526500	181838549(99.86092892734877%)	0.84494	8.29984	11.3394	This study		3676	745	1001	0.00837722
NB190437			Lat1	latifolium245	Wild	G. hirsutum	(AD)1				2534125	312728	183857161	25807792500	183572888(99.84538377594114%)	0.837207	7.91496	11.2745	This study		3928	1022	724	0.043027
NB190436			Cul1	G. hirsutum	Wild	G. hirsutum	(AD)1				1967830	273233	170824899	24559529400	170271884(99.67626791923348%)	0.853228	7.77023	10.7292	This study		5708	2794	1379	0.0854094
NB190435			Lat1	latifolium243	Wild	G. hirsutum	(AD)1				2065628	292350	173491044	25168979100	173155355(99.80650932044654%)	0.853158	8.08811	10.9954	This study		3943	1029	718	0.00387059
NB190434			Lat2	latifolium242	Wild	G. hirsutum	(AD)1				2585391	348561	175288263	25527226800	175095425(99.88998807067875%)	0.865182	8.03093	11.1519	This study		3623	763	982	0.107679
NB190433			Lat2	latifolium241	Wild	G. hirsutum	(AD)1				3144673	377804	168454638	24550965000	168285007(99.89930167431781%)	0.850349	7.42764	10.7254	This study		3739	817	953	0.0338089
NB190432			Cul1	latifolium240	Wild	G. hirsutum	(AD)1				3849821	403840	144271919	21059167800	143988984(99.8038876851704%)	0.843637	6.53882	9.19997	This study		4081	1163	1147	0.0819196
NB190431			Lat2	latifolium239	Wild	G. hirsutum	(AD)1				2787124	378738	211761509	31125928200	210911383(99.59854555059862%)	0.887628	9.57891	13.5978	This study		3613	854	891	0.116047
NB190429			Lat2	latifolium238	Wild	G. hirsutum	(AD)1				3233249	415629	210326717	30180933600	209971400(99.83106425799438%)	0.87608	9.39755	13.1849	This study		3757	837	902	0.000376682
NB190428			Lat2	latifolium237	Wild	G. hirsutum	(AD)1				3308726	457152	251347431	36682816800	250803456(99.78357646313083%)	0.895658	11.254	16.0254	This study		3767	848	912	0.000104742
NB190427			Lat2	latifolium236	Wild	G. hirsutum	(AD)1				3082936	380706	168547769	24521878200	168118245(99.7451618597218%)	0.857741	7.7979	10.7127	This study		3719	794	942	0.000365556
NB190426			Lat2	latifolium234	Wild	G. hirsutum	(AD)1				3203048	414964	226353701	32735137200	226087574(99.88242869508018%)	0.875166	10.0309	14.3008	This study		3754	833	905	0.000256483
NB190425			Lat2	latifolium233	Wild	G. hirsutum	(AD)1				3375979	438836	234585105	33858273300	233945729(99.72744390569896%)	0.886217	10.1471	14.7914	This study		3737	815	957	0.000208335
NB190424			MolRicPal	latifolium232	Wild	G. hirsutum	(AD)1				3114292	335308	177513181	25598211900	177191630(99.81885795849718%)	0.80457	7.99503	11.1829	This study		3835	917	853	0.00649255
NB190423			Lat2	latifolium228	Wild	G. hirsutum	(AD)1				3150485	383861	166032223	24191230500	165797108(99.85839194600196%)	0.858722	7.71272	10.5683	This study		3712	798	935	0.0592704
NB190422			Lat2	latifolium227	Wild	G. hirsutum	(AD)1				3131519	390607	161558156	23448635400	161168512(99.75882121358207%)	0.862919	7.44644	10.2438	This study		3732	803	970	0.000734348
NB190421			Lat1	latifolium226A	Wild	G. hirsutum	(AD)1				3404675	564485	590218451	86576803800	588999412(99.79345969311285%)	0.942839	25.9848	37.8222	This study		3941	1025	723	0.00368984
NB190419			Lat1	latifolium226	Wild	G. hirsutum	(AD)1				2838344	364589	207326585	29133795600	207078445(99.88031443242072%)	0.870343	10.0373	12.7275	This study		3941	1024	722	0.00436607
NB190418			Lat1	latifolium225	Wild	G. hirsutum	(AD)1				2552466	389671	228684464	33435336600	228348747(99.85319641127873%)	0.900576	11.7321	14.6067	This study		3931	1013	728	0.0529476
NB190417			Lat1	latifolium224	Wild	G. hirsutum	(AD)1				2675303	365063	180934241	26384944800	180686263(99.86294578702767%)	0.880375	9.34604	11.5266	This study		3944	1031	716	0.00348678
NB190416			Lat2	latifolium223	Wild	G. hirsutum	(AD)1				4546837	486278	177795299	25854612900	176790791(99.43501993266987%)	0.858314	9.03421	11.2949	This study		3674	743	1003	0.023902
NB190415			Lat2	latifolium222	Wild	G. hirsutum	(AD)1				3311737	425694	200277105	28906041000	199847928(99.78570840636027%)	0.882582	9.97363	12.628	This study		3744	823	951	0.00204218
NB190414			Lat2	latifolium221	Wild	G. hirsutum	(AD)1				3187429	394124	157372524	22908888000	157028063(99.7811174458891%)	0.861167	7.87021	10.008	This study		3707	786	929	0.000449099
NB190413			Lat2	latifolium220	Wild	G. hirsutum	(AD)1				3117145	430302	168788356	24865044300	168438299(99.792605954406%)	0.891984	8.76871	10.8626	This study		3702	776	926	2.11e-06
NB190412			Lat2	latifolium219	Wild	G. hirsutum	(AD)1				3151311	427369	188736187	27580734600	188361210(99.80132214920714%)	0.888757	9.61259	12.049	This study		3703	779	923	0.00026405
NB190411			Lat2	latifolium218	Wild	G. hirsutum	(AD)1				3219380	409107	175262019	25487708400	174579000(99.61028692702666%)	0.873293	8.87264	11.1346	This study		3718	795	941	0.000454411
NB190409			Lat2	latifolium217	Wild	G. hirsutum	(AD)1				3467845	465223	189726287	28020520200	189379379(99.81715343430507%)	0.896449	9.73915	12.2411	This study		3705	788	927	0.0668405
NB190408			Lat2	latifolium216	Wild	G. hirsutum	(AD)1				2984751	378881	177777131	25437555900	177555325(99.8752336710845%)	0.861736	8.87149	11.1127	This study		3756	835	904	0.00961209
NB190407			Lat2	latifolium215	Wild	G. hirsutum	(AD)1				3215680	385167	167131459	23874610500	166941867(99.88656115303822%)	0.856925	8.23576	10.4299	This study		3750	828	898	0.000206075
NB190406			Lat2	latifolium214	Wild	G. hirsutum	(AD)1				3567713	434170	187211607	27037830000	186717981(99.73632724599175%)	0.874824	9.3982	11.8118	This study		3721	800	920	0.0781687
NB190405			Lat2	latifolium213	Wild	G. hirsutum	(AD)1				3261666	411630	178269746	31969496700	177977469(99.83604789564237%)	0.871758	8.85336	13.9663	This study		3727	807	964	0.000494446
NB190404			Lat1	latifolium212X	Wild	G. hirsutum	(AD)1				2624901	337919	180611779	26478444900	180380161(99.87175919462041%)	0.855497	9.28395	11.5675	This study		3944	1030	715	0.00372126
NB190403			Lat2	latifolium212	Wild	G. hirsutum	(AD)1				4442175	555520	241163329	35242221900	240784398(99.8428737065576%)	0.90227	12.1542	15.396	This study		3652	720	1039	0.000312788
NB190402			Lat2	latifolium209	Wild	G. hirsutum	(AD)1				3268694	400088	185928123	26918562600	185561320(99.8027178491981%)	0.86175	9.50536	11.7597	This study		3739	816	952	0.0391526
NB190401			Lat2	latifolium208	Wild	G. hirsutum	(AD)1				3188320	407967	184363621	26645976000	183882888(99.73924736485839%)	0.872319	9.1641	11.6406	This study		3737	814	956	2.03e-06
NB190399			Lat2	latifolium207	Wild	G. hirsutum	(AD)1				4858596	546720	232157171	33377833500	231836143(99.86171954171513%)	0.879982	11.7317	14.5815	This study		3661	728	1020	0.000149388
NB190398			Lat1	latifolium206	Wild	G. hirsutum	(AD)1				3223648	392715	173073552	24992814600	172658633(99.7602643528111%)	0.863465	8.52664	10.9184	This study		3938	1021	725	0.0410713
NB190397			Lat1	latifolium205A	Wild	G. hirsutum	(AD)1				3022114	390212	196165097	28322662200	195172982(99.49424489107764%)	0.86999	9.72561	12.3731	This study		3939	1020	727	0.000207352
NB190396			Lat1	latifolium205	Wild	G. hirsutum	(AD)1				2636027	328575	162990153	23345993100	162698518(99.82107201285957%)	0.844895	8.08391	10.199	This study		3939	1019	726	0.00020584
NB190395			Lat1	latifolium204A	Wild	G. hirsutum	(AD)1				4281289	479020	185021967	26840085900	184525769(99.73181670909379%)	0.866161	9.42867	11.7254	This study		3937	1017	736	0.000297585
NB190394			Lat1	latifolium204	Wild	G. hirsutum	(AD)1				2570460	347009	176428343	25907268600	175953296(99.73074224247517%)	0.877184	9.18515	11.3179	This study		3937	1016	735	0.000342387
NB190393			Lat1	latifolium203	Wild	G. hirsutum	(AD)1				2548078	273687	121022661	23448918300	120700969(99.73418862439324%)	0.764422	6.07726	10.244	This study		3908	1001	744	0.0834219
NB190392			Pun	latifolium202A	Wild	G. hirsutum	(AD)1				3123694	430560	186645736	27566319300	186302079(99.8158773903091%)	0.892326	9.66903	12.0427	This study		3599	690	688	0.00418656
NB190391			Pun	latifolium202	Wild	G. hirsutum	(AD)1				2562032	393345	200803546	29719657200	200408680(99.80335705824638%)	0.898215	10.5091	12.9834	This study		3600	688	689	0.152586
NB190389			Lat2	latifolium201	Wild	G. hirsutum	(AD)1				2956412	347389	192870020	27849370800	192376350(99.7440400535034%)	0.870101	9.16207	12.1664	This study		3767	847	911	0.000106385
NB190388			Lat2	latifolium200	Wild	G. hirsutum	(AD)1				2797836	372802	199777496	28629580500	199434171(99.82814630933206%)	0.870527	10.1179	12.5072	This study		3703	778	922	0.000147733
NB190387			Lat2	latifolium199	Wild	G. hirsutum	(AD)1				3157004	373233	181508086	26085862500	181208795(99.83510872347583%)	0.851785	9.34262	11.3959	This study		3713	797	936	0.000670097
NB190386			Lat2	latifolium198	Wild	G. hirsutum	(AD)1				2656528	347733	193511299	27656085300	192763132(99.6133729638185%)	0.86673	9.65717	12.0819	This study		3715	791	937	0.000223176
NB190385			Cul1	latifolium197	Wild	G. hirsutum	(AD)1				4562498	503935	160360580	23617050300	159954912(99.74702760491388%)	0.860876	8.65935	10.3174	This study		4093	1180	1137	0.103969
NB190384			Lat2	latifolium196	Wild	G. hirsutum	(AD)1				4236861	393969	170559313	24115130100	170273873(99.83264472928546%)	0.778819	8.15762	10.535	This study		3766	846	910	0.000247097
NB190383			Cul1	latifolium183	Wild	G. hirsutum	(AD)1				5216722	558413	151901787	22334529000	151723724(99.88277754757421%)	0.855834	7.82063	9.75713	This study		4159	1238	1250	0.000292619
NB190382			Lat1	latifolium182	Wild	G. hirsutum	(AD)1				3332644	421775	216764705	30558951300	216425944(99.84371948376005%)	0.865331	10.1679	13.3501	This study		3940	1023	721	0.0528164
NB190381			MolRicPal	latifolium181	Wild	G. hirsutum	(AD)1				5181868	573074	195241206	28486418400	194877923(99.8139311841784%)	0.870504	9.59569	12.4447	This study		3835	916	852	0.00201852
NB190379			Cul1	latifolium180	Wild	G. hirsutum	(AD)1				4375490	501136	216247223	31251962700	215937015(99.85654937173459%)	0.873186	10.3509	13.6528	This study		4158	1239	1248	0.000254101
NB190378			Lat2	latifolium178	Wild	G. hirsutum	(AD)1				3399158	413993	159045930	23399568600	158741247(99.80843080989246%)	0.867474	8.13165	10.2224	This study		3716	790	939	0.000434387
NB190377			Lat2	latifolium177	Wild	G. hirsutum	(AD)1				3188101	381015	159117751	22757210700	158867504(99.84272842066503%)	0.848665	7.79763	9.94178	This study		3763	842	918	0.000390061
NB190376			Lat2	latifolium176	Wild	G. hirsutum	(AD)1				5233871	580155	217203393	31124466900	216914182(99.86684784431522%)	0.872389	10.6903	13.5971	This study		3762	840	916	0.000619076
NB190375			Lat2	latifolium175	Wild	G. hirsutum	(AD)1				3850848	405826	155043231	22857294000	154436054(99.60838212923981%)	0.81658	7.81566	9.98551	This study		3759	843	913	0.0330928
NB190374			Lat2	latifolium174	Wild	G. hirsutum	(AD)1				1352624	224440	151643902	21935178600	151403356(99.84137443258352%)	0.852631	7.3286	9.58267	This study		3729	805	966	0.000601679
NB190373			Lat2	latifolium173	Wild	G. hirsutum	(AD)1				1804658	263772	186313558	27148874400	186096246(99.88336221886762%)	0.861239	9.20426	11.8603	This study		3732	802	969	0.000400773
NB190372			Lat2	latifolium170	Wild	G. hirsutum	(AD)1				1703431	261221	179913967	26361055800	179643166(99.84948305875552%)	0.873034	8.7201	11.5162	This study		3745	826	945	0.0798245
NB190371			Lat2	latifolium169	Wild	G. hirsutum	(AD)1				1775956	269850	195973866	28399470600	195729121(99.87511345007604%)	0.87411	9.41767	12.4067	This study		3744	822	950	0.00118665
NB190369			Lat2	latifolium168	Wild	G. hirsutum	(AD)1				1822647	284870	234820136	34158081300	234310427(99.78293641734369%)	0.887849	11.1463	14.9224	This study		3721	799	919	0.0608764
NB190368			Cul2	latifolium167	Wild	G. hirsutum	(AD)1				1925596	282467	190972515	27926403600	190555782(99.78178378181802%)	0.874364	9.30456	12.2	This study		4673	1728	2763	5.3e-05
NB190367			Cul2	latifolium164	Wild	G. hirsutum	(AD)1				1835937	267967	184689904	26703327000	184473868(99.88302771547274%)	0.865421	8.708	11.6657	This study		4673	1727	2762	0.000304164
NB190366			MolRicPal	latifolium163	Wild	G. hirsutum	(AD)1				1766520	254213	172120345	24772939500	171898265(99.8709739978734%)	0.85962	8.13662	10.8224	This study		3861	951	794	0.0995384
NB190365			Cul1	latifolium162A	Wild	G. hirsutum	(AD)1				1951478	287514	198289143	28932767700	198045644(99.87720003409365%)	0.878456	9.44476	12.6397	This study		3960	1054	1049	0.122751
NB190364			Cul1	latifolium162	Wild	G. hirsutum	(AD)1				2100244	282963	168759127	24668259000	168526061(99.86189428439032%)	0.856993	8.19894	10.7767	This study		4082	1166	1141	0.0659662
NB190363			Lat1	latifolium161	Wild	G. hirsutum	(AD)1				1880863	271369	187182041	27238278300	186917774(99.85881818651609%)	0.870242	8.99209	11.8994	This study		3923	1032	714	0.0717731
NB190362			Lat1	latifolium160B	Wild	G. hirsutum	(AD)1				15774619	1286415	192036651	27879226500	191814697(99.88442102127682%)	0.807751	8.92883	12.1794	This study		3942	1027	720	0.00133868
NB190361			Lat2	latifolium160A	Wild	G. hirsutum	(AD)1				14913863	1204910	184617768	27179476200	184312024(99.83439080468138%)	0.805413	8.95022	11.8737	This study		3708	785	930	0.000413066
NB190359			Lat1	latifolium160	Wild	G. hirsutum	(AD)1				15631910	1265664	179515933	25902299100	179288871(99.87351429134705%)	0.80414	8.45812	11.3158	This study		3942	1026	719	0.00102654
NB190358			Lat2	latifolium158	Wild	G. hirsutum	(AD)1				15050507	1240636	178628379	25898238000	178401378(99.87291996866858%)	0.813056	8.39614	11.314	This study		3709	784	931	2.46e-06
NB190357			Lat2	latifolium157	Wild	G. hirsutum	(AD)1				16237176	1355904	193999264	27717762600	193772134(99.88292223624106%)	0.818428	9.21503	12.1089	This study		3746	825	947	0.0688334
NB190356			Lat2	latifolium156	Wild	G. hirsutum	(AD)1				16244600	1336265	203734801	29220512100	203476310(99.87312378703528%)	0.813486	9.57287	12.7654	This study		3765	845	909	0.000186885
NB190355			Lat2	latifolium155	Wild	G. hirsutum	(AD)1				15103766	1222443	152239953	22092342600	152059508(99.88147329498979%)	0.79441	7.40948	9.65133	This study		3765	844	908	0.000313879
NB190354			Lat2	latifolium154	Wild	G. hirsutum	(AD)1				15645897	1261003	177919078	25722378600	177699587(99.87663436520282%)	0.799732	8.54919	11.2372	This study		3746	824	946	0.06209
NB190353			Lat2	latifolium153	Wild	G. hirsutum	(AD)1				14779091	1168928	150605971	21665222400	150404293(99.86608897465294%)	0.785362	7.19532	9.46474	This study		3763	841	917	8.77e-05
NB190352			MolRicPal	latifolium148	Wild	G. hirsutum	(AD)1				14772525	1166749	151432400	21923012400	151188637(99.83902850380764%)	0.784455	7.31119	9.57735	This study		3834	914	855	0.000508987
NB190351			Lat2	latifolium143	Wild	G. hirsutum	(AD)1				14899634	1204988	175590978	25115188800	175354700(99.86543841677333%)	0.801986	8.32695	10.9719	This study		3659	727	1018	0.0606642
NB190349			Lat2	latifolium140	Wild	G. hirsutum	(AD)1				15316224	1261037	177426957	25788881100	177191045(99.86703711544801%)	0.812901	8.67038	11.2662	This study		3733	813	958	0.0829951
NB190348			Lat2	latifolium124	Wild	G. hirsutum	(AD)1				15529813	1292346	180769990	26493365400	180354746(99.77029151796711%)	0.818053	8.91079	11.574	This study		3755	832	907	0.000663653
NB190347			Lat2	latifolium123	Wild	G. hirsutum	(AD)1				15114300	1255763	180408467	26087440800	180111110(99.83517569604979%)	0.818261	8.68313	11.3966	This study		3768	853	893	0.00101986
NB190346			Lat2	latifolium122	Wild	G. hirsutum	(AD)1				16071445	1364245	213158966	30947520900	212846086(99.85321752780504%)	0.831586	10.2384	13.5198	This study		3762	839	915	0.000165917
NB190345			Lat2	latifolium121	Wild	G. hirsutum	(AD)1				14515056	1180658	163543372	23581948800	163327717(99.86813589730802%)	0.803347	7.90731	10.3021	This study		3701	777	924	0.000276161
NB190344			Lat2	latifolium120	Wild	G. hirsutum	(AD)1				13607993	1084819	143764422	20792305200	143543582(99.84638758537909%)	0.787673	7.00091	9.08339	This study		3768	852	892	0.00245888
NB190343			Pun	latifolium119A	Wild	G. hirsutum	(AD)1				14863951	1225343	168996279	24708706200	168737511(99.84687946886689%)	0.810685	8.2468	10.7943	This study		3576	673	665	0.000901407
NB190342			Lat2	latifolium119	Wild	G. hirsutum	(AD)1				14567233	1174962	159282094	23061561600	159088956(99.87874468802501%)	0.797395	7.73504	10.0747	This study		3726	808	963	0.00124595
NB190341			Lat2	latifolium118	Wild	G. hirsutum	(AD)1				15002273	1245334	177926767	25768541700	177563676(99.79593233434068%)	0.816017	8.58924	11.2573	This study		3730	804	967	0.000551938
NB190339			Cul1	latifolium117A	Wild	G. hirsutum	(AD)1				15684606	1302289	201490328	28700039400	201144642(99.82843543735757%)	0.819929	9.45162	12.538	This study		4157	1240	1247	0.00666233
NB190338			Lat2	latifolium117	Wild	G. hirsutum	(AD)1				14989661	1230895	166499858	24139989600	166250498(99.85023410650597%)	0.808322	8.12145	10.5459	This study		3612	855	890	0.0979404
NB190337			MolRicPal	latifolium116	Wild	G. hirsutum	(AD)1				15993027	1333387	218310589	31287909300	218002516(99.85888316209893%)	0.824636	10.2073	13.6685	This study		3833	913	854	0.000605241
NB190336			Lat2	latifolium113	Wild	G. hirsutum	(AD)1				15832114	1331722	192032067	27859913100	191638734(99.79517327176403%)	0.830618	9.35534	12.171	This study		3743	821	949	0.0582429
NB190335			Lat1	latifolium1112	Wild	G. hirsutum	(AD)1				14211715	1154123	143860342	21056256600	143494494(99.74569224922321%)	0.797637	7.16197	9.1987	This study		3936	1015	734	0.000838957
NB190334			Lat1	latifolium109	Wild	G. hirsutum	(AD)1				16154796	1370195	224637325	32632535700	224336061(99.86588871640097%)	0.835796	10.8054	14.2559	This study		3933	1011	731	0.000376268
NB190333			Lat1	latifolium108	Wild	G. hirsutum	(AD)1				15191107	1250393	181606944	26447248200	180992427(99.6616225203371%)	0.814691	9.03713	11.5538	This study		3943	1028	717	0.00441569
NB190332			Lat2	latifolium107	Wild	G. hirsutum	(AD)1				15263743	1242003	193501941	27636605700	193241710(99.86551504411007%)	0.811299	9.18735	12.0734	This study		3743	820	948	0.0748588
NB190331			Lat2	latifolium106	Wild	G. hirsutum	(AD)1				15869597	1369500	195460610	28694708100	195047802(99.78880245999437%)	0.836688	9.70869	12.5357	This study		3706	787	928	0.0024806
NB190329			Lat2	latifolium105	Wild	G. hirsutum	(AD)1				15871389	1308330	204934365	29283618600	204651998(99.86221588555927%)	0.821162	9.67901	12.7929	This study		3728	806	965	0.00089311
NB190328			Lat2	latifolium104	Wild	G. hirsutum	(AD)1				13870755	1134004	123558315	24214390200	123129627(99.65304803646764%)	0.790127	6.307	10.5784	This study		3757	836	901	0.000417335
NB190327			Lat2	latifolium103	Wild	G. hirsutum	(AD)1				15536505	1287545	191748955	27653081100	191420324(99.82861392908244%)	0.818291	9.20197	12.0806	This study		3751	829	899	0.01395
NB190326			Lat2	latifolium102	Wild	G. hirsutum	(AD)1				14762471	1191482	159279901	22963304700	159053687(99.85797705888831%)	0.799862	7.78756	10.0318	This study		3756	834	903	0.0372289
NB190325			Cul2	latifolium101	Wild	G. hirsutum	(AD)1				14545283	1164606	153843937	22282914300	153463076(99.75243678273782%)	0.793727	7.67935	9.73458	This study		4727	1789	2706	0.0439742
NB190324			Lat2	latifolium100	Wild	G. hirsutum	(AD)1				15184037	1248054	189527455	27258061800	189352059(99.90745615193323%)	0.816357	9.12262	11.908	This study		3685	758	989	0.000344693
NB190323			Lat2	latifolium99	Wild	G. hirsutum	(AD)1				15302864	1259689	195929563	28590789600	195529439(99.7957817116144%)	0.814517	9.33813	12.4903	This study		3717	796	940	1e-06
NB190322			Lat2	latifolium97A	Wild	G. hirsutum	(AD)1				15562758	1283088	188314137	27265669800	188119674(99.89673478417608%)	0.816324	9.1267	11.9114	This study		3735	811	960	0.0595959
NB190321			Lat2	latifolium97	Wild	G. hirsutum	(AD)1				16107308	1365199	230036706	33188373300	229713932(99.85968587117571%)	0.835608	10.866	14.4988	This study		3736	810	962	0.0286972
NB190319			Lat2	latifolium96	Wild	G. hirsutum	(AD)1				15817960	1345907	208048613	30071495400	207790236(99.87580931385493%)	0.833002	10.12	13.1371	This study		3720	793	944	9.55e-05
NB190318			Lat2	latifolium95	Wild	G. hirsutum	(AD)1				15305477	1248343	199259033	28173965700	199052823(99.8965115925259%)	0.814924	9.21019	12.3082	This study		3736	809	961	0.0355558
NB190317			Lat2	latifolium93	Wild	G. hirsutum	(AD)1				15410151	1284871	195442890	27814187100	195228700(99.89040788334638%)	0.825103	9.32377	12.151	This study		3720	792	943	0.126587
NB190316			Lat2	latifolium91	Wild	G. hirsutum	(AD)1				16152825	1357775	232419397	33587868000	232189772(99.90120230799842%)	0.832793	11.128	14.6733	This study		3669	741	1004	0.0209077
NB190315			Lat2	latifolium90	Wild	G. hirsutum	(AD)1				16495857	1406380	251775553	36160315200	251458434(99.87404694529656%)	0.8405	11.728	15.7971	This study		3716	789	938	0.000320393
NB190314			Lat2	latifolium89	Wild	G. hirsutum	(AD)1				14639901	1103481	195467227	27930735600	195276917(99.90263841006963%)	0.767067	9.156	12.2019	This study		3691	770	975	0.000189925
NB190313			Lat2	latifolium88	Wild	G. hirsutum	(AD)1				14927193	1215488	170815911	24557276100	170655380(99.90602104976041%)	0.80517	8.24336	10.7282	This study		3692	769	977	0.000221195
NB190312			Lat2	latifolium87	Wild	G. hirsutum	(AD)1				14119345	1135757	141555935	20442082800	141385029(99.87926610071135%)	0.793194	7.04709	8.93039	This study		3685	757	988	0.00020506
NB190311			Lat2	latifolium86	Wild	G. hirsutum	(AD)1				1790279	274850	200811955	29303992500	200632620(99.91069505797103%)	0.879356	9.89522	12.8018	This study		3693	774	971	0.0585103
NB190309			Pun	latifolium85	Wild	G. hirsutum	(AD)1				14879311	1224716	165292846	23880117600	165144894(99.91049098398366%)	0.8117	8.26845	10.4323	This study		3607	697	697	0.0905622
NB190308			Lat2	latifolium84	Wild	G. hirsutum	(AD)1				15475553	1276768	184980472	26461464000	184718738(99.85850722664391%)	0.816684	8.97228	11.56	This study		3694	773	973	0.056463
NB190307			Lat2	latifolium83	Wild	G. hirsutum	(AD)1				14709530	1188690	164021316	23454368400	163847311(99.89391317894315%)	0.804555	8.11669	10.2463	This study		3694	772	972	0.056727
NB190306			Lat2	latifolium81	Wild	G. hirsutum	(AD)1				14863060	1181017	178829240	25653580500	178642210(99.89541419512827%)	0.797738	8.82508	11.2071	This study		3687	762	984	0.0127275
NB190305			Lat2	latifolium80A	Wild	G. hirsutum	(AD)1				15859431	1333555	208512383	30036846300	208245963(99.87222821198107%)	0.832084	10.2702	13.122	This study		3687	761	983	0.0118615
NB190304			Lat2	latifolium80	Wild	G. hirsutum	(AD)1				15444280	1280713	185545430	26665395300	185359780(99.89994364183478%)	0.818702	8.99518	11.6491	This study		3686	760	986	0.0412397
NB190303			Lat2	latifolium79	Wild	G. hirsutum	(AD)1				14467872	1196897	143863333	20812932600	143704970(99.88992122127463%)	0.809341	7.17219	9.0924	This study		3620	767	978	0.0492063
NB190302			Lat1	latifolium78K	Wild	G. hirsutum	(AD)1				15054128	1252419	170625889	24539928000	170455283(99.90001165649605%)	0.818728	8.34236	10.7206	This study		3904	989	759	0.0213088
NB190301			Lat2	latifolium77	Wild	G. hirsutum	(AD)1				14922235	1228999	168862165	24292721100	168641310(99.86920989672257%)	0.815289	8.30843	10.6126	This study		3686	759	985	0.040043
NB190299			Lat2	latifolium76	Wild	G. hirsutum	(AD)1				15928593	1344885	205118630	29772464100	204522276(99.70926385380011%)	0.828885	9.98209	13.0065	This study		3675	746	999	0.0284321
NB190298			Lat2	latifolium75	Wild	G. hirsutum	(AD)1				15147944	1256051	179437844	25956765900	179244647(99.89233207683881%)	0.817736	8.96324	11.3396	This study		3679	751	996	0.0151136
NB190297			Lat2	latifolium73A	Wild	G. hirsutum	(AD)1				15589040	1304979	194288814	28020417300	194047935(99.87602013979044%)	0.825667	9.59358	12.2411	This study		3622	764	981	0.0810154
NB190296			Cul1	G. hirsutum	Wild	G. hirsutum	(AD)1				16047788	1379204	212657797	30874453200	212414065(99.88538769636554%)	0.839037	10.6488	13.4879	This study		5703	2787	1383	0.0764286
NB190295			Cul1	G. hirsutum	Wild	G. hirsutum	(AD)1				16584648	1407217	245551240	35542670400	245218950(99.86467590226789%)	0.83697	11.7846	15.5273	This study		5708	2793	1378	0.0945004
NB190294			Lat2	latifolium71	Wild	G. hirsutum	(AD)1				15274512	1229285	190498160	27374235300	190190246(99.8383637931201%)	0.803601	9.3305	11.9588	This study		3680	750	998	0.000521578
NB190293			Lat2	latifolium40	Wild	G. hirsutum	(AD)1				15279591	1272260	184737776	26796132600	184444174(99.84107094587952%)	0.821311	9.1459	11.7062	This study		3680	749	997	0.00034408
NB190292			Lat1	latifolium69A	Wild	G. hirsutum	(AD)1				14731194	1166651	171117106	24729757800	170903431(99.87512937485046%)	0.794793	8.54802	10.8035	This study		3920	1007	737	0.0546151
NB190291			Lat2	latifolium68	Wild	G. hirsutum	(AD)1				15054866	1227545	173264608	25222346400	172986341(99.83939766856483%)	0.809853	8.59987	11.0187	This study		3678	747	994	0.0029595
NB190289			Lat1	latifolium67	Wild	G. hirsutum	(AD)1				14505416	1175330	157154962	23098970700	156894617(99.83433867013375%)	0.802722	8.10307	10.0911	This study		3920	1008	738	0.0715398
NB190288			Lat1	latifolium66	Wild	G. hirsutum	(AD)1				2515394	385539	186601289	27635640900	186323537(99.85115215361668%)	0.906356	9.75059	12.073	This study		3903	986	760	0.0847881
NB190287			Lat1	latifolium65	Wild	G. hirsutum	(AD)1				2231015	330940	156446179	23091593400	156020951(99.72819534314098%)	0.88375	8.0924	10.0879	This study		3897	979	768	0.0905586
NB190286			Lat1	latifolium64	Wild	G. hirsutum	(AD)1				2195849	316800	151951752	22370262600	151765197(99.87722747678487%)	0.872883	7.80559	9.77274	This study		3919	1006	743	0.0790647
NB190285			Lat1	latifolium63	Wild	G. hirsutum	(AD)1				2204551	290839	147543345	21327154200	147341209(99.86299890381366%)	0.842128	7.39125	9.31705	This study		3919	1005	742	0.0899037
NB190284			Cul2	latifolium32	Wild	G. hirsutum	(AD)1				2198641	299265	145168753	21252493200	144896585(99.81251612735146%)	0.854057	7.49298	9.28443	This study		4992	2063	2452	0.00141161
NB190283			Lat1	latifolium61	Wild	G. hirsutum	(AD)1				2244031	317432	173008923	25045568700	172596078(99.7613735795581%)	0.867009	8.66569	10.9415	This study		3902	984	764	0.0894308
NB190282			Lat1	latifolium60	Wild	G. hirsutum	(AD)1				3929881	437540	171384988	24534110100	170981267(99.7644361943766%)	0.847892	8.3943	10.718	This study		3901	983	763	0.062156
NB190281			Lat1	latifolium58	Wild	G. hirsutum	(AD)1				2439793	321104	163686190	23338855500	163319160(99.77577216501894%)	0.848817	8.01332	10.1959	This study		3898	978	770	0.0440183
NB190279			Lat1	latifolium57	Wild	G. hirsutum	(AD)1				3105173	402058	188503573	27147290100	188136493(99.80526629062888%)	0.872311	9.40048	11.8596	This study		3904	988	758	0.0219028
NB190278			Pun	latifolium56	Wild	G. hirsutum	(AD)1				3044683	416040	157762880	23327338200	157495179(99.83031432996152%)	0.889493	8.11406	10.1909	This study		3583	668	674	0.00040934
NB190277			Lat1	latifolium55	Wild	G. hirsutum	(AD)1				3459466	471128	214836945	31738097100	214478172(99.83300218684454%)	0.90247	10.8521	13.8652	This study		3902	985	765	0.089352
NB190276			Lat1	latifolium53	Wild	G. hirsutum	(AD)1				2435690	328968	196180964	28475615700	195878359(99.845752108752%)	0.874071	9.8752	12.4399	This study		3892	976	757	0.0814284
NB190275			Lat1	latifolium50	Wild	G. hirsutum	(AD)1				3087760	418023	187858075	27705844500	187123012(99.60871365258055%)	0.885257	9.62961	12.1037	This study		3914	999	751	0.0349988
NB190274			Lat1	latifolium48	Wild	G. hirsutum	(AD)1				1891833	269809	165817439	24167577000	165528527(99.8257650089506%)	0.870935	8.5163	10.5579	This study		3914	998	750	0.0383485
NB190273			Lat1	latifolium46	Wild	G. hirsutum	(AD)1				2889510	398108	234807632	34099780200	234527874(99.88085651321589%)	0.894347	11.7973	14.8969	This study		3911	1000	747	0.0343504
NB190272			Cul2	latifolium43	Wild	G. hirsutum	(AD)1				3199293	375804	161014564	23312706000	160736704(99.82743175952704%)	0.852683	8.10801	10.1845	This study		4688	1748	2749	0.0838685
NB190271			Lat1	latifolium41	Wild	G. hirsutum	(AD)1				1702340	239348	129215548	25060943400	128953423(99.7971412851958%)	0.852473	6.71104	10.9482	This study		3913	997	749	0.0443512
NB190269			Lat1	latifolium40TX	Wild	G. hirsutum	(AD)1				3157402	397681	157779758	23117905500	157405002(99.76248157257282%)	0.870183	8.08465	10.0994	This study		3917	1003	740	0.0739632
NB190268			Lat1	latifolium39	Wild	G. hirsutum	(AD)1				2902189	367465	161453654	23590975800	161145669(99.80924247152684%)	0.858849	8.06709	10.306	This study		3918	1004	741	0.082201
NB190267			Lat1	latifolium37	Wild	G. hirsutum	(AD)1				2635343	321796	125094158	24241978800	124664560(99.65658028570766%)	0.831548	6.35428	10.5904	This study		3912	996	748	0.0494833
NB190266			Lat1	latifolium36	Wild	G. hirsutum	(AD)1				3013804	350661	148423322	33429972300	148146934(99.81378398200789%)	0.839041	7.38587	14.6043	This study		3917	1002	739	0.0696507
NB190265			Lat2	latifolium34	Wild	G. hirsutum	(AD)1				3124279	383504	167730947	24220818600	167367671(99.78341742743514%)	0.85982	8.39259	10.5812	This study		3751	830	900	0.0925669
NB190264			Lat1	latifolium33	Wild	G. hirsutum	(AD)1				3390877	419392	180959276	26339614800	180488169(99.7396613147369%)	0.874341	9.11067	11.5068	This study		3899	981	767	0.0890568
NB190263			Cul1	G. hirsutum	Wild	G. hirsutum	(AD)1				3027140	384874	190770022	27247079100	190414912(99.81385440108615%)	0.859519	9.28842	11.9032	This study		5704	2786	1385	0.0750867
NB190262			Lat1	latifolium30	Wild	G. hirsutum	(AD)1				3376170	490831	222186368	32814437700	221668652(99.76699020526767%)	0.912928	11.5568	14.3354	This study		3901	982	762	0.0499207
NB190261			MolRicPal	latifolium29	Wild	G. hirsutum	(AD)1				1243253	221185	159148544	29254803900	158761331(99.7566971143638%)	0.865224	8.14462	12.7803	This study		3870	953	793	9.15e-05
NB190259			MolRicPal	latifolium24	Wild	G. hirsutum	(AD)1				1323114	245067	183953215	26862009000	183493796(99.7502522584343%)	0.885213	9.42092	11.735	This study		3865	946	799	0.000207649
NB190258			MolRicPal	latifolium22A	Wild	G. hirsutum	(AD)1				4215994	488930	201463355	29329098900	201160419(99.84963220730639%)	0.869615	10.2338	12.8128	This study		3871	957	789	0.047587
NB190257			MolRicPal	latifolium22	Wild	G. hirsutum	(AD)1				2847585	367720	199665188	28769227500	199287828(99.81100360870118%)	0.877229	9.99185	12.5682	This study		3871	956	788	0.0726115
NB190256			Cul1	G. hirsutum	Wild	G. hirsutum	(AD)1				2379680	382079	293660030	42988524000	293072115(99.79979740518313%)	0.915844	14.9521	18.7801	This study		5704	2785	1384	0.0691092
NB190255			Lat1	latifolium17	Wild	G. hirsutum	(AD)1				2451906	319708	164070522	23829728100	163803759(99.83740955002264%)	0.852257	8.44535	10.4103	This study		3899	980	766	0.0915808
NB190254			Lat1	latifolium16B	Wild	G. hirsutum	(AD)1				3160593	388102	161025763	23569852200	160731039(99.81697090297284%)	0.859552	8.32253	10.2968	This study		3910	994	745	0.0245965
NB190253			Lat1	latifolium16A	Wild	G. hirsutum	(AD)1				2468789	330516	161887168	23681305500	161421451(99.71232000302828%)	0.863908	8.31264	10.3455	This study		3910	995	746	0.0712233
NB190252			Lat2	latifolium16	Wild	G. hirsutum	(AD)1				3430818	440597	213073991	31067856000	212676802(99.81359104499995%)	0.881007	10.8087	13.5724	This study		3760	838	914	0.0415969
NB190251			Lat2	latifolium8	Wild	G. hirsutum	(AD)1				3125257	386528	156312759	22920733200	155975782(99.78442130881972%)	0.86019	8.10211	10.0132	This study		3690	771	974	0.061487
NB190249			Lat2	latifolium7	Wild	G. hirsutum	(AD)1				2957196	373264	175385748	25274325600	174806255(99.6695894583179%)	0.853777	8.82192	11.0414	This study		3673	738	1008	0.000504365
NB190248			Lat2	latifolium6	Wild	G. hirsutum	(AD)1				3176682	435489	224236512	32728630200	223587677(99.71064703325389%)	0.8887	11.3274	14.2979	This study		3688	766	980	0.000451662
NB190247			Lat1	latifolium3	Wild	G. hirsutum	(AD)1				3089404	390529	177801311	25935050700	177471781(99.81466390874924%)	0.863835	9.13564	11.3301	This study		3932	1012	729	0.046818
NB190246			Lat1	latifolium2	Wild	G. hirsutum	(AD)1				2981847	392078	175903621	25682694300	175554726(99.80165558956857%)	0.873256	9.01563	11.2198	This study		3922	1033	713	0.139852
NB190245			Lat1	marie-galante2304C	Wild	G. hirsutum	(AD)1				3507560	438580	214430327	31004701500	214036198(99.81619717438569%)	0.878788	10.7876	13.5448	This study		3950	1041	708	0.0916676
NB190244			Lat1	marie-galante2304A	Wild	G. hirsutum	(AD)1				3534473	430262	206406571	29929027800	205997484(99.80180524388442%)	0.867686	10.2756	13.0749	This study		3949	1037	707	0.0114356
NB190243			Lat1	marie-galante2304	Wild	G. hirsutum	(AD)1				2836895	341377	145981581	20895734700	145730260(99.82784060956293%)	0.829712	7.26516	9.12857	This study		3951	1040	709	0.0115939
NB190242			Lat1	marie-galante2052A	Wild	G. hirsutum	(AD)1				2277879	301807	113735720	22827268800	113494927(99.78828726806319%)	0.852063	6.08525	9.97239	This study		3952	1038	710	0.00966834
NB190241			Lat1	marie-galante2052	Wild	G. hirsutum	(AD)1				3226065	437921	240377703	34853994600	239664449(99.70327780359895%)	0.890521	11.8629	15.2264	This study		3952	1039	711	0.00625658
NB190239			Mar	marie-galante2063	Wild	G. hirsutum	(AD)1				3053878	398146	177220894	25933393500	176708243(99.71072767525934%)	0.871789	9.16253	11.3293	This study		3328	395	545	0.0564783
NB190238			Mar	marie-galante1850	Wild	G. hirsutum	(AD)1				2769805	381043	191689165	28210412700	191088385(99.6865863545287%)	0.888867	9.9319	12.3241	This study		3350	419	560	0.0255777
NB190237			Mar	marie-galante1844	Wild	G. hirsutum	(AD)1				4922639	501685	159881440	22821458700	159637789(99.84760520045353%)	0.82997	7.91586	9.96985	This study		3360	428	556	0.0357491
NB190236			Mar	marie-galante1842X	Wild	G. hirsutum	(AD)1				3830092	500727	257733262	37612867800	257243893(99.81012578811034%)	0.903583	13.1421	16.4317	This study		3380	453	516	0.0125416
NB190235			Mar	marie-galante1842	Wild	G. hirsutum	(AD)1				2981867	349180	139781962	20276170500	139422654(99.74295109693767%)	0.83245	7.1785	8.85791	This study		3351	417	561	0.0331914
NB190234			Mar	marie-galante1772X	Wild	G. hirsutum	(AD)1				1977210	286970	190837974	27853342200	190480982(99.81293450537261%)	0.877499	9.70717	12.1681	This study		3483	565	402	0.187869
NB190233			Mar	marie-galante1772	Wild	G. hirsutum	(AD)1				3124130	377193	150769001	22090218600	150524377(99.8377491404881%)	0.854707	7.92014	9.6504	This study		3439	513	457	0.0416106
NB190232			Cul1	marie-galante85	Wild	G. hirsutum	(AD)1				2925771	356827	153460462	27917805000	153216158(99.8408032943365%)	0.838797	7.63418	12.1963	This study		5634	2721	1680	0.029298
NB190231			Cul1	marie-galante1771	Wild	G. hirsutum	(AD)1				2535247	348926	171813499	25315707900	171578290(99.86310214193357%)	0.868264	8.67801	11.0595	This study		5248	2333	1518	0.150717
NB190229			Mar	marie-galante1613	Wild	G. hirsutum	(AD)1				2342281	318859	175746197	25456957500	175439420(99.82544316449705%)	0.859458	8.84894	11.1212	This study		3355	425	549	0.029335
NB190228			Lat2	marie-galante1609	Wild	G. hirsutum	(AD)1				2294683	327519	196233629	28373591400	195905282(99.8326754686884%)	0.869861	9.71414	12.3954	This study		3672	740	1007	0.00120766
NB190227			MolRicPal	marie-galante1605	Wild	G. hirsutum	(AD)1				2999745	370916	159846839	23173764300	159559864(99.82046876760572%)	0.851306	8.08691	10.1238	This study		3850	931	809	0.00441904
NB190226			Cul1	marie-galante1259K	Wild	G. hirsutum	(AD)1				3153993	369466	161590099	23156722500	161327033(99.83720165924275%)	0.840356	7.93253	10.1163	This study		5467	2546	1843	0.000795835
NB190225			Mar	marie-galante1259	Wild	G. hirsutum	(AD)1				3046616	369032	142340952	20711385000	142088750(99.82281838328579%)	0.849568	7.305	9.04804	This study		3481	563	400	0.182413
NB190224			Cul1	marie-galante1205A	Wild	G. hirsutum	(AD)1				3089726	384495	172164484	24851094000	171875761(99.8322981643531%)	0.860109	8.4913	10.8565	This study		5467	2545	1842	0.000802248
NB190223			Lat1	marie-galante1205	Wild	G. hirsutum	(AD)1				3551295	472117	201232620	35749825200	200789218(99.77965699596815%)	0.898383	10.2362	15.6178	This study		3949	1036	706	0.00945936
NB190222			MolRicPal	marie-galante1143	Wild	G. hirsutum	(AD)1				1497880	256151	163000032	26054398200	162680089(99.80371598945453%)	0.881934	8.47184	11.3822	This study		3868	955	790	0.000817297
NB190221			MolRicPal	marie-galante1139	Wild	G. hirsutum	(AD)1				2839768	379916	154292193	22758586800	153576456(99.53611586815673%)	0.87931	8.06252	9.94239	This study		3850	930	808	0.00460192
NB190218			MolRicPal	marie-galante1025A	Wild	G. hirsutum	(AD)1				3486609	478272	188281469	27895605900	187218795(99.43559288885727%)	0.891157	10.1251	12.1866	This study		3851	934	806	0.00764579
NB190217			MolRicPal	marie-galante1025	Wild	G. hirsutum	(AD)1				3124508	473465	206232589	30526350000	205111034(99.45616984908239%)	0.908565	10.9198	13.3358	This study		3849	932	807	0.00436758
NB190216			Lat2	marie-galante1010	Wild	G. hirsutum	(AD)1				4766111	614342	213413005	31549196100	212840176(99.73158664815202%)	0.907946	11.3761	13.7827	This study		3658	726	1017	0.0659273
NB190215			Mar	marie-galante904	Wild	G. hirsutum	(AD)1				7165210	837500	204102037	30128714400	202737337(99.33136385111139%)	0.897687	10.7762	13.1621	This study		3396	465	474	0.000199731
NB190214			MolRicPal	marie-galante901	Wild	G. hirsutum	(AD)1				3497454	485074	201038164	29750063100	200548420(99.75639252256602%)	0.893539	10.8636	12.9967	This study		3851	933	805	0.00445489
NB190213			Mar	marie-galante885	Wild	G. hirsutum	(AD)1				7006333	770973	192159602	28274801400	188634019(98.16528398096911%)	0.873188	9.94717	12.3522	This study		3475	555	413	0.0168579
NB190212			MolRicPal	marie-galante883B	Wild	G. hirsutum	(AD)1				4562596	573206	172691060	25461243900	168513058(97.58064951364592%)	0.890817	8.79182	11.1231	This study		3872	959	787	0.00417664
NB190211			Lat2	marie-galante883A	Wild	G. hirsutum	(AD)1				4384825	539954	137865875	26387570400	136843602(99.25850178660963%)	0.883301	7.22821	11.5278	This study		3734	812	959	0.213755
NB190209			MolRicPal	marie-galante883	Wild	G. hirsutum	(AD)1				4043999	626564	574167283	83426004600	573125424(99.81854434572512%)	0.93928	28.0673	36.4457	This study		3872	958	786	0.00264345
NB190208			Mar	marie-galante881	Wild	G. hirsutum	(AD)1				2741579	381623	171990124	25439940600	171469041(99.69702737117626%)	0.893164	9.09355	11.1138	This study		3487	574	392	0.10311
NB190207			Mar	marie-galante820	Wild	G. hirsutum	(AD)1				2686092	402470	214160344	31679940600	213686813(99.77888950346475%)	0.911315	11.0776	13.8398	This study		3302	572	393	0.126795
NB190206			Lat1	marie-galante817	Wild	G. hirsutum	(AD)1				3360777	464394	180965642	26795770800	180475145(99.72895573182892%)	0.900453	9.50111	11.7061	This study		3957	1043	704	0.0127602
NB190205			Cul1	marie-galante380B	Wild	G. hirsutum	(AD)1				2357503	333778	204812802	29679628800	204346750(99.77244977098648%)	0.87345	10.4624	12.9659	This study		3963	1051	1052	0.0274539
NB190204			Cul1	marie-galante380A	Wild	G. hirsutum	(AD)1				2535524	372731	191288184	28304559900	190836229(99.76373083242821%)	0.8994	9.97672	12.3652	This study		3962	1052	1051	0.0562515
NB190203			Cul1	marie-galante380	Wild	G. hirsutum	(AD)1				4684415	521502	186021265	27236251200	185307323(99.61620409365564%)	0.872448	9.45697	11.8985	This study		3961	1053	1050	0.0780488
NB190202			Cul1	G. hirsutum	Wild	G. hirsutum	(AD)1				3165758	397099	158663738	23121492600	158392846(99.82926659650487%)	0.867879	8.14169	10.1009	This study		5738	2827	1334	0.00158115
NB190201			Mar	marie-galante372A	Wild	G. hirsutum	(AD)1				3120731	423494	188139249	27716550300	187724931(99.77978119812735%)	0.887301	9.75295	12.1083	This study		3397	463	475	0.00105493
NB190199			MolRicPal	marie-galante368	Wild	G. hirsutum	(AD)1				3097543	453173	213079200	37540815600	212439636(99.69984681752138%)	0.911481	10.9768	16.4002	This study		3857	939	817	0.000419186
NB190198			MolRicPal	marie-galante246	Wild	G. hirsutum	(AD)1				2988843	383774	177065393	25333093800	176794719(99.84713331305797%)	0.864897	8.78978	11.0671	This study		3875	972	773	0.0768058
NB190197			Lat1	marie-galante141A	Wild	G. hirsutum	(AD)1				2297934	323646	173899764	25113769500	173541856(99.79418718475087%)	0.875307	8.69739	10.9713	This study		3954	1046	700	0.0576427
NB190196			Lat1	marie-galante141	Wild	G. hirsutum	(AD)1				2974188	411454	175713381	25830040800	175157680(99.68374577005038%)	0.886281	9.01998	11.2842	This study		3953	1047	699	0.066166
NB190195			MolRicPal	marie-galante111	Wild	G. hirsutum	(AD)1				3252222	432812	221580004	32450972400	220837319(99.66482309477709%)	0.884798	10.992	14.1766	This study		3824	902	864	0.00913339
NB190194			MolRicPal	richmondi1102	Wild	G. hirsutum	(AD)1				3541596	386927	152776588	22137337500	152488790(99.81162166025072%)	0.832107	7.74432	9.67098	This study		3864	947	798	0.000561017
NB190193			MolRicPal	richmondi1101	Wild	G. hirsutum	(AD)1				3745195	455829	156690749	23182546500	156279877(99.73778158402958%)	0.87682	8.0898	10.1276	This study		3867	949	797	0.00026924
NB190192			MolRicPal	richmondi461	Wild	G. hirsutum	(AD)1				3817314	451845	171276768	25194434400	170620198(99.61666137931795%)	0.867563	8.89242	11.0065	This study		3786	867	839	0.000501115
NB190191			MolRicPal	richmondi281	Wild	G. hirsutum	(AD)1				2962835	369440	164885662	23959699200	164426740(99.72167258545501%)	0.855787	8.19103	10.4671	This study		3792	873	827	0.00102011
NB190189			MolRicPal	richmondi256	Wild	G. hirsutum	(AD)1				3695950	454302	237089341	33508242600	236459995(99.73455322902939%)	0.870453	11.2541	14.6385	This study		3791	874	825	0.00215465
NB190188			Pun	richmondi145	Wild	G. hirsutum	(AD)1				4582898	483272	195891523	27736132500	195529389(99.81513544105735%)	0.851333	9.40557	12.1169	This study		3592	683	682	0.000899381
NB190187			MolRicPal	richmondi18	Wild	G. hirsutum	(AD)1				4641180	498410	204900220	29050900800	204529486(99.8190660800657%)	0.860814	9.88967	12.6913	This study		3867	948	796	0.000935646
NB190186			Pun	yucatanense2096X	Wild	G. hirsutum	(AD)1				3493628	402833	168954764	24323976300	168661902(99.82666247872123%)	0.853671	8.30044	10.6262	This study		3595	680	686	0.000676037
NB190185			Lat2	yucatanense2094B	Wild	G. hirsutum	(AD)1				1780496	276185	182189339	26489888700	181891103(99.83630436246327%)	0.869315	8.89828	11.5725	This study		3683	754	993	0.00561913
NB190184			Lat2	yucatanense2094	Wild	G. hirsutum	(AD)1				2056723	275090	157329158	22842105000	156968535(99.77078438314658%)	0.846221	7.60874	9.97887	This study		3683	753	992	0.00373734
NB190183			MolRicPal	yucatanense1236	Wild	G. hirsutum	(AD)1				4170438	423274	160847134	22637035200	160533402(99.8049502081896%)	0.824061	7.39956	9.88928	This study		3792	872	826	0.000115518
NB190182			Pun	yucatanense1046	Wild	G. hirsutum	(AD)1				4619296	498955	210126252	29954318100	209675055(99.78527337935861%)	0.865221	9.81611	13.0859	This study		3493	582	582	0.000744441
NB190181			Lat2	yucatanense1039A	Wild	G. hirsutum	(AD)1				2257950	330415	207511083	30306246900	207157902(99.82980137981353%)	0.880553	10.0907	13.2397	This study		3681	755	990	0.0548235
NB190179			Lat2	yucatanense1039	Wild	G. hirsutum	(AD)1				4607789	502928	209503921	30240912600	208904178(99.71373184943874%)	0.870141	10.065	13.2111	This study		3682	752	991	0.0105268
NB190178			Pun	morrilli458	Wild	G. hirsutum	(AD)1				2843705	403265	274538775	39313492800	274133691(99.85244925785074%)	0.893719	12.6029	17.1746	This study		3567	653	643	0.000288912
NB190177			Lat2	morrilli301	Wild	G. hirsutum	(AD)1				2907375	385014	239309339	34043992500	238969685(99.85806905763924%)	0.876699	11.0759	14.8726	This study		3676	744	1000	0.125452
NB190176			MolRicPal	morrilli298	Wild	G. hirsutum	(AD)1				2197810	291445	167571893	23644002000	167310561(99.84404783205498%)	0.84173	7.73637	10.3292	This study		3825	905	861	0.0702005
NB190175			MolRicPal	morrilli295	Wild	G. hirsutum	(AD)1				2328112	323240	199528363	28564489800	199218609(99.84475690806926%)	0.870095	9.53376	12.4788	This study		3795	908	857	0.0954063
NB190174			MolRicPal	morrilli292	Wild	G. hirsutum	(AD)1				1831276	260986	178281362	31593219000	177960742(99.8201606738903%)	0.855401	8.52423	13.8019	This study		3826	907	859	0.0892285
NB190173			Lat2	morrilli286	Wild	G. hirsutum	(AD)1				2748166	348473	181453873	25645587000	181160215(99.83816382910713%)	0.844067	8.98782	11.2036	This study		3615	851	894	0.0838497
NB190172			MolRicPal	morrilli266	Wild	G. hirsutum	(AD)1				2686379	333517	155366132	22372814400	155035015(99.78687954978503%)	0.844643	7.94817	9.77386	This study		3821	896	869	0.00050105
NB190171			MolRicPal	morrilli264	Wild	G. hirsutum	(AD)1				2510079	312649	148632354	21193427100	148409343(99.84995797079281%)	0.833235	7.4894	9.25863	This study		3807	883	873	0.00058641
NB190169			MolRicPal	morrilli260	Wild	G. hirsutum	(AD)1				2589771	349060	182023733	26358601200	181741407(99.84489604990137%)	0.865914	9.27781	11.5151	This study		3807	884	874	0.000146127
NB190168			MolRicPal	morrilli257	Wild	G. hirsutum	(AD)1				5366201	562093	187150437	26665414200	186774564(99.79915996669567%)	0.855185	9.3772	11.6491	This study		3840	925	819	0.0448163
NB190167			MolRicPal	morrilli255	Wild	G. hirsutum	(AD)1				2755723	368834	217598020	31218422100	217250492(99.8402889879237%)	0.869206	10.9152	13.6382	This study		3789	875	823	0.11642
NB190166			MolRicPal	morrilli210	Wild	G. hirsutum	(AD)1				2352546	308690	165852681	23800477200	165544516(99.81419353721512%)	0.839436	8.52066	10.3975	This study		3837	919	847	0.000282351
NB190165			MolRicPal	morrilli194	Wild	G. hirsutum	(AD)1				2486053	338769	182029562	26479231500	181660242(99.79710987822956%)	0.865976	9.59797	11.5678	This study		3836	920	845	0.000198151
NB190164			MolRicPal	morrilli192A	Wild	G. hirsutum	(AD)1				2584481	352789	183823567	26752419000	183319634(99.72586050405604%)	0.873177	9.59171	11.6871	This study		3839	924	822	0.0670332
NB190163			MolRicPal	morrilli192	Wild	G. hirsutum	(AD)1				1935972	301153	186191790	27098505000	185745752(99.76044163923662%)	0.881317	9.71159	11.8383	This study		3839	923	821	0.0790257
NB190162			MolRicPal	morrilli191	Wild	G. hirsutum	(AD)1				2540136	350099	191408404	27775071000	191057051(99.81643804939725%)	0.87363	9.81811	12.1339	This study		3826	906	858	0.110113
NB190161			MolRicPal	morrilli189	Wild	G. hirsutum	(AD)1				2151385	277545	150159737	21318005400	149738040(99.7191677286968%)	0.829199	7.38015	9.31305	This study		3831	912	851	0.00169183
NB190159			MolRicPal	morrilli172	Wild	G. hirsutum	(AD)1				2040884	270213	149751044	21555452700	149516156(99.84314767114411%)	0.831724	7.56484	9.41678	This study		3838	921	843	0.000369609
NB190158			MolRicPal	morrilli171A	Wild	G. hirsutum	(AD)1				2372748	316528	170772290	24226158900	170477896(99.82761020537934%)	0.851313	8.43098	10.5835	This study		3831	911	850	6.82e-05
NB190157			MolRicPal	morrilli171	Wild	G. hirsutum	(AD)1				2588392	368216	243792452	34624109700	243306870(99.80082156112036%)	0.886357	12.1155	15.126	This study		3838	922	844	0.000864354
NB190156			MolRicPal	morrilli147	Wild	G. hirsutum	(AD)1				2702041	339389	173295278	24693020700	173035090(99.84985857491166%)	0.841	8.74517	10.7875	This study		3829	910	849	8.06e-05
NB190155			Lat2	morrilli146	Wild	G. hirsutum	(AD)1				1985246	256413	140134244	20059768200	139868270(99.81020056739308%)	0.824158	7.13166	8.76337	This study		3711	782	933	0.000707995
NB190154			Mar	morrilli137X	Wild	G. hirsutum	(AD)1				2605910	322563	158932157	22722577500	158670032(99.83507113667375%)	0.839149	7.97798	9.92665	This study		3485	569	395	0.114382
NB190153			MolRicPal	morrilli134	Wild	G. hirsutum	(AD)1				2868895	376648	151813478	21789618600	151489153(99.7863661354231%)	0.856674	7.71856	9.51908	This study		3818	895	866	0.076725
NB190152			MolRicPal	morrilli132X	Wild	G. hirsutum	(AD)1				3064533	413122	194447468	25512287400	193882760(99.70958325875449%)	0.881877	8.71353	11.1454	This study		3876	971	774	0.0872039
NB190151			MolRicPal	morrilli131X	Wild	G. hirsutum	(AD)1				3312788	428770	176085618	25471497000	175457719(99.64341267212409%)	0.874633	9.09625	11.1276	This study		3805	878	879	0.000534339
NB190149			MolRicPal	morrilli129	Wild	G. hirsutum	(AD)1				2776859	364473	170671754	24233669700	170267313(99.76302991530748%)	0.865372	8.45849	10.5868	This study		3813	889	885	2.03e-06
NB190148			Lat2	morrilli126	Wild	G. hirsutum	(AD)1				2153010	301584	200502862	28307805900	199988444(99.7434360812266%)	0.855897	9.82572	12.3666	This study		3755	831	906	0.000401754
NB190147			MolRicPal	morrilli125	Wild	G. hirsutum	(AD)1				2936178	379909	202905759	28508560800	202493932(99.79703533205284%)	0.856513	9.82067	12.4543	This study		3823	903	862	0.0241739
NB190146			Pun	punctatum1108K	Wild	G. hirsutum	(AD)1				2617533	361243	210089727	29883075300	209539692(99.73819043517535%)	0.870742	10.3316	13.0548	This study		3584	670	669	0.000727033
NB190145			MolRicPal	punctatum1107K	Wild	G. hirsutum	(AD)1				2823030	373961	178772233	26186637000	178381106(99.78121490488962%)	0.858665	9.35578	11.44	This study		3857	940	818	0.00090749
NB190144			Pun	punctatum1107	Wild	G. hirsutum	(AD)1				2675950	349414	141421722	20801650500	141044241(99.73308131547147%)	0.851495	7.61925	9.08747	This study		3546	632	631	0.000844985
NB190143			Pun	punctatum1106	Wild	G. hirsutum	(AD)1				4228897	459463	163233248	23986257600	162760499(99.7103843697333%)	0.848295	8.8133	10.4787	This study		3563	646	656	0.00102871
NB190142			MolRicPal	punctatum1105	Wild	G. hirsutum	(AD)1				3706899	471725	209150252	30547795200	208414498(99.64821749294379%)	0.885367	10.7206	13.3452	This study		3869	954	791	0.000127376
NB190141			MolRicPal	punctatum1103	Wild	G. hirsutum	(AD)1				2501619	329655	180812946	25806361800	180482393(99.81718510354895%)	0.850531	8.95524	11.2738	This study		3856	938	816	0.000295391
NB190139			Cul1	punctatum25	Wild	G. hirsutum	(AD)1				3659697	423194	208740301	29494279200	208294732(99.78654385479688%)	0.862168	10.1831	12.885	This study		4046	1128	1190	0.0993608
NB190138			Lat2	punctatum997	Wild	G. hirsutum	(AD)1				4745812	503659	192342708	27192930600	191917507(99.77893573173567%)	0.852794	9.35953	11.8796	This study		3643	709	1030	0.000338983
NB190137			Pun	punctatum495	Wild	G. hirsutum	(AD)1				4425290	455248	157228531	22209560400	156847283(99.7575198358878%)	0.828207	7.66698	9.70254	This study		3591	684	681	0.000397364
NB190136			Pun	punctatum491	Wild	G. hirsutum	(AD)1				4067789	436775	136432554	20070871500	136109591(99.76328010395525%)	0.837757	7.39253	8.76822	This study		3560	639	651	0.00204333
NB190135			Pun	punctatum488	Wild	G. hirsutum	(AD)1				4584716	507593	171510679	25217966100	171065373(99.74036252284908%)	0.860925	9.09107	11.0168	This study		3544	628	636	0.0812109
NB190134			Pun	punctatum487	Wild	G. hirsutum	(AD)1				6003785	597202	142950239	20930811300	142607309(99.7601053328774%)	0.834317	7.59351	9.1439	This study		3578	671	667	0.000959704
NB190133			Pun	punctatum481	Wild	G. hirsutum	(AD)1				7102280	722317	215779390	30251924700	215337649(99.79528118973735%)	0.858881	10.4189	13.2159	This study		3543	630	635	0.000146603
NB190132			Pun	punctatum251C	Wild	G. hirsutum	(AD)1				6998824	666931	208321092	28317804600	208012759(99.85199146325519%)	0.825519	9.08932	12.371	This study		3605	695	695	0.0757405
NB190131			Pun	punctatum251B	Wild	G. hirsutum	(AD)1				6624762	649175	170389303	23962409700	170089168(99.82385337887085%)	0.836587	8.13141	10.4683	This study		3588	678	678	0.000709244
NB190129			Pun	punctatum251A	Wild	G. hirsutum	(AD)1				7129915	726033	234726169	32888871300	234371042(99.848705833903%)	0.860688	10.9868	14.3679	This study		3588	677	677	0.000542765
NB190128			Pun	punctatum251	Wild	G. hirsutum	(AD)1				4515687	499749	191318514	27439653000	190998748(99.83286196755637%)	0.856287	9.41367	11.9874	This study		3605	694	694	0.0662975
NB190127			Pun	punctatum231	Wild	G. hirsutum	(AD)1				6934359	672211	197675649	27586508700	197245448(99.78237026048666%)	0.838494	9.22547	12.0515	This study		3596	686	680	0.000545334
NB190126			Pun	punctatum230	Wild	G. hirsutum	(AD)1				1802971	255785	155554153	22285798500	155198362(99.77127515200446%)	0.851187	7.70168	9.73584	This study		3602	692	692	0.0817584
NB190125			Lat2	punctatum187	Wild	G. hirsutum	(AD)1				5857658	605178	254279870	36578609400	253616145(99.73897855146772%)	0.883618	12.3046	15.9798	This study		3699	780	921	0.0692074
NB190124			Pun	punctatum144	Wild	G. hirsutum	(AD)1				7543170	770975	250769114	35195976300	250295292(99.8110524887048%)	0.867802	11.5847	15.3758	This study		3596	685	679	0.000740475
NB190123			Pun	punctatum115	Wild	G. hirsutum	(AD)1				3012160	373902	165090677	23774242200	164843685(99.85039009804291%)	0.856546	8.20399	10.3861	This study		3593	682	683	0.000374596
NB190122			Pun	punctatum114	Wild	G. hirsutum	(AD)1				1937769	258463	155169275	22361518800	154734921(99.72007731556393%)	0.83276	7.76938	9.76892	This study		3595	679	685	0.000235691
NB190121			Pun	punctatum94	Wild	G. hirsutum	(AD)1				6046721	792406	594880245	90797893800	593255048(99.72680266092884%)	0.930037	28.1436	39.6662	This study		3600	689	690	0.00304688
NB190119			MolRicPal	punctatum45	Wild	G. hirsutum	(AD)1				2029575	287838	174188990	25298276700	173723783(99.732929733389%)	0.860826	8.8701	11.0519	This study		3846	929	802	0.0888925
NB190118			MolRicPal	punctatum44	Wild	G. hirsutum	(AD)1				4607417	468857	165923165	23431970400	165573537(99.78928319020433%)	0.83437	7.99003	10.2366	This study		3847	928	804	5.08e-05
NB190117			MolRicPal	punctatum28	Wild	G. hirsutum	(AD)1				3116703	369181	160392232	22464408300	160145895(99.84641587879393%)	0.834501	7.77674	9.81387	This study		3858	943	812	2.63e-06
NB190116			Lat1	punctatum27	Wild	G. hirsutum	(AD)1				2859624	305180	166203714	23694373800	165822122(99.77040705600598%)	0.783395	8.10801	10.3512	This study		3898	977	769	0.0674608
NB190115			MolRicPal	punctatum26	Wild	G. hirsutum	(AD)1				4271472	394627	149809601	20845683000	149521005(99.8073581412182%)	0.776363	7.03211	9.10671	This study		3859	941	813	0.000511678
NB190114			MolRicPal	punctatum25TX	Wild	G. hirsutum	(AD)1				4933100	423574	174068978	24781757700	173623239(99.74392967367224%)	0.745118	8.211	10.8262	This study		3855	937	815	0.00043599
NB190113			Cul1	Trice		G. hirsutum	(AD)1				5071223	478297	150295503	21444050100	150011146(99.81080139170898%)	0.793236	7.37394	9.36811	This study		5692	2778	1370	0.0190547
NB190112			Cul1	LambrightGL-5		G. hirsutum	(AD)1				3573787	384300	162088922	23222613000	161702638(99.76168389842212%)	0.835594	8.05145	10.1451	This study		4200	1284	1319	0.000697457
NB190111			Cul2	Lonestar		G. hirsutum	(AD)1				3083226	385708	214105990	30129601800	213702864(99.81171661755003%)	0.867708	10.1134	13.1625	This study		5118	2191	2495	0.0337122
NB190109			Cul2	Uganda4		G. hirsutum	(AD)1				3108358	348660	154174217	21575846100	153917800(99.83368360482739%)	0.834038	7.39648	9.42569	This study		4898	1965	2773	0.00250243
NB190108			Cul2	Uganda3		G. hirsutum	(AD)1				2217072	295184	205760535	28904575200	205387666(99.81878497740104%)	0.852516	9.46577	12.6273	This study		4952	2026	2610	0.0125723
NB190107			Cul1	Mcnair210		G. hirsutum	(AD)1				6850322	678911	198381028	27360038400	197811062(99.71269127610327%)	0.844798	9.01857	11.9526	This study		5728	2816	1347	0.000199905
NB190106			Cul2	Acala		G. hirsutum	(AD)1				3631709	441457	247849501	34378967400	247413746(99.82418564562694%)	0.863226	10.9848	15.0189	This study		5047	2119	2544	0.02937
NB190105			Cul1	Coker100		G. hirsutum	(AD)1				3980370	412604	176946453	24835240200	176666242(99.84164079287874%)	0.822113	8.24318	10.8496	This study		5734	2826	1340	0.0128133
NB190104			Pun	G. purpurascens		G. hirsutum	(AD)1	China			3623847	407611	186497831	26323042200	186076602(99.77413731959167%)	0.845489	8.67051	11.4996	This study		3535	625	584	0.000663615
NB190103			Cul2	Deltapine15		G. hirsutum	(AD)1				3789573	387718	192541875	26653245900	192225498(99.83568405574113%)	0.817942	8.74105	11.6438	This study		4959	2035	2602	0.00161964
NB190102			Cul1	Foster6		G. hirsutum	(AD)1				4490046	480060	192993645	26786290200	192709487(99.85276302750798%)	0.841314	8.60897	11.7019	This study		5701	2783	1387	0.0357932
NB190101			Cul1	S7		G. hirsutum	(AD)1				3420668	450932	224445588	32457226500	224151495(99.86896913295529%)	0.886199	10.9534	14.1794	This study		5784	2873	1429	0.00969997
NB190099			Cul2	Shan 6192		G. hirsutum	(AD)1				3722952	417534	154892460	22313992200	154697395(99.87406423785896%)	0.84434	7.51946	9.74816	This study		4919	1993	2621	0.050339
NB190098			Cul2	S1155		G. hirsutum	(AD)1				4181473	476049	202083123	29109388200	201833619(99.8765339745863%)	0.864073	9.76388	12.7168	This study		5162	2242	2007	0.0319193
NB190097			Cul2	SM14		G. hirsutum	(AD)1				3835170	422993	155148085	22514712300	154954710(99.87536101396289%)	0.843614	7.59216	9.83585	This study		5096	2173	2513	0.0281555
NB190096			Cul2	Sumian1		G. hirsutum	(AD)1				4735610	522118	182346715	26273145600	182122859(99.87723606646821%)	0.859489	8.81663	11.4778	This study		5130	2206	2039	0.0480376
NB190095			Cul2	Simian4		G. hirsutum	(AD)1				2746070	316612	123290140	23736111900	123105372(99.85013562317312%)	0.807456	6.04062	10.3694	This study		4646	1725	2044	0.0341268
NB190094			Cul2	SM3		G. hirsutum	(AD)1				4678483	507280	176411201	25292092500	176147058(99.85026857790056%)	0.851194	8.42791	11.0492	This study		4498	1563	2319	0.0261846
NB190093			Cul1	XZ1818		G. hirsutum	(AD)1				4438432	472246	181742034	26351466900	181521994(99.87892729317643%)	0.860169	8.86911	11.512	This study		5677	2765	1491	0.0575764
NB190092			Cul2	EM14		G. hirsutum	(AD)1				4729480	514071	208972454	30342955500	208717361(99.87792984428465%)	0.872944	10.2196	13.2557	This study		4986	2070	2443	0.0578649
NB190091			Cul2	Huamian 1		G. hirsutum	(AD)1				4025011	462336	176610625	25859772000	176358338(99.85715072351961%)	0.865008	8.79899	11.2972	This study		4737	1812	2683	0.0256506
NB190089			Cul2	Shiyuan-321 (Jimian 24)		G. hirsutum	(AD)1				5141262	580196	293565505	42503680200	293104629(99.843007440537%)	0.897667	13.8715	18.5683	This study		4610	1680	2182	0.00914675
NB190088			Cul2	JM12		G. hirsutum	(AD)1				4853670	558134	237429177	34984503600	237009058(99.82305502410935%)	0.891609	11.8602	15.2834	This study		4950	2029	2607	0.0290124
NB190087			Cul1	С4744		G. hirsutum	(AD)1				5385948	602063	214203216	30858163800	213830263(99.82588823503005%)	0.876154	10.3919	13.4808	This study		5458	2539	1864	0.0318252
NB190086			Cul1	XLZ12		G. hirsutum	(AD)1				4458070	503048	201104476	29266407900	200810501(99.8538197628182%)	0.871813	9.98765	12.7854	This study		5573	2655	1734	0.0200343
NB190085			Cul1	JM1		G. hirsutum	(AD)1				4083421	446449	160238784	29126579400	160049865(99.88210157660707%)	0.846412	7.85127	12.7243	This study		5458	2538	1863	0.028071
NB190084			Cul2	LM6		G. hirsutum	(AD)1				3522376	409763	166432544	24302803200	166196873(99.85839848725739%)	0.859454	8.1508	10.617	This study		5047	2120	2545	0.0492106
NB190083			Cul2	Lumian 4		G. hirsutum	(AD)1				3799442	424174	164965405	23710954800	164694055(99.83551096667813%)	0.847101	7.8125	10.3584	This study		4906	1976	2657	0.00381199
NB190082			Cul2	LM10		G. hirsutum	(AD)1				2541243	343945	178799221	26146973100	178458528(99.80945498638386%)	0.870715	8.8213	11.4226	This study		4957	2032	2604	0.00358084
NB190081			Cul2	CCRI 23 (Zhong 164)		G. hirsutum	(AD)1				4285888	470150	179385871	26032762800	179167385(99.8782033396599%)	0.858038	8.60534	11.3728	This study		5145	2224	2012	0.0285686
NB190079			Cul2	CCRI15		G. hirsutum	(AD)1				4092544	444287	174059597	24826785600	173824064(99.86468255467695%)	0.845071	8.18392	10.8459	This study		4314	1384	2126	0.0320174
NB190078			Cul2	CCRI 3(2)		G. hirsutum	(AD)1				3759626	453076	249293001	36152752200	248841169(99.81875463884363%)	0.883236	11.7964	15.7938	This study		4944	2014	2634	6.75e-05
NB190077			Cul2	CCRI49		G. hirsutum	(AD)1				2991315	374466	174298333	25619225700	174029820(99.84594631779984%)	0.859938	8.58119	11.1921	This study		5115	2194	2491	0.0244227
NB190076			Cul1	CCRI 16		G. hirsutum	(AD)1				3861035	455436	210179721	30390810000	209884274(99.85943125312265%)	0.875803	10.1131	13.2766	This study		5630	2716	1685	0.021336
NB190075			Cul2	CCRI10		G. hirsutum	(AD)1				3753258	445385	186791270	27249697200	186517180(99.8532640203153%)	0.874113	9.10639	11.9044	This study		4537	1599	2283	0.0386175
NB190074			Cul1	LM10		G. hirsutum	(AD)1				3305057	410429	179975797	25915731000	179685069(99.83846272396282%)	0.873852	8.90783	11.3216	This study		5571	2657	1731	0.0261828
NB190073			Cul1	LM4		G. hirsutum	(AD)1				3670694	425612	191707139	27661243500	191361580(99.81974641017412%)	0.863796	9.36018	12.0842	This study		4065	1151	1170	0.0721785
NB190072			Cul2	Jinmian1		G. hirsutum	(AD)1				4395795	494591	176849795	25422022500	176553614(99.83252397889407%)	0.866016	8.69093	11.1059	This study		5150	2230	2019	0.0155984
NB190071			Gb	ALBMM		G. barbadense	(AD)2				3644979	420810	181385705	26228912400	181027522(99.80252964256472%)	0.854989	8.95056	11.4584	This study		3195	252	122	0.00318799
NB190069			Gb	YMMM		G. barbadense	(AD)2				3597230	439332	193243711	28117709700	192944040(99.84492587186965%)	0.87612	9.63479	12.2836	This study		3166	222	152	0.0474319
NB190068			Gb	KYLHMM		G. barbadense	(AD)2				4122162	520567	266286557	38647464300	265777919(99.80898848003055%)	0.896453	13.3283	16.8836	This study		3193	254	119	0.00726609
NB190067			Gb	KYLHMM		G. barbadense	(AD)2				3604190	445255	183858405	26713241100	183395868(99.74842760112055%)	0.873396	9.19384	11.67	This study		3166	221	151	0.0380972
NB190066			Gb	YJ005487		G. barbadense	(AD)2				3106299	369766	142466046	20799545700	142229253(99.83378987018422%)	0.846193	7.22856	9.08655	This study		3224	291	80	0.000863043
NB190065			Gb	YJ005492		G. barbadense	(AD)2				5794754	601470	181399427	26286855300	180995231(99.7771790095015%)	0.864641	9.01819	11.4838	This study		3213	283	91	0.0174722
NB190064			Gb	YJ005491		G. barbadense	(AD)2				4171764	477006	191819213	27652745400	191520796(99.84442799272668%)	0.865588	9.42017	12.0805	This study		3213	282	90	0.0161154
NB190063			Gb	YJ005484		G. barbadense	(AD)2				4286521	457276	154614428	22219962000	154351055(99.82965819981561%)	0.846659	7.63277	9.70708	This study		3229	298	76	0.0192617
NB190062			Gb	YJ005470		G. barbadense	(AD)2				3995843	441586	160038114	22957301700	159751429(99.82086454730403%)	0.846427	7.92191	10.0292	This study		3238	306	70	0.0184458
NB190061			Gb	YJ005418		G. barbadense	(AD)2				4188752	500901	190788614	28046281800	190489077(99.8430005891232%)	0.877647	9.65868	12.2524	This study		3226	296	82	0.031633
NB190059			Gb	YJ005499		G. barbadense	(AD)2				3169876	404874	183004930	26565740400	182745655(99.85832348888087%)	0.869346	9.17243	11.6056	This study		3062	109	272	0.0183266
NB190058			Gb	YL2		G. barbadense	(AD)2				4042729	473013	159406345	23466451200	159178815(99.85726415093453%)	0.868137	8.14968	10.2516	This study		3143	192	229	0.027569
NB190057			Gb	Y51-11		G. barbadense	(AD)2				5109857	537690	165789836	23883939300	165451848(99.79613466774887%)	0.849709	8.16484	10.434	This study		3040	83	256	0.0318277
NB190056			Gb	YM2		G. barbadense	(AD)2				4863889	509089	179741705	25677820800	179498028(99.86442934877023%)	0.839907	8.62696	11.2177	This study		3136	185	234	0.0259144
NB190055			Gb	YH9		G. barbadense	(AD)2				4802746	489770	140740784	20121163500	140510014(99.83603189250388%)	0.827918	6.91771	8.79019	This study		2977	202	171	0.051784
NB190054			Gb	YH6		G. barbadense	(AD)2				3326855	437554	206230885	30087921900	205843743(99.81227738997484%)	0.880766	10.5663	13.1443	This study		3035	79	262	0.0254413
NB190053			Gb	YH4		G. barbadense	(AD)2				3513114	443972	225532321	32642207100	225167668(99.83831452698968%)	0.879021	10.9614	14.2602	This study		2994	38	200	0.0362991
NB190052			Gb	YH3		G. barbadense	(AD)2				2124546	290848	152302136	21923034300	152043677(99.83029850612206%)	0.853594	7.546	9.57736	This study		3062	108	271	0.030662
NB190051			Gb	XYDH		G. barbadense	(AD)2				4351866	513250	200433579	29269322700	200024744(99.79602469703941%)	0.882681	10.0664	12.7867	This study		3028	85	252	0.0227161
NB190049			Gb	TH2		G. barbadense	(AD)2				4639886	524886	163912493	24094030200	163586873(99.80134522144081%)	0.863116	8.33141	10.5258	This study		3048	89	251	0.00998802
NB190048			Gb	B1120		G. barbadense	(AD)2				5833800	639962	218940418	31999944900	218455467(99.77850092530653%)	0.882268	10.9624	13.9796	This study		3063	180	276	0.0179262
NB190047			Gb	JH1		G. barbadense	(AD)2				4276767	470821	175379230	25225143600	174968878(99.76602018380397%)	0.85615	8.71751	11.0199	This study		3122	162	288	0.00769593
NB190046			Gb	XH36		G. barbadense	(AD)2				4638501	461442	132182487	25015389600	131998211(99.86058970126655%)	0.815582	6.53682	10.9283	This study		3085	124	321	0.0160607
NB190045			Gb	XH28		G. barbadense	(AD)2				2759401	349885	169296874	24630804600	169058956(99.85946698578735%)	0.85845	8.6266	10.7603	This study		3073	114	302	0.0120989
NB190044			Gb	XH8		G. barbadense	(AD)2				4269431	462237	146262781	MISS	145920772(99.76616812721481%)	0.837682	7.22127	MISS	This study		3129	171	295	0.00225889
NB190043			Gb	XHM		G. barbadense	(AD)2				4275984	461317	149773204	21884518500	149582738(99.87283038960695%)	0.834553	7.32321	9.56054	This study		3151	199	220	0.000612803
NB190042			Gb	XH11		G. barbadense	(AD)2				2905326	355036	137665189	20396751600	137348086(99.76965636534302%)	0.854529	7.02991	8.91059	This study		3129	170	294	0.00123884
NB190041			Gb	XH13		G. barbadense	(AD)2				4855575	556045	199649274	29399100900	199133779(99.74179971222935%)	0.872492	9.9246	12.8434	This study		3079	117	309	0.0178542
NB190039			Gb	AK4215		G. barbadense	(AD)2				3157435	393973	167335389	24722837400	166940017(99.7637248149583%)	0.864438	8.56263	10.8005	This study		3118	173	283	0.0188064
NB190038			Gb	SHZV4-2		G. barbadense	(AD)2				3584357	421195	178733700	25991099100	178416236(99.82238156542387%)	0.85984	8.7826	11.3546	This study		3121	163	286	0.00408218
NB190037			Gb	XH26		G. barbadense	(AD)2				4544956	500161	154425910	22521241500	154126752(99.80627732742516%)	0.851539	7.78918	9.8387	This study		3086	123	323	0.00485754
NB190036			Gb	XH17		G. barbadense	(AD)2				4513569	491716	158698328	23178585600	158470185(99.85624108150654%)	0.845921	7.86336	10.1259	This study		3084	121	320	0.0149064
NB190035			Gb	ZH7		G. barbadense	(AD)2				5151980	616665	233658774	34384284600	233292612(99.84329199638786%)	0.893098	11.5411	15.0212	This study		3130	175	282	0.020191
NB190034			Gb	XH3		G. barbadense	(AD)2				2766771	380727	200653430	29252432700	200364294(99.85590278720878%)	0.883553	10.0315	12.7793	This study		3123	165	285	0.0212429
NB190033			Gb	C4923		G. barbadense	(AD)2				3051262	391309	160201497	23443212300	159987573(99.86646566729648%)	0.862517	8.14684	10.2415	This study		3022	69	211	0.0362927
NB190032			Gb	C605		G. barbadense	(AD)2				4066218	635609	617292046	90282305100	616360786(99.84913785848457%)	0.938501	29.3319	39.441	This study		3042	96	241	0.028198
NB190031			Gb	NWH		G. barbadense	(AD)2				2733706	348425	168404235	24229320900	168142010(99.84428835771261%)	0.851522	8.19238	10.5849	This study		3039	84	254	0.0185067
NB190029			Gb	ZH7124		G. barbadense	(AD)2				3234806	399611	170748903	24936297000	170535646(99.87510490770181%)	0.859975	8.39419	10.8937	This study		3037	78	265	0.0228046
NB190028			Gb	L3404		G. barbadense	(AD)2				3061147	377209	143784763	21215522700	143568860(99.84984292111675%)	0.852435	7.36373	9.26828	This study		3021	70	209	0.0250419
NB190027			Gb	GH2		G. barbadense	(AD)2				1662533	251245	158439369	23351339100	158201277(99.84972674310512%)	0.857724	8.02644	10.2013	This study		3020	71	208	0.0197902
NB190026			Gb	910И		G. barbadense	(AD)2				2013067	273471	164756230	23930747700	164446440(99.81197069148766%)	0.856798	8.08391	10.4545	This study		3051	95	244	0.0186464
NB190025			Gb	8763И		G. barbadense	(AD)2				1655181	232377	139965795	20364430800	139786767(99.8720916063814%)	0.837637	6.80074	8.89647	This study		3026	99	238	0.0315033
NB190024			Gb	5230В		G. barbadense	(AD)2				1666365	246828	159133649	23168907300	158946762(99.88255972185996%)	0.859663	7.86805	10.1216	This study		3150	197	223	0.00139074
NB190023			Gb	504И		G. barbadense	(AD)2				1637789	238044	144709760	21080970600	144521564(99.86994933859333%)	0.845595	7.10143	9.2095	This study		3150	196	222	0.00365298
NB190022			Gb	59043И		G. barbadense	(AD)2				2065132	290007	208405338	29809124700	208122686(99.86437391541286%)	0.871395	9.71991	13.0225	This study		3146	194	228	0.00166177
NB190021			Gb	МОС0		G. barbadense	(AD)2				1971152	282494	177824924	26013585300	177547916(99.8442243113232%)	0.873948	8.81265	11.3644	This study		3145	191	232	0.0307423
NB190020			Cul2	Z0312		G. hirsutum	(AD)1				4979091	545583	188833296	27456141900	188595160(99.87389088415848%)	0.866982	9.27224	11.9946	This study		5059	2134	2570	0.00110001
NB190019			Gb	С352		G. barbadense	(AD)2				1641624	261888	189456905	27720374400	189134751(99.82995921948583%)	0.878586	9.36587	12.11	This study		3019	67	213	0.0261771
NB190018			Gb	7871-И		G. barbadense	(AD)2				1424118	239375	180674177	26452730100	180420629(99.85966561231382%)	0.862829	8.64518	11.5562	This study		3060	107	273	0.029734
NB190017			Gb	Pima6		G. barbadense	(AD)2				2028699	244479	139249735	20082352500	139010508(99.82820290465902%)	0.815403	6.72726	8.77324	This study		2995	37	202	0.00108058
NB190016			Gb	DP744		G. barbadense	(AD)2				1729456	254147	163375166	23917218300	162957329(99.74424693162975%)	0.855897	7.96777	10.4485	This study		2996	40	191	0.014732
NB190015			Gb	Pima90		G. barbadense	(AD)2				1684306	239267	176697399	25525907700	176238011(99.74001428283616%)	0.840584	8.56627	11.1513	This study		2995	36	201	0.00159394
NB190014			Gb	Pima79-103		G. barbadense	(AD)2				1523081	229294	164659822	23814196200	164363638(99.82012369720647%)	0.847343	7.90953	10.4035	This study		2980	57	173	0.031764
NB190013			Gb	PS-7		G. barbadense	(AD)2				1825564	270033	187190562	26985424500	186980258(99.88765245546942%)	0.871309	8.99518	11.7889	This study		2992	34	198	0.00173945
NB190012			Gb	DP353		G. barbadense	(AD)2				1794007	262653	172165285	25081578300	171941322(99.86991396087777%)	0.867742	8.4495	10.9572	This study		2989	32	194	0.0144871
NB190011			Gb	AJ1453		G. barbadense	(AD)2				1917835	275588	188823161	27413129700	188609432(99.88680996607191%)	0.864427	9.18665	11.9758	This study		3051	94	243	0.0282232
NB190010			Gb	Xinhai21		G. barbadense	(AD)2				1819150	252302	157278338	22959808200	157051818(99.85597508030635%)	0.854797	7.55803	10.0303	This study		3091	128	313	0.00132959
NB190009			Gb	Menoufi		G. barbadense	(AD)2				1789419	275528	202993805	29580631500	202724579(99.86737230724849%)	0.882051	9.87631	12.9227	This study		3037	77	264	0.028647
NB190008			Gb	Giza2		G. barbadense	(AD)2				1579708	230905	159101362	23140053900	158880253(99.86102633112594%)	0.848567	7.63109	10.109	This study		3031	74	257	0.0177994
NB190007			Gb	Giza85		G. barbadense	(AD)2				1590102	236303	165080922	23868824700	164886196(99.88204209327108%)	0.852592	7.86729	10.4274	This study		3033	80	260	0.0202522
NB190006			Gb	YN3		G. barbadense	(AD)2				2103727	294285	207147096	30011597100	206839961(99.85173096513022%)	0.869598	9.92056	13.111	This study		3058	104	270	0.00986074
NB190005			Gb	С6213		G. barbadense	(AD)2				2075623	299005	207360633	29946195900	206982539(99.81766355815475%)	0.87608	9.85289	13.0824	This study		3052	98	240	0.0285626
NB190004			Gb	Giza70		G. barbadense	(AD)2				1997521	270996	171296970	24773990100	171085564(99.8765850907929%)	0.855901	8.15089	10.8228	This study		3052	97	239	0.0206155
NB190003			Gb	Giza45		G. barbadense	(AD)2				1573126	287410	271298292	39644394600	270898966(99.85280924658383%)	0.903925	12.7183	17.3192	This study		3050	93	242	0.0270213
NB190002			Gb	Hai1		G. barbadense	(AD)2				1943473	321311	321219630	46337227200	320583264(99.8018906876893%)	0.9039	15.0765	20.243	This study		3036	76	263	0.0188753
NB190001			Gb	Lushinie		G. barbadense	(AD)2				1825796	274046	195004609	28132484700	194504970(99.74378092776259%)	0.857542	9.25097	12.29	This study		3022	68	210	0.0397087
N201093			Mar	marie-galante844	Wild	G. hirsutum	(AD)1				7079126	712714	170504380	24847408500	170122658(99.77612188027076%)	0.851849	8.55206	10.8549	This study		3358	426	552	0.000357392
N201090			Yuc	yucatanense2094A2	Wild	G. hirsutum	(AD)1				5762796	638631	212567493	30803151300	212192360(99.8235228751557%)	0.878616	10.7636	13.4568	This study		3292	382	382	0.0335401
N201087			Yuc	yucatanense2096	Wild	G. hirsutum	(AD)1				7161586	750851	213935087	31025332500	213594631(99.84086013903834%)	0.878102	10.6529	13.5538	This study		3294	384	384	0.00537455
N201086			Mar	morrilli379	Wild	G. hirsutum	(AD)1				6864302	726639	188168812	27494525400	187836959(99.82364080610766%)	0.874683	9.55354	12.0113	This study		3307	557	408	0.102575
N201085			Mar	marie-galante2306	Wild	G. hirsutum	(AD)1				7348454	752661	202077552	29112065400	200946691(99.44038267051057%)	0.869668	10.0247	12.718	This study		3348	415	566	0.0414841
N201084			Mar	marie-galante1849	Wild	G. hirsutum	(AD)1				6896829	683121	169652637	24322217100	169373362(99.83538422688945%)	0.845852	8.41729	10.6255	This study		3356	424	551	0.00806556
N201083			Mar	marie-galante1847X	Wild	G. hirsutum	(AD)1				6218874	603239	148422433	21097547400	148140981(99.81037098347525%)	0.823466	7.3219	9.21674	This study		3378	451	513	0.00861457
N201082			Mar	marie-galante1846	Wild	G. hirsutum	(AD)1				6639889	657397	146680178	21338362500	146438388(99.83515836747894%)	0.836965	7.57761	9.32194	This study		3356	423	550	0.00881363
N201081			Mar	marie-galante1777	Wild	G. hirsutum	(AD)1				6884036	730917	161544638	23662043400	161308600(99.85388682476729%)	0.865816	8.45683	10.3371	This study		3376	450	512	0.0799051
N201080			Mar	marie-galante1614B	Wild	G. hirsutum	(AD)1				7008697	737063	154438239	22653821100	154177496(99.83116681355062%)	0.866242	8.08809	9.89662	This study		3369	438	533	0.000710663
N201079			Mar	marie-galante1614	Wild	G. hirsutum	(AD)1				7214143	781380	158342369	23249663700	158094313(99.8433419926918%)	0.88092	8.37411	10.1569	This study		3371	443	526	0.0258161
N201077			Mar	marie-galante1609A	Wild	G. hirsutum	(AD)1				6743960	730143	140916341	20742299700	140711428(99.8545853528797%)	0.872043	7.40548	9.06154	This study		3347	413	568	0.000420892
N201076			Mar	marie-galante1204	Wild	G. hirsutum	(AD)1				6619160	747957	163301622	24025892100	163052820(99.84764266456583%)	0.887119	8.62486	10.496	This study		3429	496	511	0.0614545
N201075			Mar	marie-galante1142	Wild	G. hirsutum	(AD)1				6231660	665865	144888275	21275707800	144693299(99.86543010467894%)	0.861955	7.63847	9.29457	This study		3429	495	510	0.073517
N201074			Mar	marie-galante1073	Wild	G. hirsutum	(AD)1				6484969	660369	141897513	20758462800	141686040(99.85096778968916%)	0.84304	7.32392	9.06861	This study		3398	467	471	0.0428635
N201073			Lat2	marie-galante1034B	Wild	G. hirsutum	(AD)1				4146555	503985	168357061	24641654400	168100656(99.84770166545019%)	0.883981	8.84162	10.765	This study		3648	714	1043	0.000490651
N201072			Mar	marie-galante893	Wild	G. hirsutum	(AD)1				5935099	597947	125181023	23727489300	124985877(99.84410895891145%)	0.826461	6.46592	10.3657	This study		3334	401	538	0.0877762
N201071			Mar	marie-galante867	Wild	G. hirsutum	(AD)1				7287243	771581	177653620	26097372600	177215914(99.75361830510406%)	0.875513	9.07999	11.401	This study		3367	435	531	0.000251977
N201070			Mar	marie-galante853	Wild	G. hirsutum	(AD)1				5909582	584548	105020596	21476426400	104832089(99.82050473223367%)	0.818994	5.56365	9.38226	This study		3375	446	525	0.032029
N201069			Mar	marie-galante852	Wild	G. hirsutum	(AD)1				7780590	880252	225864249	33288376200	225519956(99.8475664025961%)	0.903059	11.546	14.5425	This study		3452	527	429	0.043576
N201068			Mar	marie-galante842	Wild	G. hirsutum	(AD)1				7887286	936484	262485406	38694816000	262096564(99.85186147834825%)	0.915503	13.8316	16.9043	This study		3440	516	454	0.00344699
N201067			Mar	marie-galante834A	Wild	G. hirsutum	(AD)1				7141225	807431	175064878	25753072800	174833430(99.86779301328505%)	0.891744	9.38673	11.2506	This study		3440	515	453	0.00112997
N201066			Lat2	latifolium263	Wild	G. hirsutum	(AD)1				3916800	463494	143914731	21093033900	143690481(99.84417856431945%)	0.867776	7.50147	9.21477	This study		3648	713	1042	0.000541879
N201065			Lat2	latifolium252	Wild	G. hirsutum	(AD)1				4363241	529057	197549548	28921470600	197278042(99.86256308721092%)	0.886937	10.1838	12.6347	This study		3652	719	1038	0.000200289
GH1802	G3		Cul2	Zong 128 (1)		G. hirsutum	(AD)1	China			2400400	692273	184251487	27677691900	183468129(99.57484305133451%)	0.985644	10.7385	12.0914	PRJNA605345	SRR12745838	4979	2056	2582	0.010891
GH1801	G6		Cul2	Zhong RI015 (1)		G. hirsutum	(AD)1	China			2192574	672375	175748263	26390316900	175458962(99.83538898475486%)	0.985859	10.3723	11.529	PRJNA605345	SRR12745839	5113	2196	2489	0.0322334
GH1800	G6		Cul2	N73DeltapineNGF (1)		G. hirsutum	(AD)1	Uncertain			1899302	647643	216863799	32707946400	213825928(98.59918021633477%)	0.987001	12.7186	14.2889	PRJNA605345	SRR12745840	4721	1780	2726	0.00943451
GH1799	G6		Cul1	Liaoyangduomao (2)		G. hirsutum	(AD)1	China			2424775	720415	203150982	30577039500	198355159(97.63928140893752%)	0.985906	11.6496	13.358	PRJNA605345	SRR12745841	4067	1149	1172	0.0496825
GH1798	G5		Cul1	Chad 3 (1)		G. hirsutum	(AD)1	Uncertain			2382842	709787	210982670	31778487300	206449476(97.85139035352998%)	0.985545	12.0846	13.8828	PRJNA605345	SRR12745842	5648	2733	1483	0.0650335
GH1797	G3		Cul1	Xinluzao 7 (2)		G. hirsutum	(AD)1	China			2473166	718783	188894944	28494167700	185680422(98.29824878743182%)	0.984482	11.135	12.448	PRJNA605345	SRR12745843	4072	1156	1163	0.0665324
GH1794	G3		Cul1	Xinluzhong 34 (1)		G. hirsutum	(AD)1	China			2187154	667160	202091703	30450193500	198227556(98.08792397578044%)	0.985456	11.5508	13.3026	PRJNA605345	SRR12745844	5570	2653	1730	0.00206324
GH1792	G6		Cul1	CCRI 16 (2)		G. hirsutum	(AD)1	China			1884871	644762	187677573	28268121600	183164876(97.59550545764996%)	0.985826	10.8018	12.3493	PRJNA605345	SRR12745845	5632	2715	1688	0.000467621
GH1791	G5		Cul1	Jinmian 2 (2)		G. hirsutum	(AD)1	China			2009303	673215	189680847	28621500900	188902562(99.58968709160182%)	0.985722	11.2741	12.5037	PRJNA605345	SRR12745847	5420	2490	1900	2.09e-06
GH1790	G5		Cul1	Wujiyizhihua (1)		G. hirsutum	(AD)1	China			1741869	632582	191530296	28861115100	187974128(98.14328695027966%)	0.986931	11.1042	12.6084	PRJNA605345	SRR12745848	5671	2752	1512	0.0181176
GH1789	G5		Cul2	Baoshandatao (1)		G. hirsutum	(AD)1	China			1482983	566717	168791273	25462860300	167645623(99.32126230246513%)	0.985992	10.029	11.1238	PRJNA605345	SRR12745849	4787	1850	2825	0.0395934
GH1788	G6		Cul1	Dazemian (1)		G. hirsutum	(AD)1	China			1908975	642611	196786549	29717959200	195225844(99.20690463452357%)	0.986157	11.6898	12.9827	PRJNA605345	SRR12745850	4105	1192	1086	0.0283178
GH1787	G3		Cul1	Ziyupinxi 2		G. hirsutum	(AD)1	China			2280611	683434	220575559	33129720000	219161511(99.35892806691244%)	0.985702	11.2876	14.4732	PRJNA605345	SRR12745851	5544	2624	1768	0.00027612
GH1785	G6		Cul2	Xincaimian 27		G. hirsutum	(AD)1	China			1705099	474583	92744765	13933645800	92315271(99.53690755483612%)	0.963863	4.82058	6.08709	PRJNA605345	SRR12745853	5194	2287	1977	0.0294258
GH1784	G3		Cul1	Xincaimian 26		G. hirsutum	(AD)1	China			1504595	453283	97621286	14665906500	97126883(99.49355000301881%)	0.965793	5.06465	6.40699	PRJNA605345	SRR12745854	5636	2725	1674	0.0387905
GH1783	G3		Cul1	Xincaimian 24		G. hirsutum	(AD)1	China			1493108	436193	90052466	13532677800	89966344(99.90436464005327%)	0.961328	4.73043	5.91193	PRJNA605345	SRR12745855	4207	1293	1307	0.0281148
GH1782	G3		Cul1	Xincaimian 16		G. hirsutum	(AD)1	China			1456712	411009	88816361	13340705400	88625021(99.78456671963852%)	0.955298	4.55968	5.82806	PRJNA605345	SRR12745856	5580	2664	1741	0.0502051
GH1781	G3		Cul2	Xincaimian 12		G. hirsutum	(AD)1	China			1748894	501811	91828904	13772448000	91602190(99.75311259295874%)	0.967575	5.3085	6.01667	PRJNA605345	SRR12745858	5185	2268	1968	0.0676586
GH1780	G3		Cul1	Xincaimian 8		G. hirsutum	(AD)1	China			1570095	433767	87048547	13074511500	86656584(99.54971907802206%)	0.957473	4.53854	5.71177	PRJNA605345	SRR12745859	5617	2710	1665	0.0797571
GH1779	G6		Cul2	Xincaimian 7		G. hirsutum	(AD)1	China			1469386	470297	109389136	16436911800	109318296(99.93524036975664%)	0.972237	5.61689	7.18068	PRJNA605345	SRR12745860	4324	1398	2112	0.029288
GH1778	G3		Cul1	Xincaimian 6		G. hirsutum	(AD)1	China			1706350	486302	85546764	12827874900	85477648(99.91920676274792%)	0.96276	4.98228	5.60402	PRJNA605345	SRR12745861	4207	1292	1306	0.0475957
GH1777	G6		Cul1	Xincaimian 4		G. hirsutum	(AD)1	China			1500191	463762	86646159	12994446300	86565667(99.90710263336659%)	0.964293	5.02791	5.67679	PRJNA605345	SRR12745862	4167	1251	1224	5.52e-05
GH1776	G6		Cul2	Xincaimian 3		G. hirsutum	(AD)1	China			1541891	490649	92724313	13911738300	92604316(99.87058733991375%)	0.969579	5.46719	6.07752	PRJNA605345	SRR12745863	4902	1973	2664	0.0506962
GH1775	G6		Cul1	Xincaimian 2		G. hirsutum	(AD)1	China			1671211	524563	113584932	17034417000	113526798(99.94881891552305%)	0.976994	6.47343	7.44171	PRJNA605345	SRR12745864	4167	1250	1223	0.000432715
GH1774	G3		Cul1	Jumian 1 (4)		G. hirsutum	(AD)1	China			2353901	698738	181180165	27182545500	180978083(99.88846350813292%)	0.985352	10.5738	11.875	PRJNA605345	SRR12745897	5434	2511	1882	0.030731
GH1773	G3		Cul1	CCRI 17 (1)		G. hirsutum	(AD)1	China			2072455	682178	267219781	40047682800	266806255(99.84524873179205%)	0.987326	15.1921	17.4954	PRJNA605345	SRR12745898	5622	2705	1672	0.00381746
GH1772	G3		Cul1	Tashkent 2 (2)		G. hirsutum	(AD)1	Former Soviet Union (Uzbekistan)			2023729	664572	189566662	28412004000	189359946(99.89095339981246%)	0.986118	10.631	12.4122	PRJNA605345	SRR12745899	5406	2484	1909	0.059317
GH1771	G6		Cul2	Deltapine 15 (3)		G. hirsutum	(AD)1	USA			2558660	718711	182652666	27391482000	182513013(99.92354176752066%)	0.984497	10.4836	11.9663	PRJNA605345	SRR12745901	4409	1490	2394	0.101869
GH1770	G4		Cul1	KK1543 (2)		G. hirsutum	(AD)1	Former Soviet Union			2171453	706601	254355106	38123273400	253915026(99.82698204611627%)	0.988706	14.2816	16.6546	PRJNA605345	SRR12745902	3970	1059	1060	0.0339725
GH1769	G6		Cul1	Stoneville 5A (1)		G. hirsutum	(AD)1	USA			1623482	620600	229875234	34457268600	229749280(99.94520766860862%)	0.987915	12.9667	15.0531	PRJNA605345	SRR12745903	5694	2780	1369	0.000194671
GH1768	G7		Gb	Azajiaoling		G. barbadense	(AD)2	Uncertain			17806674	2369135	185605155	27662067000	185437134(99.90947395830682%)	0.923196	10.3336	12.0845	PRJNA605345	SRR12745904	3145	190	231	0.0229355
GH1767	G7		Gb			G. barbadense	(AD)2	Former Soviet Union (Turkmenistan)			18318330	2433267	218028212	32494920300	217825184(99.90687994083994%)	0.925577	12.1254	14.1958	PRJNA605345	SRR12745905	3040	82	255	0.0244969
GH1766	G7		Gb	Xinhai mian		G. barbadense	(AD)2	China			16949443	2273205	148894663	22190541900	148754736(99.90602282366561%)	0.919374	8.25912	9.69423	PRJNA605345	SRR12745906	3151	198	219	0.00172412
GH1765	G6		Cul2	5230F		G. hirsutum	(AD)1	Former Soviet Union			1824053	637004	197381697	29586036600	197141024(99.87806721511772%)	0.986883	11.1407	12.925	PRJNA605345	SRR12745907	4551	1621	2260	0.0203443
GH1764	G7		Gb	C6022		G. barbadense	(AD)2	China			17638380	2349412	170541840	25415053200	170025873(99.69745430212316%)	0.921549	9.47888	11.1029	PRJNA605345	SRR12745908	3049	91	247	0.0246554
GH1763	G7		Gb			G. barbadense	(AD)2	Former Soviet Union (Turkmenistan)			18014907	2418230	207747168	30965329200	207582920(99.92093851310646%)	0.928531	11.5397	13.5276	PRJNA605345	SRR12745909	2981	56	174	0.0210266
GH1762	G7		Gb			G. barbadense	(AD)2	Former Soviet Union (Turkmenistan)			18012676	2408570	204094219	30417256200	203909898(99.90968827980375%)	0.925073	11.2417	13.2882	PRJNA605345	SRR12745910	3061	106	275	0.00841785
GH1761	G6		Cul2			G. hirsutum	(AD)1	Former Soviet Union			2094516	667863	192002148	28776061500	191764284(99.8761138859759%)	0.985748	10.8183	12.5712	PRJNA605345	SRR12745912	5046	2118	2543	0.0382964
GH1760	G7		Gb	Shengli 1		G. barbadense	(AD)2	China			18125879	2426809	208672805	31101509400	208425483(99.88147856640927%)	0.92552	11.4734	13.5871	PRJNA605345	SRR12745913	3146	193	227	0.00222954
GH1759	G7		Gb	Tuhai 2		G. barbadense	(AD)2	China			17681263	2376930	195604901	29153653200	195333936(99.8614733073585%)	0.926537	10.7987	12.7362	PRJNA605345	SRR12745914	3048	88	250	0.0176375
GH1758	G7		Gb	3-79		G. barbadense	(AD)2	USA			17487661	2332052	174322279	25991394600	173901557(99.75865276520392%)	0.92342	9.68939	11.3547	PRJNA605345	SRR12745915	2982	55	175	0.00972495
GH1757	G7		Gb			G. barbadense	(AD)2	Former Soviet Union (Turkmenistan)			18002212	2418799	212188346	31623602400	212010981(99.91641152620134%)	0.928387	11.7286	13.8152	PRJNA605345	SRR12745916	3047	87	249	0.0198891
GH1756	G7		Gb			G. barbadense	(AD)2	Former Soviet Union			17597104	2331810	177587195	26468791500	177385968(99.88668833921274%)	0.924074	9.89645	11.5632	PRJNA605345	SRR12745917	3147	200	218	0.0322258
GH1755	G7		Gb	Xinhai 63		G. barbadense	(AD)2	China			18372299	2429349	222547910	33166435800	222364118(99.91741463669553%)	0.928114	12.2666	14.4892	PRJNA605345	SRR12745918	3110	146	344	9.94e-05
GH1754	G7		Gb	Xinhai 62		G. barbadense	(AD)2	China			17660909	2349730	179861135	26806097400	179693322(99.90669857609872%)	0.923709	10.0237	11.7106	PRJNA605345	SRR12745919	3114	148	340	0.000174542
GH1753	G6		Cul2	Xinluzhong 83		G. hirsutum	(AD)1	China			1837581	666201	215929867	32364636900	215632127(99.86211263678499%)	0.988021	12.1418	14.1389	PRJNA605345	SRR12745920	5088	2163	2531	4.83e-05
GH1752	G7		Gb	Xinhai 60		G. barbadense	(AD)2	China			17863894	2374450	200116501	29828176500	199661632(99.77269790460707%)	0.92608	11.1098	13.0308	PRJNA605345	SRR12745921	3076	113	306	2.63e-06
GH1751	G7		Gb	Xinhai 59		G. barbadense	(AD)2	China			17928604	2397793	195340519	29113682700	195210355(99.93336559119105%)	0.925494	10.8145	12.7187	PRJNA605345	SRR12745923	3105	151	336	0.000204439
GH1750	G3		Cul1	Ziyupinxi 3		G. hirsutum	(AD)1	China			2148649	681519	251277815	37755181200	250818021(99.81701767026269%)	0.987821	12.879	16.4938	PRJNA605345	SRR12745924	5484	2588	1803	0.0286915
GH1749	G7		Gb	Xinhai 58		G. barbadense	(AD)2	China			17761857	2344481	174721375	26106651000	174527581(99.88908397727525%)	0.923318	9.91552	11.405	PRJNA605345	SRR12745925	3102	153	333	0.000186508
GH1748	G7		Gb	Xinhai 57		G. barbadense	(AD)2	China			18006620	2373045	188189570	28076851800	188009361(99.90424070792021%)	0.92451	10.7726	12.2657	PRJNA605345	SRR12745926	3111	145	346	9.86e-05
GH1747	G7		Gb	Xinhai 56		G. barbadense	(AD)2	China			17684074	2342048	174696030	26076636000	174450899(99.85968141348147%)	0.923271	9.93277	11.3919	PRJNA605345	SRR12745927	3108	143	341	0.000164749
GH1746	G7		Gb	Xinhai 55		G. barbadense	(AD)2	China			18266084	2418320	210993613	31478334900	210755469(99.88713212849719%)	0.928216	12.0757	13.7517	PRJNA605345	SRR12745928	3111	144	345	0.000122508
GH1745	G7		Gb	Xinhai 54		G. barbadense	(AD)2	China			18021575	2389118	191010912	28474848600	190835834(99.90834136219401%)	0.925645	10.979	12.4396	PRJNA605345	SRR12745961	3113	149	338	0.000125716
GH1744	G7		Gb	Xinhai 53		G. barbadense	(AD)2	China			18015702	2395716	184480342	27501178800	184276479(99.88949337485508%)	0.923029	10.5599	12.0142	PRJNA605345	SRR12745962	3093	155	324	0.0139468
GH1743	G7		Gb	Xinhai 52		G. barbadense	(AD)2	China			17671851	2345972	172385903	25699416300	172212569(99.89945001477297%)	0.922468	9.89295	11.2271	PRJNA605345	SRR12745963	3103	152	334	0.000223239
GH1742	G7		Gb	Xinhai 51		G. barbadense	(AD)2	China			17895810	2366416	177927118	26523330000	177724739(99.88625736072451%)	0.92137	10.1938	11.5871	PRJNA605345	SRR12745964	3089	131	311	0.00646456
GH1741	G7		Gb	Xinhai 50		G. barbadense	(AD)2	China			17704197	2371032	198208095	29644590600	198028635(99.90945879379952%)	0.927772	11.2443	12.9506	PRJNA605345	SRR12745966	3100	136	330	0.00549909
GH1740	G7		Gb	Xinhai 49		G. barbadense	(AD)2	China			17208184	2316821	172316297	25715007000	172113893(99.88253925860535%)	0.925345	9.92845	11.2339	PRJNA605345	SRR12745967	3101	138	332	0.000161553
GH1739	G7		Gb	Xinhai 48		G. barbadense	(AD)2	China			18080357	2423440	237764469	35445542400	237281399(99.79682834780499%)	0.931367	13.0428	15.4848	PRJNA605345	SRR12745968	3101	137	331	0.000187908
GH1738	G7		Gb	Xinhai 47		G. barbadense	(AD)2	China			17775437	2352925	175323993	26134564500	175178819(99.91719672959992%)	0.922733	10.0472	11.4172	PRJNA605345	SRR12745969	3112	150	337	0.000179589
GH1737	G7		Gb	Xinhai 46		G. barbadense	(AD)2	China			18088464	2407376	189033129	28178308500	188854716(99.9056181310949%)	0.923754	10.8563	12.3101	PRJNA605345	SRR12745970	3115	160	296	0.0144034
GH1736	G7		Gb	Xinhai 45		G. barbadense	(AD)2	China			17605429	2338841	171301760	25548453000	171086155(99.87413731184081%)	0.92281	9.85084	11.1612	PRJNA605345	SRR12745971	3114	147	339	7.1e-05
GH1735	G7		Gb	Xinhai 44		G. barbadense	(AD)2	China			17872880	2378557	178798410	26659380000	178627759(99.90455675752374%)	0.922324	10.3275	11.6465	PRJNA605345	SRR12745972	3092	130	315	0.000204996
GH1734	G7		Gb	Xinhai 43		G. barbadense	(AD)2	China			17577606	2341239	176139292	26284013100	175964563(99.90080066859812%)	0.923719	10.0008	11.4825	PRJNA605345	SRR12745301	3109	142	343	0.00642083
GH1733	G7		Gb	Xinhai 42		G. barbadense	(AD)2	China			17216571	2303672	167859021	25032067200	167680975(99.8939312293499%)	0.924495	9.725	10.9356	PRJNA605345	SRR12745302	3098	134	328	0.000201077
GH1732	G7		Gb	Xinhai 41		G. barbadense	(AD)2	China			17766883	2361840	173490190	25864241700	173324323(99.90439401789807%)	0.919706	10.0058	11.2991	PRJNA605345	SRR12745303	3094	154	325	0.0139245
GH1731	G7		Gb	Xinhai 40		G. barbadense	(AD)2	China			17255947	2317345	174015798	25976942100	173866257(99.9140646988844%)	0.92407	9.84504	11.3484	PRJNA605345	SRR12745305	3100	135	329	0.00218266
GH1730	G7		Gb	Xinhai 39		G. barbadense	(AD)2	China			17468415	2318321	173763782	25917552900	173603220(99.90759754526982%)	0.922403	9.94034	11.3224	PRJNA605345	SRR12745306	3076	112	305	0.000205989
GH1729	G7		Gb	Xinhai 38		G. barbadense	(AD)2	China			17805498	2364272	188535803	28107804000	188374864(99.91463743361254%)	0.924522	10.8603	12.2793	PRJNA605345	SRR12745307	3075	111	304	0.0135538
GH1728	G7		Gb	Xinhai 37		G. barbadense	(AD)2	China			18035352	2417647	220666815	32902122300	220456175(99.90454387081266%)	0.931985	12.5819	14.3737	PRJNA605345	SRR12745308	3096	139	326	0.0326869
GH1727	G7		Gb	Xinhai 36		G. barbadense	(AD)2	China			17634174	2353119	172688101	25744645200	172528068(99.90732829935978%)	0.922617	9.9699	11.2469	PRJNA605345	SRR12745309	3109	141	342	0.0133159
GH1726	G7		Gb	Xinhai 35		G. barbadense	(AD)2	China			18441725	2457930	223568367	33321771600	223427922(99.93718028991105%)	0.925743	12.4054	14.5571	PRJNA605345	SRR12745310	3092	129	314	0.000590069
GH1725	G7		Gb	Xinhai 34		G. barbadense	(AD)2	China			17672613	2370392	175753819	26202951900	175586422(99.90475484347797%)	0.923632	10.1282	11.4471	PRJNA605345	SRR12745311	3104	140	335	0.000240295
GH1724	G7		Gb	Xinhai 33		G. barbadense	(AD)2	China			18206459	2430057	198201222	29548728300	198030348(99.91378761529533%)	0.92473	11.4002	12.9087	PRJNA605345	SRR12745312	3084	120	319	0.00253587
GH1723	G7		Gb	Xinhai 32		G. barbadense	(AD)2	China			17722888	2388497	186028837	27739140600	185877897(99.9188620418027%)	0.927193	10.766	12.1182	PRJNA605345	SRR12745313	3088	132	310	0.0124716
GH1722	G7		Gb	Xinhai 31		G. barbadense	(AD)2	China			18817944	2495912	236814908	35302158600	236626632(99.92049655927912%)	0.92785	13.4768	15.4222	PRJNA605345	SRR12745314	3069	156	300	0.017588
GH1721	G7		Gb	Xinhai 30		G. barbadense	(AD)2	China			18064045	2412958	202472434	30189476100	202299207(99.91444415588938%)	0.926747	11.5939	13.1887	PRJNA605345	SRR12745316	3126	168	290	0.0149694
GH1720	G7		Gb	Xinhai 29		G. barbadense	(AD)2	China			18265130	2450236	217819089	32477421900	217632342(99.91426508996189%)	0.928992	12.5397	14.1882	PRJNA605345	SRR12745317	3087	126	317	0.0130024
GH1719	G7		Gb	Xinhai 28		G. barbadense	(AD)2	China			17692100	2373217	196837983	29350301400	196685989(99.9227821796975%)	0.927056	11.2905	12.8221	PRJNA605345	SRR12745318	3098	133	327	0.000162504
GH1718	G7		Gb	Xinhai 27		G. barbadense	(AD)2	China			17771123	2373735	181901057	27120447600	181753081(99.91865028030045%)	0.924326	10.4229	11.8479	PRJNA605345	SRR12745319	3087	125	316	0.0120161
GH1717	G7		Gb	Xinhai 26		G. barbadense	(AD)2	China			17814298	2369771	176776480	26380005300	176482223(99.83354290118233%)	0.920805	10.3671	11.5244	PRJNA605345	SRR12745320	3086	122	322	0.00777072
GH1716	G7		Gb	Xinhai 25		G. barbadense	(AD)2	China			17733077	2360214	170306271	25422070200	169716108(99.65346960124563%)	0.920059	9.92942	11.106	PRJNA605345	SRR12745353	3072	115	301	0.0123598
GH1715	G7		Gb	Xinhai 24		G. barbadense	(AD)2	China			18038492	2401796	190167623	28377448800	189856403(99.83634438129354%)	0.924059	11.1249	12.3971	PRJNA605345	SRR12745354	3091	127	312	6.3e-05
GH1714	G7		Gb	Xinhai 23		G. barbadense	(AD)2	China			18160626	2421554	196104625	29261259000	195827243(99.85855407540745%)	0.924792	11.4458	12.7832	PRJNA605345	SRR12745355	3117	158	299	0.00757002
GH1713	G7		Gb	Xinhai 22		G. barbadense	(AD)2	China			17925419	2404197	198444577	29617724700	198031581(99.79188345368591%)	0.927409	11.5653	12.9389	PRJNA605345	SRR12745356	3132	179	279	0.00216814
GH1712	G7		Gb	Xinhai 21		G. barbadense	(AD)2	China			18063482	2416718	203072841	30304054500	202590531(99.76249408949766%)	0.927908	11.8659	13.2387	PRJNA605345	SRR12745357	3132	178	278	0.00272189
GH1711	G7		Gb	Xinhai 20		G. barbadense	(AD)2	China			18209104	2436901	209653471	31284834600	209320594(99.84122514241608%)	0.927138	12.3119	13.6672	PRJNA605345	SRR12745359	3124	172	289	0.0275561
GH1710	G7		Gb	Xinhai 19		G. barbadense	(AD)2	China			17780667	2352153	180564551	26968212000	180180641(99.78738351582642%)	0.923934	10.5319	11.7814	PRJNA605345	SRR12745360	3056	102	268	0.019258
GH1709	G7		Gb	Xinhai 18		G. barbadense	(AD)2	China			18806121	2493336	216487113	32325333900	216221952(99.87751649679028%)	0.930343	12.6948	14.1217	PRJNA605345	SRR12745361	3116	159	297	0.00939198
GH1708	G7		Gb	Xinhai 17		G. barbadense	(AD)2	China			17933522	2396256	189858451	28369302600	189536584(99.83047001684429%)	0.926957	11.2098	12.3935	PRJNA605345	SRR12745362	3078	118	307	0.0165492
GH1707	G7		Gb	Xinhai 16		G. barbadense	(AD)2	China			18210839	2422799	199575555	29809265100	199177388(99.80049310147227%)	0.92663	11.7541	13.0226	PRJNA605345	SRR12745363	3117	157	298	0.00329837
GH1706	G7		Gb	Xinhai 15		G. barbadense	(AD)2	China			18550508	2470900	217055800	32414413500	216849944(99.90515987133263%)	0.925861	12.8104	14.1607	PRJNA605345	SRR12745364	3083	119	318	0.0074389
GH1705	G7		Gb	Xinhai 14		G. barbadense	(AD)2	China			18006377	2404514	195309946	29163441000	195121082(99.90330036750919%)	0.926642	11.6035	12.7404	PRJNA605345	SRR12745365	3127	167	292	0.0040996
GH1704	G7		Gb	Xinhai 13		G. barbadense	(AD)2	China			18611097	2477319	241381600	36000671700	241182139(99.91736694097645%)	0.930995	13.653	15.7274	PRJNA605345	SRR12745366	3079	116	308	0.0104751
GH1703	G7		Gb	Xinhai 12		G. barbadense	(AD)2	China			18159500	2429403	196830120	29388622200	196634275(99.90050049250593%)	0.925646	11.6241	12.8388	PRJNA605345	SRR12745367	3065	176	280	0.0221526
GH1702	G7		Gb	Xinhai 11		G. barbadense	(AD)2	China			18233853	2425893	209321049	31263466200	209120731(99.90430107198631%)	0.92936	12.3616	13.6579	PRJNA605345	SRR12745368	3128	169	293	0.0114504
GH1701	G7		Gb	Xinhai 10		G. barbadense	(AD)2	China			18121083	2409435	201164113	30038954700	200966563(99.90179659927713%)	0.928104	11.9116	13.1229	PRJNA605345	SRR12745371	3127	166	291	0.0106508
GH1700	G7		Gb	Xinhai 9		G. barbadense	(AD)2	China			17936408	2403546	191253359	28525036500	191114289(99.92728493725436%)	0.926065	10.9929	12.4615	PRJNA605345	SRR12745372	3056	101	267	0.015173
GH1698	G7		Gb	Xinhai 7		G. barbadense	(AD)2	China			18130451	2354226	170589357	25446786000	170127695(99.72937233124104%)	0.915988	9.72968	11.1168	PRJNA605345	SRR12745374	3130	174	281	0.0193555
GH1697	G7		Gb	Xinhai 6		G. barbadense	(AD)2	China			18243181	2437325	213737129	31932486300	213493579(99.88605161810703%)	0.929161	12.5847	13.9501	PRJNA605345	SRR12745375	3131	177	277	0.0170896
GH1696	G7		Gb	Xinhai 5		G. barbadense	(AD)2	China			18336270	2447842	205911028	30748166100	205630612(99.86381691028224%)	0.927775	12.2583	13.4327	PRJNA605345	SRR12745376	3044	92	245	0.0176459
GH1695	G7		Gb	Xinhai 4		G. barbadense	(AD)2	China			18671530	2481660	242490668	36211668900	242245815(99.89902580498479%)	0.931568	14.1063	15.8195	PRJNA605345	SRR12745377	3049	90	246	0.00719106
GH1694	G7		Gb	Xinhai 3		G. barbadense	(AD)2	China			18031279	2391657	182667066	27269443200	182509636(99.91381588184046%)	0.923336	10.7605	11.913	PRJNA605345	SRR12745378	3123	164	284	0.0192198
GH1693	G7		Gb	Xinhai 2		G. barbadense	(AD)2	China			17861926	2377772	187278919	27963524700	187092629(99.9005280460851%)	0.925883	11.1136	12.2162	PRJNA605345	SRR12745379	3046	86	248	0.0115681
GH1692	G7		Gb	Xinhai 1		G. barbadense	(AD)2	China			17794279	2365440	172603276	25777230900	172413656(99.89014113498054%)	0.920852	10.2475	11.2611	PRJNA605345	SRR12745380	3122	161	287	0.00172926
GH1691	G6		Cul2	Xinluzhong 85		G. hirsutum	(AD)1	China			1832612	646308	198813967	29848979400	198680715(99.93297653982228%)	0.987649	11.8873	13.0399	PRJNA605345	SRR12745382	5088	2162	2530	0.000437529
GH1690	G3		Cul1	Xinhai 61		G. barbadense	(AD)2	China			1979427	659461	181162987	27210034200	181030902(99.92709051545943%)	0.985758	10.8613	11.8871	PRJNA605345	SRR12745383	5523	2601	1792	0.00320919
GH1689	G3		Cul1	Xinluzhong 84		G. hirsutum	(AD)1	China			2122053	669134	182773796	27451278900	182636065(99.92464401188013%)	0.986216	10.9602	11.9924	PRJNA605345	SRR12745384	5518	2596	1796	0.00224428
GH1688	G3		Cul1	Xinluzhong 87		G. hirsutum	(AD)1	China			2086701	654937	174403483	30224819100	174270034(99.92348260613579%)	0.984952	10.5026	13.2041	PRJNA605345	SRR12745385	5549	2630	1764	0.000351677
GH1687	G3		Cul1	Xinluzhong 88		G. hirsutum	(AD)1	China			2138581	679411	201684100	30283598400	201510698(99.91402296958461%)	0.986818	12.0529	13.2298	PRJNA605345	SRR12745386	5518	2595	1795	0.00458019
GH1686	G3		Cul1	Xinluzhong 86		G. hirsutum	(AD)1	China			2148868	668936	193856440	29107045200	193748684(99.94441453686036%)	0.985708	11.6125	12.7158	PRJNA605345	SRR12745387	5506	2577	1815	0.0274469
GH1685	G7		Gb	Xinluzhong 80		G. hirsutum	(AD)1	China			18031376	2375973	200670949	29970167400	200468049(99.89888920094756%)	0.926909	11.879	13.0929	PRJNA605345	SRR12745388	3074	110	303	0.00397723
GH1684	G4		Cul1	Xinluzhong 79		G. hirsutum	(AD)1	China			1978136	655294	195358167	29335063200	195210251(99.92428471137323%)	0.986465	11.6924	12.8154	PRJNA605345	SRR12745389	4151	1227	1260	0.00762774
GH1683	G4		Cul1	Xinluzhong 78		G. hirsutum	(AD)1	China			1838603	642524	201194377	30209952600	201077164(99.94174141357837%)	0.987109	12.0373	13.1976	PRJNA605345	SRR12745390	4150	1228	1258	0.00474953
GH1682	G6		Cul2	Xinluzhong 76		G. hirsutum	(AD)1	China			1795328	624187	188550261	28311332700	188419676(99.93074260448783%)	0.986653	11.2273	12.3682	PRJNA605345	SRR12745391	4439	1514	2411	0.0331603
GH1678	G6		Cul2	Xinluzhong 72		G. hirsutum	(AD)1	China			1821892	656229	223897181	33618334200	223746659(99.9327718199364%)	0.987984	13.2975	14.6866	PRJNA605345	SRR12745396	4554	1619	2263	0.00103845
GH1677	G3		Cul2	Xinluzhong 71		G. hirsutum	(AD)1	China			2235834	686750	199196971	29914260000	199051407(99.9269245916395%)	0.985477	11.919	13.0684	PRJNA605345	SRR12745397	5087	2161	2533	0.0421069
GH1676	G3		Cul1	Xinluzhong 70		G. hirsutum	(AD)1	China			2025369	675616	200562016	30126761700	200363417(99.9009787576128%)	0.986327	12.0328	13.1613	PRJNA605345	SRR12745398	5523	2600	1791	0.000859296
GH1675	G3		Cul2	Xinluzhong 69		G. hirsutum	(AD)1	China			2276020	695238	206749863	31039803600	206592025(99.92365750684922%)	0.986169	12.3639	13.5601	PRJNA605345	SRR12745399	5184	2266	1966	0.056176
GH1674	G6		Cul2	Xinluzhong 68		G. hirsutum	(AD)1	China			1776054	649275	219515920	32955570600	219405843(99.94985466202178%)	0.987927	13.0922	14.3971	PRJNA605345	SRR12745400	4552	1620	2261	0.000669622
GH1673	G6		Cul2	Xinluzhong 67		G. hirsutum	(AD)1	China			1769108	638534	207831041	31203084900	207705796(99.93973710596966%)	0.987641	12.3773	13.6315	PRJNA605345	SRR12745401	4555	1618	2265	4.83e-05
GH1672	G6		Cul2	Xinluzhong 66		G. hirsutum	(AD)1	China			1740011	616679	198374150	29787221100	198243872(99.93432712881189%)	0.986803	11.8768	13.0129	PRJNA605345	SRR12745402	4555	1617	2264	2.57e-06
GH1671	G6		Cul2	Xinluzhong 65		G. hirsutum	(AD)1	China			1920823	655646	200397994	30089472000	200271670(99.93696344086159%)	0.986994	12.0239	13.145	PRJNA605345	SRR12745404	5202	2285	1981	0.0195644
GH1670	G4		Cul1	Xinluzhong 64		G. hirsutum	(AD)1	China			2463827	687320	181607114	27277467300	181468968(99.92393139400916%)	0.982173	10.8501	11.9165	PRJNA605345	SRR12745405	5505	2578	1813	0.0519418
GH1669	G4		Cul1	Xinluzhong 63		G. hirsutum	(AD)1	China			2148251	664052	181013735	27177781500	180883544(99.92807672854218%)	0.984758	10.7921	11.873	PRJNA605345	SRR12745406	5506	2576	1814	0.0239562
GH1668	G6		Cul2	Xinluzhong 62		G. hirsutum	(AD)1	China			2018397	674241	191704014	28785461100	191485819(99.88618130865011%)	0.987305	11.4957	12.5753	PRJNA605345	SRR12745407	4489	1549	2334	0.0189834
GH1667	G4		Cul1	Xinluzhong 61		G. hirsutum	(AD)1	China			2096411	674264	197564914	29672323200	197365613(99.89912125793754%)	0.985656	11.7977	12.9627	PRJNA605345	SRR12745408	4142	1218	1262	0.0301011
GH1666	G3		Cul1	Xinluzhong 60		G. hirsutum	(AD)1	China			2205022	698781	205133137	30799999500	204997503(99.93388001471455%)	0.986215	12.2175	13.4554	PRJNA605345	SRR12745409	5502	2575	1817	0.029864
GH1665	G6		Cul2	Xinluzhong 59		G. hirsutum	(AD)1	China			1871166	649079	191215770	28725283200	191070956(99.92426670666337%)	0.9865	11.4185	12.549	PRJNA605345	SRR12745410	4472	1534	2352	0.00358017
GH1664	G6		Cul2	Xinluzhong 58		G. hirsutum	(AD)1	China			1734607	628155	178175217	26758920600	178048387(99.92881726082028%)	0.987058	10.6676	11.69	PRJNA605345	SRR12745411	4553	1616	2262	0.0060152
GH1663	G4		Cul1	Xinluzhong 57		G. hirsutum	(AD)1	China			2392582	706051	227632647	34176552900	227475558(99.93099012726412%)	0.984656	13.5595	14.9305	PRJNA605345	SRR12745412	4149	1229	1257	0.0567582
GH1662	G6		Cul2	Xinluzhong 56		G. hirsutum	(AD)1	China			1770862	636630	210751328	31612350000	210542815(99.9010620706504%)	0.987717	12.0871	13.8103	PRJNA605345	SRR12745413	4416	1486	2402	0.0253599
GH1661	G4		Cul1	Xinluzhong 55		G. hirsutum	(AD)1	China			2026918	655742	192213948	28829157900	192127179(99.9548581146671%)	0.985972	11.0038	12.5944	PRJNA605345	SRR12745415	4146	1225	1266	0.050624
GH1660	G4		Cul1	Xinluzhong 54		G. hirsutum	(AD)1	China			2165567	646871	183508851	27519057900	183440521(99.96276473879726%)	0.984578	10.4795	12.0221	PRJNA605345	SRR12745416	4151	1226	1259	0.0166609
GH1659	G3		Cul1	Xinluzhong 53		G. hirsutum	(AD)1	China			2085440	645207	172371952	25853329200	172301317(99.95902175546519%)	0.985838	9.93936	11.2944	PRJNA605345	SRR12745417	5521	2602	1789	0.0388001
GH1658	G3		Cul1	Xinluzhong 52		G. hirsutum	(AD)1	China			2369139	712181	208481458	31261937100	208410050(99.96574851275263%)	0.986004	11.9024	13.6572	PRJNA605345	SRR12745418	5520	2603	1788	0.0177586
GH1656	G4		Cul1	Xinluzhong 50		G. hirsutum	(AD)1	China			2522716	699910	170488791	25563446700	170424045(99.9620233097905%)	0.981606	9.8108	11.1677	PRJNA605345	SRR12745420	5509	2585	1808	0.0183294
GH1655	G5		Cul2	Xinluzhong 49		G. hirsutum	(AD)1	China			1543004	646641	222211187	33333060600	222123806(99.96067659725881%)	0.989049	12.71	14.562	PRJNA605345	SRR12745421	4998	2073	2457	0.0414239
GH1653	G6		Cul2	Xinluzhong 47		G. hirsutum	(AD)1	China			1685015	632363	193276179	28989839400	193203989(99.96264930299559%)	0.988099	11.1529	12.6646	PRJNA605345	SRR12745423	4538	1601	2281	0.0208062
GH1652	G6		Cul2	Xinluzhong 46		G. hirsutum	(AD)1	China			2018438	671246	211844929	31772951400	211747219(99.95387663964333%)	0.987276	12.1712	13.8804	PRJNA605345	SRR12745424	4534	1593	2286	0.017585
GH1651	G6		Cul2	Xinluzhong 45		G. hirsutum	(AD)1	China			1961713	665025	219705902	32951282100	219597943(99.95086203920002%)	0.986798	12.5578	14.3952	PRJNA605345	SRR12745426	4475	1531	2355	0.000270692
GH1650	G6		Cul2	Xinluzhong 44		G. hirsutum	(AD)1	China			1855551	659992	208151796	31218136800	207980707(99.91780565755964%)	0.987886	11.9909	13.6381	PRJNA605345	SRR12745427	5076	2151	2522	0.0342155
GH1649	G3		Cul1	Xinluzhong 42		G. hirsutum	(AD)1	China			2181439	681903	206164145	30915954600	206084707(99.96146856670931%)	0.986414	11.8105	13.506	PRJNA605345	SRR12745428	5562	2645	1755	0.00412096
GH1647	G6		Cul2	Xinluzhong 40 (2)		G. hirsutum	(AD)1	China			1915718	641442	191132213	28663563600	191045724(99.9547491243666%)	0.985879	10.9292	12.5221	PRJNA605345	SRR12745430	4480	1539	2346	0.0051384
GH1646	G3		Cul1	Xinluzhong 38		G. hirsutum	(AD)1	China			2043830	678164	208167906	31217742600	208092138(99.96360245848848%)	0.986667	11.9417	13.6379	PRJNA605345	SRR12745431	5504	2573	1820	0.00936884
GH1645	G6		Cul2	Xinluzhong 37		G. hirsutum	(AD)1	China			1760672	643391	223417697	33510405000	223338269(99.96444865332221%)	0.988009	12.809	14.6395	PRJNA605345	SRR12745432	4550	1615	2267	0.0158422
GH1643	G6		Cul2	Xinluzhong 35 (2)		G. hirsutum	(AD)1	China			1772746	619736	190552259	28582258500	190472521(99.95815426150367%)	0.986727	10.9738	12.4865	PRJNA605345	SRR12745434	4523	1591	2290	0.00087983
GH1642	G3		Cul1	Xinluzhong 34 (3)		G. hirsutum	(AD)1	China			1889827	477021	184851620	27712288500	184724535(99.93125026440126%)	0.968024	9.18929	12.1065	PRJNA605345	SRR12745435	5570	2652	1729	0.00263506
GH1641	G6		Cul2	Xinluzhong 33		G. hirsutum	(AD)1	China			1891114	648302	241404115	36213748800	241284325(99.95037781356793%)	0.987985	13.7437	15.8204	PRJNA605345	SRR12745437	4528	1584	2295	0.00226518
GH1640	G3		Cul1	Xinluzhong 32		G. hirsutum	(AD)1	China			2111813	636212	210674139	31598976600	210449939(99.89357972408754%)	0.984027	12.0953	13.8044	PRJNA605345	SRR12745438	5503	2574	1818	0.00696335
GH1639	G3		Cul1	Xinluzhong 30		G. hirsutum	(AD)1	China			2074444	659389	178418897	26757898800	178237187(99.89815540671121%)	0.986084	10.3259	11.6895	PRJNA605345	SRR12745439	5440	2524	1868	0.0494794
GH1638	G6		Cul2	Xinluzhong 28		G. hirsutum	(AD)1	China			1880355	631009	207005923	31053384300	206871317(99.93497480745998%)	0.986456	11.9654	13.5661	PRJNA605345	SRR12745440	5114	2195	2490	0.0319757
GH1637	G5		Cul1	Xinluzhong 27		G. hirsutum	(AD)1	China			1901454	673155	221339179	33204494400	221228667(99.95007119819488%)	0.988722	12.848	14.5058	PRJNA605345	SRR12745441	5681	2769	1496	0.0303025
GH1636	G6		Cul2	Xinluzhong 26		G. hirsutum	(AD)1	China			1835254	641782	196821950	29519264400	196659439(99.91743248148899%)	0.987205	11.2623	12.8959	PRJNA605345	SRR12745442	4531	1587	2299	0.00273615
GH1635	G6		Cul2	Xinluzhong 23		G. hirsutum	(AD)1	China			1811596	631103	187712610	28155924900	187619768(99.95054034995304%)	0.986626	10.8149	12.3003	PRJNA605345	SRR12745443	5182	2269	1964	0.035726
GH1634	G6		Cul2	Xinluzhong 22		G. hirsutum	(AD)1	China			1893535	641058	200879876	30129471900	200798324(99.95940260337477%)	0.98687	11.5668	13.1625	PRJNA605345	SRR12745444	4418	1484	2404	0.0172076
GH1633	G6		Cul2	Xinluzhong 21		G. hirsutum	(AD)1	China			1783878	648569	222556307	33381961200	222472305(99.96225584386606%)	0.987881	12.6987	14.5833	PRJNA605345	SRR12745445	4550	1614	2266	0.0239468
GH1632	G6		Cul2	Xinluzhong 20 (2)		G. hirsutum	(AD)1	China			1752574	599201	170996552	25673339100	170864304(99.92266042884889%)	0.98464	9.1288	11.2157	PRJNA605345	SRR12745446	5200	2280	1986	0.000311339
GH1630	G3		Cul1	Xinluzhong 18 (2)		G. hirsutum	(AD)1	China			2426968	706314	200419853	30071953500	200242176(99.91134760487026%)	0.984913	11.4049	13.1373	PRJNA605345	SRR12745449	5532	2608	1784	2.48e-06
GH1629	G3		Cul1	Xinluzhong 17		G. hirsutum	(AD)1	China			1963753	619872	172710901	25933815900	172611495(99.9424437024968%)	0.98462	9.28631	11.3295	PRJNA605345	SRR12745450	5622	2704	1671	0.0193626
GH1628	G4		Cul2	Xinluzhong 16		G. hirsutum	(AD)1	China			1833613	628677	170757944	25610335500	170555629(99.88151942143318%)	0.985346	9.46268	11.1882	PRJNA605345	SRR12745451	4549	1611	2274	0.00345399
GH1627	G4		Cul2	Xinluzhong 15		G. hirsutum	(AD)1	China			1816973	598790	173053108	25975323600	172661455(99.77368045883348%)	0.984777	8.96099	11.3477	PRJNA605345	SRR12745452	4549	1610	2273	0.00123073
GH1626	G3		Cul1	Xinluzhong 14 (2)		G. hirsutum	(AD)1	China			2011806	625983	169892487	25502309700	169724599(99.90117985617574%)	0.98379	9.09115	11.141	PRJNA605345	SRR12745453	5504	2572	1819	0.00421295
GH1625	G6		Cul2	Xinluzhong 13 (2)		G. hirsutum	(AD)1	China			1670788	592328	167737704	25180098000	167524360(99.8728109453555%)	0.984824	8.94764	11.0003	PRJNA605345	SRR12745454	5199	2281	1984	0.0115493
GH1624	G3		Cul1	Xinluzhong 12 (2)		G. hirsutum	(AD)1	China			2337321	671283	170494055	25587953100	170290231(99.8804509635248%)	0.983528	9.17291	11.1784	PRJNA605345	SRR12745455	5437	2517	1875	0.0666143
GH1623	G4		Cul1	Xinluzhong 11		G. hirsutum	(AD)1	China			2116429	656871	171771882	25759359000	171577739(99.88697626308827%)	0.984089	9.56041	11.2533	PRJNA605345	SRR12745456	5434	2510	1881	0.0271446
GH1621	G4		Cul1	Xinluzhong 9		G. hirsutum	(AD)1	China			2432813	663938	168098154	25232210100	167948636(99.91105315766882%)	0.980693	9.01257	11.023	PRJNA605345	SRR12745459	5499	2567	1825	0.0218155
GH1620	G4		Cul2	Xinluzhong 8 (1)		G. hirsutum	(AD)1	China			1823360	618360	176262270	26471645100	176119340(99.91891060974082%)	0.985717	9.40967	11.5645	PRJNA605345	SRR12745460	5185	2267	1967	0.045306
GH1618	G4		Cul1	Xinluzhong 6		G. hirsutum	(AD)1	China			2061017	664358	191415954	28754182500	191269436(99.9234557010854%)	0.985934	10.4606	12.5616	PRJNA605345	SRR12745462	5451	2532	1853	0.0341932
GH1617	G4		Cul2	Xinluzhong 5 (2)		G. hirsutum	(AD)1	China			1821918	613638	174898488	26269223400	174679640(99.87487141684153%)	0.98541	9.26672	11.4761	PRJNA605345	SRR12745463	4547	1612	2271	0.0460592
GH1616	G3		Cul1	Xinluzhong 4 (2)		G. hirsutum	(AD)1	China			2073799	650190	172666882	25913737500	172147500(99.69919998902859%)	0.984306	9.10313	11.3208	PRJNA605345	SRR12745464	5457	2537	1862	0.0593856
GH1615	G3		Cul1	Xinluzhong 3 (2)		G. hirsutum	(AD)1	China			2029152	650881	174283703	26168480100	173962935(99.81595066292573%)	0.985057	9.37868	11.432	PRJNA605345	SRR12745465	5454	2535	1858	0.034867
GH1613	G3		Cul1	Xinluzhong 1		G. hirsutum	(AD)1	China			2280705	699537	207118803	31080436500	206900875(99.89478116093593%)	0.987025	11.9286	13.5779	PRJNA605345	SRR12745467	5451	2531	1852	0.0524574
GH1612	G3		Cul1	Xinluzao 82		G. hirsutum	(AD)1	China			2084434	679912	223064092	33532018200	222807709(99.88506307864199%)	0.987432	12.7255	14.6489	PRJNA605345	SRR12745468	5522	2599	1790	0.0384297
GH1611	G3		Cul1	Xinluzao 81		G. hirsutum	(AD)1	China			2065739	642539	178514112	26801157000	178388958(99.92989125700045%)	0.984326	9.17411	11.7084	PRJNA605345	SRR12745470	5549	2629	1763	0.00102432
GH1609	G3		Cul1	Xinluzao 79		G. hirsutum	(AD)1	China			2383573	676525	180499994	27099627600	180364277(99.92481052381642%)	0.983635	9.05295	11.8388	PRJNA605345	SRR12745472	5551	2635	1757	0.0379728
GH1608	G3		Cul1	Xinluzao 78		G. hirsutum	(AD)1	China			2090533	622548	172991241	25967641500	172252715(99.5730847436374%)	0.982959	8.75684	11.3443	PRJNA605345	SRR12745473	5537	2626	1765	0.0342133
GH1604	G3		Cul1	Xinluzao 74		G. hirsutum	(AD)1	China			2159536	641127	171002748	25676896500	170837979(99.90364540808432%)	0.983151	8.61064	11.2173	PRJNA605345	SRR12745477	5517	2592	1802	0.000888492
GH1602	G3		Cul1	Xinluzao 72		G. hirsutum	(AD)1	China			2104543	654407	203374392	30557108400	202686556(99.66178829436893%)	0.986545	10.5598	13.3493	PRJNA605345	SRR12745479	5525	2616	1775	0.0398394
GH1601	G3		Cul1	Xinluzao 71		G. hirsutum	(AD)1	China			2576639	692583	210937655	31682690100	209471279(99.30482966637702%)	0.982833	10.8208	13.841	PRJNA605345	SRR12745482	5543	2621	1774	0.000144931
GH1600	G6		Cul1	Xinluzao 66		G. hirsutum	(AD)1	China			2021298	625540	171756444	25785875100	171510308(99.85669475085314%)	0.984021	8.88068	11.2649	PRJNA605345	SRR12745483	5574	2667	1735	0.047467
GH1599	G4		Cul1	Xinluzao 65		G. hirsutum	(AD)1	China			2647349	686547	190273870	28569247800	190107667(99.91265064404271%)	0.980951	9.63153	12.4808	PRJNA605345	SRR12745484	5519	2598	1794	0.0367366
GH1598	G3		Cul1	Xinluzao 64		G. hirsutum	(AD)1	China			2397377	674322	198747545	29844177600	198650659(99.95125172489551%)	0.983456	10.1206	13.0378	PRJNA605345	SRR12745485	5519	2597	1793	0.0303562
GH1597	G3		Cul1	Xinluzao 63		G. hirsutum	(AD)1	China			2153242	634827	176672032	26533760400	176540082(99.92531358896693%)	0.983082	8.91312	11.5916	PRJNA605345	SRR12745486	5513	2594	1797	0.00162785
GH1596	G3		Cul1	Xinluzao 62		G. hirsutum	(AD)1	China			2159775	625017	167007375	25074598800	166851977(99.90695141457077%)	0.981813	8.40864	10.9542	PRJNA605345	SRR12745487	5516	2593	1800	9.81e-05
GH1595	G3		Cul1	Xinluzao 61		G. hirsutum	(AD)1	China			1951644	608023	181026242	27190503900	180880925(99.91972600303994%)	0.983818	9.23451	11.8785	PRJNA605345	SRR12745488	5576	2660	1737	0.0396489
GH1594	G3		Cul1	Xinluzao 60		G. hirsutum	(AD)1	China			2048249	626938	185553153	27816186600	185489083(99.9654708104044%)	0.983936	9.25573	12.1519	PRJNA605345	SRR12745489	4144	1221	1263	0.0460137
GH1593	G3		Cul1	Xinluzao 59		G. hirsutum	(AD)1	China			2458596	677464	167336880	25104403800	167230084(99.93617904194222%)	0.980809	9.20136	10.9672	PRJNA605345	SRR12745490	5542	2619	1772	9.39e-05
GH1592	G3		Cul1	Xinluzao 58		G. hirsutum	(AD)1	China			2079549	639607	183286156	27503623200	183096565(99.89656010899154%)	0.984689	10.2238	12.0153	PRJNA605345	SRR12745491	5560	2647	1752	0.047191
GH1591	G3		Cul1	Xinluzao 57		G. hirsutum	(AD)1	China			2167276	633310	171184891	25698648300	170953321(99.8647252110585%)	0.98268	8.759	11.2268	PRJNA605345	SRR12745493	5517	2591	1801	2.11e-06
GH1590	G4		Cul1	Xinluzao 54		G. hirsutum	(AD)1	China			2555090	696923	172241138	25825982100	172119469(99.92936124237637%)	0.980926	9.58212	11.2824	PRJNA605345	SRR12745494	5509	2584	1807	0.0164157
GH1589	G3		Cul1	Xinluzao 53		G. hirsutum	(AD)1	China			2211690	663718	175926204	26369050800	175789083(99.92205766004022%)	0.983513	9.80243	11.5197	PRJNA605345	SRR12745495	5545	2623	1770	4.94e-05
GH1588	G3		Cul1	Xinluzao 52		G. hirsutum	(AD)1	China			2169763	666881	175292153	26326718400	175162921(99.92627622070452%)	0.983821	9.38773	11.5012	PRJNA605345	SRR12745496	5545	2622	1769	4.88e-05
GH1587	G3		Cul1	Xinluzao 51		G. hirsutum	(AD)1	China			2295188	673276	181120120	27182774700	180836585(99.84345471944255%)	0.983477	9.62801	11.8751	PRJNA605345	SRR12745497	5578	2662	1739	0.00410508
GH1586	G6		Cul2	Xinluzao 50		G. hirsutum	(AD)1	China			1908890	639037	184722643	27712671300	184126752(99.67741312579639%)	0.985552	10.3728	12.1066	PRJNA605345	SRR12745498	5087	2160	2532	0.0133141
GH1585	G3		Cul1	Xinluzao 49		G. hirsutum	(AD)1	China			2455498	732448	301116613	45331941300	300843563(99.90932084507739%)	0.987635	15.248	19.8039	PRJNA605345	SRR12745499	5561	2646	1753	0.0514893
GH1584	G3		Cul1	Xinluzao 48 (2)		G. hirsutum	(AD)1	China			2128395	647771	173496829	26040794400	173275239(99.87228008645621%)	0.983431	9.12979	11.3763	PRJNA605345	SRR12745500	5534	2613	1778	0.00229446
GH1583	G3		Cul1	Xinluzao 47		G. hirsutum	(AD)1	China			2266461	668674	203729010	30601649100	203530500(99.90256174120711%)	0.984674	10.3113	13.3687	PRJNA605345	SRR12745501	5515	2590	1799	2.42e-06
GH1582	G3		Cul1	Xinluzao 46 (2)		G. hirsutum	(AD)1	China			2264738	659729	204559255	30715521600	204366917(99.90597443268945%)	0.984332	10.3346	13.4185	PRJNA605345	SRR12745502	5546	2631	1760	0.057109
GH1581	G3		Cul1	Xinluzao 45		G. hirsutum	(AD)1	China			2193146	631386	172984331	25965306600	172840783(99.91701676147767%)	0.982198	8.72772	11.3433	PRJNA605345	SRR12745504	5515	2589	1798	4.99e-05
GH1580	G3		Cul1	Xinluzao 42 (2)		G. hirsutum	(AD)1	China			2606408	663478	175069552	26277153900	174930031(99.92030538811227%)	0.979141	8.83958	11.4795	PRJNA605345	SRR12745505	5543	2620	1773	4.92e-05
GH1579	G3		Cul1	Xinluzao 41 (2)		G. hirsutum	(AD)1	China			2423516	665540	184522057	27692866800	184303359(99.8814786678863%)	0.982635	9.51816	12.098	PRJNA605345	SRR12745506	5531	2606	1787	0.000203759
GH1578	G3		Cul1	Xinluzao 40		G. hirsutum	(AD)1	China			2223709	652349	174995378	26242699800	174797279(99.88679758159098%)	0.983241	9.7752	11.4645	PRJNA605345	SRR12745507	5548	2628	1762	0.0241422
GH1577	G3		Cul1	Xinluzao 39		G. hirsutum	(AD)1	China			2579482	680555	175245036	26278290300	175064877(99.8971959468227%)	0.980236	9.58045	11.48	PRJNA605345	SRR12745508	5542	2618	1771	1e-06
GH1576	G3		Cul1	Xinluzao 38		G. hirsutum	(AD)1	China			2211904	663231	180679845	27096935700	180504528(99.90296814788611%)	0.984034	10.1696	11.8376	PRJNA605345	SRR12745509	5555	2640	1746	0.0388416
GH1575	G4		Cul2	Xinluzao 37		G. hirsutum	(AD)1	China			1887878	622347	170761052	25614380100	170310161(99.7359520834997%)	0.984807	9.57748	11.19	PRJNA605345	SRR12745510	4548	1609	2272	0.00560409
GH1574	G3		Cul1	Xinluzao 36 (3)		G. hirsutum	(AD)1	China			2261505	662585	170677813	25595404500	170430278(99.85496943296314%)	0.983428	9.34988	11.1817	PRJNA605345	SRR12745511	5536	2615	1777	0.0155153
GH1573	G3		Cul1	Xinluzao 35		G. hirsutum	(AD)1	China			2308604	656814	171031819	25665638400	170860277(99.89970170404374%)	0.982646	9.53106	11.2124	PRJNA605345	SRR12745512	5531	2605	1786	0.000232817
GH1572	G3		Cul1	Xinluzao 34		G. hirsutum	(AD)1	China			2146751	638758	174322382	26162664600	174150868(99.90161102777955%)	0.983554	9.69634	11.4295	PRJNA605345	SRR12745513	5535	2612	1780	1e-06
GH1571	G4		Cul1	Xinluzao 33		G. hirsutum	(AD)1	China			2379144	666739	179909504	27010353000	179723977(99.89687759908448%)	0.981389	9.98896	11.7998	PRJNA605345	SRR12745515	5486	2586	1805	0.0124824
GH1569	G4		Cul1	Xinluzao 31 (2)		G. hirsutum	(AD)1	China			1750234	600892	174592635	26200634700	173402832(99.3185262368026%)	0.985788	9.77485	11.4461	PRJNA605345	SRR12745517	4148	1224	1269	0.00141531
GH1568	G3		Cul1	Xinluzao 30 (2)		G. hirsutum	(AD)1	China			2085669	637073	174548956	26162841900	174359934(99.8917083182096%)	0.984109	9.93967	11.4296	PRJNA605345	SRR12745518	4145	1220	1265	0.0512972
GH1567	G4		Cul1	Xinluzao 29		G. hirsutum	(AD)1	China			1770330	611446	176539323	26496285300	176379869(99.90967791351505%)	0.986199	9.9529	11.5752	PRJNA605345	SRR12745519	4148	1223	1268	0.00179036
GH1566	G3		Cul1	Xinluzao 28 (2)		G. hirsutum	(AD)1	China			2104343	663114	180091944	26993884200	179871825(99.87777409965656%)	0.984787	10.3668	11.7926	PRJNA605345	SRR12745520	5581	2666	1743	0.042151
GH1565	G3		Cul1	Xinluzao 27		G. hirsutum	(AD)1	China			2119086	656986	177385126	26601266100	177257265(99.927918984594%)	0.984656	9.68099	11.6211	PRJNA605345	SRR12745521	5581	2665	1742	0.00778941
GH1564	G3		Cul1	Xinluzao 26 (2)		G. hirsutum	(AD)1	China			1946720	629644	166679311	24997788000	166519359(99.90403608039873%)	0.983876	9.10233	10.9206	PRJNA605345	SRR12745522	5580	2663	1740	0.0201655
GH1563	G3		Cul1	Xinluzao 25 (2)		G. hirsutum	(AD)1	China			2344424	687544	184251865	27624523800	184052959(99.89204668294674%)	0.985729	9.83438	12.0681	PRJNA605345	SRR12745523	5536	2614	1776	0.0388377
GH1562	G4		Cul1	Xinluzao 24		G. hirsutum	(AD)1	China			1710446	593635	172202207	25827178800	172114376(99.94899542721889%)	0.985415	9.31928	11.2829	PRJNA605345	SRR12745524	4147	1222	1267	0.00027629
GH1561	G3		Cul1	Xinluzao 23		G. hirsutum	(AD)1	China			2320072	670584	179779642	26957314200	179651674(99.92881952674041%)	0.983674	9.79565	11.7767	PRJNA605345	SRR12745526	5554	2641	1745	0.041135
GH1560	G4		Cul1	Xinluzao 22 (3)		G. hirsutum	(AD)1	China			2455684	689495	172711031	25916331300	172535777(99.89852761633969%)	0.982034	10.0671	11.3219	PRJNA605345	SRR12745527	5508	2583	1806	0.00611424
GH1558	G3		Cul1	Xinluzao 20		G. hirsutum	(AD)1	China			2184128	683038	191053225	28679213700	190842613(99.88976265645346%)	0.985933	11.1424	12.5289	PRJNA605345	SRR12745529	5535	2611	1779	1e-06
GH1556	G6		Cul1	Xinluzao 18		G. hirsutum	(AD)1	China			1787878	627377	170443174	25557313800	170245034(99.8837501113421%)	0.985179	9.3194	11.165	PRJNA605345	SRR12745531	5635	2720	1682	0.0387626
GH1555	G6		Cul2	Xinluzao 17		G. hirsutum	(AD)1	China			1747728	621103	177294947	26589197100	177132171(99.90818914878606%)	0.986391	9.69616	11.6158	PRJNA605345	SRR12745532	4537	1598	2282	0.0372219
GH1554	G6		Cul2	Xinluzao 16 (2)		G. hirsutum	(AD)1	China			1785158	655124	240550997	36121952700	240228153(99.86578978926453%)	0.9886	13.0743	15.7803	PRJNA605345	SRR12745533	5063	2130	2575	0.0515198
GH1553	G3		Cul1	Xinluzao 15 (2)		G. hirsutum	(AD)1	China			2238324	678868	184751415	27700721700	184627275(99.93280700989489%)	0.984306	10.0244	12.1014	PRJNA605345	SRR12745534	5578	2661	1738	0.00470391
GH1551	G3		Cul1	Xinluzao 12		G. hirsutum	(AD)1	China			2108928	648018	169777928	25452509400	169610404(99.90132757421802%)	0.982793	9.19436	11.1193	PRJNA605345	SRR12745537	5572	2656	1732	0.0130094
GH1549	G3		Cul1	Xinluzao 10 (1)		G. hirsutum	(AD)1	China			2188428	706752	225752660	33849338100	225572287(99.92010149514961%)	0.986966	12.4719	14.7875	PRJNA605345	SRR12745539	5527	2610	1781	0.0403651
GH1548	G3		Cul1	Xinluzao 9 (2)		G. hirsutum	(AD)1	China			2129624	663786	197148555	29559212100	196939406(99.89391299368134%)	0.985306	10.4207	12.9133	PRJNA605345	SRR12745540	5556	2639	1747	0.0022423
GH1547	G6		Cul2	Xinluzao 8 (2)		G. hirsutum	(AD)1	China			2498345	687824	177163287	26562938700	176902932(99.85304235182767%)	0.982838	9.61689	11.6044	PRJNA605345	SRR12745541	5184	2265	1965	0.0587251
GH1546	G3		Cul1	Xinluzao 7 (1)		G. hirsutum	(AD)1	China			2045966	653851	194902865	29231057400	194777277(99.93556379994722%)	0.986599	10.4008	12.77	PRJNA605345	SRR12745542	5562	2644	1754	0.00458564
GH1545	G6		Cul1	Xinluzao 6		G. hirsutum	(AD)1	China			1826869	628761	170268530	25536414600	170152371(99.93177893765807%)	0.985356	9.35958	11.1559	PRJNA605345	SRR12745543	5559	2643	1751	0.00428375
GH1544	G3		Cul1	Xinluzao 5 (1)		G. hirsutum	(AD)1	China			2196847	674533	169369865	25423874400	169190489(99.89409213970856%)	0.984765	9.89707	11.1068	PRJNA605345	SRR12745544	5442	2520	1870	0.0139139
GH1543	G3		Cul1	Xinluzao 4 (2)		G. hirsutum	(AD)1	China			2171624	689748	190101966	28532776500	189885963(99.88637518877633%)	0.985726	11.0076	12.4649	PRJNA605345	SRR12745545	5461	2541	1857	0.0145953
GH1542	G3		Cul1	Xinluzao 3 (2)		G. hirsutum	(AD)1	China			2137728	658490	170699924	25618961700	170514514(99.89138249411289%)	0.985184	9.86216	11.192	PRJNA605345	SRR12745546	5551	2634	1756	0.0330589
GH1541	G3		Cul1	Xinluzao 2		G. hirsutum	(AD)1	China			2196025	640273	168705754	25338619800	168585376(99.928646180023%)	0.983311	8.6817	11.0695	PRJNA605345	SRR12745548	5443	2523	1871	0.0324641
GH1540	G3		Cul1	Xinluzao 1 (2)		G. hirsutum	(AD)1	China			2267370	687246	182917191	27470169900	182716475(99.89026947171958%)	0.985425	10.6968	12.0007	PRJNA605345	SRR12745549	5444	2522	1873	0.0229403
GH1539	G1		Yuc	Yucatanense	Wild	G. hirsutum	(AD)1	Mexico			6405580	1245505	192364064	28913724900	191326325(99.46053385522153%)	0.975885	11.271	12.6313	PRJNA605345	SRR12745550	3292	381	381	0.0233651
GH1538	G1		Mar	Marie-galante	Wild	G. hirsutum	(AD)1	Mexico			7857015	1427779	193115215	29025921600	190165606(98.47261698152577%)	0.973801	11.0914	12.6804	PRJNA605345	SRR12745551	3428	494	509	0.0706754
GH1537	G1		Mar	Latifolium	Wild	G. hirsutum	(AD)1	Mexico			8353899	1477998	196869830	29616808200	195529236(99.31904548299757%)	0.971311	11.4098	12.9385	PRJNA605345	SRR12745552	3342	406	574	0.0332129
GH1536	G1		Pun	Punctatum	Wild	G. hirsutum	(AD)1	Mexico			6304504	1208418	198558969	29861892300	197781632(99.60851075934022%)	0.974762	11.6625	13.0456	PRJNA605345	SRR12745553	3565	645	659	2.3e-06
GH1535	G1		Mar	Pameri	Wild	G. hirsutum	(AD)1	Mexico			8542007	1497162	194845299	29347472100	193489457(99.30414436121448%)	0.971035	11.5579	12.8208	PRJNA605345	SRR12745554	3369	437	532	0.000261194
GH1534	G1		MolRicPal	Morrilli	Wild	G. hirsutum	(AD)1	Mexico			5075533	1057344	204361679	30791379300	203521900(99.58907217629583%)	0.977379	12.3018	13.4516	PRJNA605345	SRR12745555	3825	904	860	0.0888385
GH1533	G1		MolRicPal	Richmondii	Wild	G. hirsutum	(AD)1	Mexico			4595728	1013140	193892904	29182647900	193511094(99.80308201480132%)	0.979534	11.3581	12.7488	PRJNA605345	SRR12745556	3783	863	836	2.78e-06
GH1532			Outgroup	Gossypium raimondii	Wild	G. raimondii	D5	Peru			18772953	2430708	179793353	26694602100	178590460(99.3309580249054%)	0.36192	10.0595	11.6619	PRJNA605345	SRR12745557	2924	8	16	0.000523486
GH1531			Pun	G. purpurascens-2		G. hirsutum	(AD)1	China			5847433	1149385	196788497	29587069500	196603125(99.90580140464206%)	0.975557	11.5104	12.9255	PRJNA605345	SRR12745559	3535	624	583	0.000247281
GH1530			Outgroup	Gossypium anomalum	Wild	G. anomalum	B1	Sudan			48896729	5662438	230612338	32829843300	229601077(99.5614887699547%)	0.534644	11.6238	14.3421	PRJNA605345	SRR12745560	2914	13	6	0.04617
GH1529			Outgroup	Gossypium stocksii	Wild	G. stocksii	E1	Saudi Arabia			37258111	5520443	219682363	30184359000	202835281(92.33116315304747%)	0.47194	7.50936	13.1864	PRJNA605345	SRR12745561	2919	12	11	0.0529707
GH1528			Outgroup	Gossypium sturtianum	Wild	G. sturtianum	C1	Australia			33711432	4551709	250263633	34519154100	215765016(86.21508982889256%)	0.444509	7.6799	15.0801	PRJNA605345	SRR12745562	2918	4	10	0.000991795
GH1527			Outgroup	Gossypium thurberi	Wild	G. thurberi	D1	Mexico			23471155	3031940	198772616	29234566800	198203677(99.71377395365164%)	0.370365	10.9527	12.7715	PRJNA605345	SRR12745563	2922	9	14	0.0202022
GH1526			Outgroup	Gossypium armourianum	Wild	G. armourianum	D2-1	Mexico			28348674	3663019	205546359	30181049700	201093688(97.83373881120414%)	0.393938	10.9641	13.185	PRJNA605345	SRR12745564	2921	10	13	0.0219511
GH1525			AD4	Gossypium mustelinum	Wild	G. mustelinum	(AD)4	Brazil			21167220	2730430	200366589	29958304200	200020353(99.82719873521428%)	0.912602	11.4985	13.0877	PRJNA605345	SRR12745565	2932	20	23	0.00327464
GH1524			Outgroup	Gossypium aridum	Wild	G. aridum	D4	Mexico			28776366	3610939	217006107	31726667700	216010745(99.54132074264619%)	0.388595	11.7678	13.8602	PRJNA605345	SRR12745566	2920	11	12	0.0309324
GH1523			Gb	Gossypium darwinii	Wild	G. darwinii	(AD)5	Ecuador			19188808	2507119	204269059	30642921300	203412801(99.58081855167306%)	0.916801	12.0628	13.3868	PRJNA605345	SRR12745567	3216	313	60	0.0460799
GH1522			Outgroup	Gossypium bickii	Wild	G. bickii	G1	Australia			36428329	5397395	227320399	31617521100	194156642(85.4110070429711%)	0.450735	7.09722	13.8125	PRJNA605345	SRR12745568	2917	2	8	0.0225605
GH1521			Outgroup	Gossypium herbaceum var. africanum	Wild	G. herbaceum var. africanum	A1-a	China			24874195	2379510	229745100	33883627200	228806542(99.59147855601708%)	0.583229	12.3677	14.8025	PRJNA605345	SRR12745570	2928	17	5	0.00253098
GH1520			Outgroup	Gossypium herbaceum	Wild	G. herbaceum	A1	China			24648121	2349729	216261288	31861704000	215442948(99.62159663083112%)	0.570687	11.8667	13.9192	PRJNA605345	SRR12745571	2928	16	4	0.000805999
GH1519	G6		Cul1	Sealand 542		G. hirsutum	(AD)1	USA			2301131	710493	209858060	31678961700	209731348(99.93962014134696%)	0.98683	12.6108	13.8394	PRJNA605345	SRR12745572	5808	2898	1459	0.0344858
GH1518	G3		Cul1	Auburn 56 (1)		G. hirsutum	(AD)1	USA			1997965	641338	187630201	28211268900	187576608(99.97143690103492%)	0.985076	10.3454	12.3245	PRJNA605345	SRR12745573	5712	2799	1364	0.048786
GH1517	G6		Cul2	Shan 5655		G. hirsutum	(AD)1	China			1989032	662150	194800059	29321719800	194718053(99.95790247681599%)	0.986112	11.4911	12.8096	PRJNA605345	SRR12745574	5168	2251	1995	0.0530511
GH1516	G4		Cul2	Deltapine Smooth Leaf (2)		G. hirsutum	(AD)1	USA			1974350	654612	205440099	30961386300	205279450(99.92180251042421%)	0.986231	12.0246	13.5259	PRJNA605345	SRR12745575	4729	1788	2709	0.0141564
GH1515	G4		Cul2	Yue-Mazhang		G. hirsutum	(AD)1	China			2326105	701282	211764761	32008190700	211632210(99.93740648851393%)	0.986551	12.734	13.9832	PRJNA605345	SRR12745576	4990	2064	2449	0.0392936
GH1514	G1		Pun	Yue-Tanbeisha		G. hirsutum	(AD)1	China			6093147	1194815	221844198	33367165800	221731412(99.94915981530426%)	0.978428	12.8983	14.5769	PRJNA605345	SRR12745577	3512	598	611	0.00309126
GH1513	G1		Pun	Yue-Liuzhu		G. hirsutum	(AD)1	China			5502584	1104972	207908636	31292452500	207797257(99.9464288727285%)	0.976757	12.1537	13.6705	PRJNA605345	SRR12745578	3512	597	610	0.025904
GH1512	G1		Pun	Yue-Nayan		G. hirsutum	(AD)1	China			5726236	1128569	189435003	28525318200	189241847(99.89803573946679%)	0.976248	11.1644	12.4617	PRJNA605345	SRR12745579	3504	585	625	0.00683771
GH1511	G1		Pun	Yue-Techeng-Difangzhong		G. hirsutum	(AD)1	China			5565844	1130283	203135910	30511556100	203039324(99.95245252304233%)	0.977467	11.6026	13.3294	PRJNA605345	SRR12745581	3518	605	605	0.00435916
GH1510	G2		Cul1	Yue-Zhanjiang-Difangzhong-3		G. hirsutum	(AD)1	China			3170503	800244	200352804	30119460900	200257526(99.95244488816837%)	0.982494	11.3617	13.1581	PRJNA605345	SRR12745582	5318	2392	1615	0.00203823
GH1509	G1		Cul1	Yue-Zhanjiang-Difangzhong-2		G. hirsutum	(AD)1	China			5384523	1065314	170976946	25704696300	170869733(99.93729388522357%)	0.985397	9.87514	11.2294	PRJNA605345	SRR12745583	5317	2393	1614	0.00324573
GH1508	G1		Cul2	Yue-Zhanjiang-Difangzhong-1		G. hirsutum	(AD)1	China			9366169	1464009	191814057	28824920700	191703999(99.94262255763664%)	0.989367	10.9947	12.5925	PRJNA605345	SRR12745584	4607	1685	2180	0.0251441
GH1507	G1		Pun	Yue-Lianjiang-4		G. hirsutum	(AD)1	China			5770610	1155628	225282982	33828573000	225176946(99.95293208609961%)	0.977158	12.8473	14.7785	PRJNA605345	SRR12745585	3505	588	621	0.00481276
GH1506	G2		Cul1	Yue-Lianjiang-3		G. hirsutum	(AD)1	China			3170929	801827	189438091	28461098400	189375886(99.96716341488049%)	0.982287	11.1721	12.4336	PRJNA605345	SRR12745586	5319	2391	1617	0.000412634
GH1505	G2		Cul1	Yue-Lianjiang-2		G. hirsutum	(AD)1	China			3180545	797215	180298455	27093061500	180217144(99.95490199846694%)	0.981905	10.6709	11.836	PRJNA605345	SRR12745587	5319	2390	1616	0.000128249
GH1504	G1		Pun	Yue-Jialu-13		G. hirsutum	(AD)1	China			5470439	1104001	183466650	27595260300	183314168(99.91688843721734%)	0.97535	11.0413	12.0553	PRJNA605345	SRR12745588	3510	596	615	0.0233805
GH1503	G1		Pun	Yue-Jialu-12		G. hirsutum	(AD)1	China			5643498	1129267	180334541	27063691800	180184505(99.91680129654141%)	0.975701	10.7419	11.8231	PRJNA605345	SRR12745589	3511	595	617	0.000852508
GH1502	G1		Pun	Yue-Jialu-11		G. hirsutum	(AD)1	China			5729420	1127052	216131552	32594986500	215913084(99.89891896949872%)	0.976095	11.962	14.2395	PRJNA605345	SRR12745590	3508	593	612	0.0013575
GH1501	G1		Pun	Yue-Jialu-8		G. hirsutum	(AD)1	China			5277921	1075297	175711001	26381524800	175632487(99.95531640047967%)	0.974631	9.66945	11.5251	PRJNA605345	SRR12745593	3518	604	604	0.00307082
GH1500	G1		Pun	Yue-Jialu-7		G. hirsutum	(AD)1	China			5704851	1139423	181177404	27252200400	181058127(99.93416563138304%)	0.975966	10.8796	11.9055	PRJNA605345	SRR12745594	3505	587	620	0.00271222
GH1499	G1		Pun	Yue-Jialu-4		G. hirsutum	(AD)1	China			5534495	1122607	176205431	26473094100	176103913(99.94238656582611%)	0.97534	10.573	11.5651	PRJNA605345	SRR12745595	3506	590	619	0.000274453
GH1498	G1		Pun	Yue-Jialu-3		G. hirsutum	(AD)1	China			6084436	1166739	188813117	28371540600	188720813(99.9511135659076%)	0.977017	11.3279	12.3945	PRJNA605345	SRR12745596	3506	589	618	0.00103433
GH1497	G1		Pun	Yue-Jialu-2		G. hirsutum	(AD)1	China			5584039	1127363	178060159	26758926900	177940578(99.93284236031711%)	0.975901	10.7473	11.69	PRJNA605345	SRR12745597	3511	594	616	0.00908691
GH1496	G1		Pun	Yue-Jialu-1		G. hirsutum	(AD)1	China			5374824	1105801	188457062	28298647800	188221031(99.87475608634927%)	0.976371	11.0266	12.3626	PRJNA605345	SRR12745598	3516	606	602	0.0241114
GH1495	G1		Pun	Gui-Meishan-G.purpurascens		G. hirsutum	(AD)1	China			5350329	1108430	177894276	26710602000	177757840(99.92330500841972%)	0.976562	10.6674	11.6689	PRJNA605345	SRR12745599	3520	623	585	0.0269601
GH1494	G1		Pun	Qiong-Sansha-Yushuiban-3		G. hirsutum	(AD)1	China			5382105	1108033	180171373	27079540200	180086731(99.95302139369277%)	0.976582	10.8101	11.8301	PRJNA605345	SRR12745600	3534	620	589	7.46e-05
GH1493	G1		Pun	Qiong-Sansha-Yushuiban-2		G. hirsutum	(AD)1	China			5481951	1114115	198798943	29836661400	198680926(99.94063499623336%)	0.976817	11.115	13.0345	PRJNA605345	SRR12745601	3532	612	600	9.69e-05
GH1492	G1		Pun	Qiong-Sansha-Yushuiban-1		G. hirsutum	(AD)1	China			5221629	1095217	178104458	26735113200	178008949(99.94637472802619%)	0.977719	9.96488	11.6796	PRJNA605345	SRR12745602	3525	616	592	1e-06
GH1491	G1		Pun	Qiong-Sansha-Yiyuan-3		G. hirsutum	(AD)1	China			5684729	1093590	192689572	29010353700	192602272(99.95469396755938%)	0.977826	11.5944	12.6736	PRJNA605345	SRR12745604	3522	621	587	2.5e-06
GH1490	G1		Pun	Qiong-Sansha-Yiyuan-2		G. hirsutum	(AD)1	China			5569596	1135468	207548700	31280274300	207387289(99.92222981883288%)	0.978243	12.3907	13.6652	PRJNA605345	SRR12745075	3532	611	599	2.49e-06
GH1489	G1		Pun	Qiong-Sansha-Yiyuan-1		G. hirsutum	(AD)1	China			5261508	1110248	187344609	28121061000	187238404(99.9433103516739%)	0.978386	10.4857	12.2851	PRJNA605345	SRR12745076	3526	615	593	1e-06
GH1488	G1		Pun	Qiong-Sansha-Nanyumincun-3		G. hirsutum	(AD)1	China			5601818	1171005	229858379	34466718300	229612699(99.89311679605989%)	0.980281	14.1865	15.0572	PRJNA605345	SRR12745077	3528	613	595	1e-06
GH1487	G1		Pun	Qiong-Sansha-Nanyumincun-2		G. hirsutum	(AD)1	China			5394076	1123597	177129596	26555761500	176616090(99.71009587804852%)	0.978228	10.8767	11.6012	PRJNA605345	SRR12745078	3533	618	591	2.7e-06
GH1486	G1		Pun	Qiong-Sansha-Nanyumincun-1		G. hirsutum	(AD)1	China			5342759	1124892	179601579	26925255900	179298942(99.83149535673068%)	0.978325	11.0028	11.7626	PRJNA605345	SRR12745079	3521	622	586	2.45e-06
GH1485	G1		Pun	Qiong-Sansha-Jiku		G. hirsutum	(AD)1	China			5609830	1171713	232564461	34881049200	232281913(99.87850766244117%)	0.98038	14.2751	15.2382	PRJNA605345	SRR12745080	3534	619	588	2.42e-06
GH1484	G1		Pun	Qiong-Sansha-Jichang-2		G. hirsutum	(AD)1	China			5592333	1170792	223217450	33460839600	222953217(99.88162529407983%)	0.98003	13.8003	14.6178	PRJNA605345	SRR12745081	3531	610	598	2.47e-06
GH1483	G1		Pun	Qiong-Sansha-Jichang-1		G. hirsutum	(AD)1	China			5419244	1141642	200370546	30064841100	200048372(99.83921089879148%)	0.979583	12.1176	13.1342	PRJNA605345	SRR12745082	3527	614	594	1e-06
GH1482	G1		Pun	Qiong-Sansha-Gaopao-3		G. hirsutum	(AD)1	China			5293898	1107100	167301516	25087762200	167063816(99.85792119181993%)	0.977955	10.3588	10.9599	PRJNA605345	SRR12745083	3530	609	597	2.63e-06
GH1481	G1		Pun	Qiong-Sansha-Gaopao-2		G. hirsutum	(AD)1	China			5927650	1176409	263391354	39728694900	263239606(99.94238687121066%)	0.979195	15.7325	17.356	PRJNA605345	SRR12745085	3533	617	590	2.47e-06
GH1480	G1		Pun	Qiong-Sansha-Gaopao-1		G. hirsutum	(AD)1	China			5412054	1093804	180443731	27393154800	180308046(99.92480481352938%)	0.976781	10.7713	11.9671	PRJNA605345	SRR12745086	3530	608	596	1e-06
GH1479	G1		Pun	Yue-Naozhou-Paochang-1		G. hirsutum	(AD)1	China			5661810	1142361	205856154	31060145400	205475281(99.81498099881921%)	0.97833	12.2526	13.569	PRJNA605345	SRR12745087	3513	602	606	0.00476733
GH1478	G1		Pun	Yue-Jialu-9		G. hirsutum	(AD)1	China			5521987	1091384	172748000	26020708200	172654443(99.94584192002223%)	0.974587	10.2968	11.3675	PRJNA605345	SRR12745088	3517	603	603	0.00521309
GH1477	G1		Pun	Yue-Techeng-Yeshengmian-5		G. hirsutum	(AD)1	China			5773424	1122514	180915516	27280456800	180817931(99.94606045840756%)	0.976395	10.8863	11.9178	PRJNA605345	SRR12745089	3502	586	622	0.00580804
GH1476	G2		Cul1	Yue-Lianjiang-Yesheng-1-3		G. hirsutum	(AD)1	China			4988080	1054268	256925760	38760540300	256677805(99.90349157671072%)	0.986594	15.2656	16.933	PRJNA605345	SRR12745090	5316	2389	1613	0.0846766
GH1475	G1		Pun	Yue-Leizhou-Yesheng		G. hirsutum	(AD)1	China			5438314	1109013	193771571	29209605600	193671582(99.9483985192028%)	0.97628	11.626	12.7606	PRJNA605345	SRR12745091	3495	607	601	0.0161583
GH1474	G4		Cul2	Yue-Techeng-Yeshengmian-4		G. hirsutum	(AD)1	China			3793280	891899	227140788	34236428400	227043013(99.95695401039113%)	0.985912	13.6569	14.9566	PRJNA605345	SRR12745092	4989	2065	2448	0.112744
GH1473	G1		Pun	Yue-Zhanjiang-Naozhou-Honggong-2		G. hirsutum	(AD)1	China			5713293	1149578	233390900	35173693200	233139457(99.89226529397676%)	0.97794	13.944	15.3661	PRJNA605345	SRR12745093	3515	601	609	2.09e-06
GH1472	G1		Pun	Yue-Zhanjiang-Naozhou-Honggong-1		G. hirsutum	(AD)1	China			5819898	1177491	279895562	42208755900	279711685(99.93430513914329%)	0.979079	16.7053	18.4394	PRJNA605345	SRR12745094	3515	600	608	0.000728221
GH1471	G1		Pun	Yue-Zhanjiang-Naozhou-Jialu-2		G. hirsutum	(AD)1	China			6071133	1194848	267867990	40427680200	267651980(99.91935953228305%)	0.978452	16.0203	17.6614	PRJNA605345	SRR12745096	3509	592	614	2.3e-06
GH1470	G1		Pun	Yue-Zhanjiang-Naozhou-Jialu-1		G. hirsutum	(AD)1	China			5931510	1169390	233048716	35130877800	232850781(99.91506711412218%)	0.977289	13.9627	15.3474	PRJNA605345	SRR12745097	3509	591	613	4.88e-05
GH1469	G1		Pun	Yue-Zhanjiang-Naozhou-Nayan-3		G. hirsutum	(AD)1	China			5372479	1107852	210382795	31681450200	210254525(99.93903018542937%)	0.977799	12.6464	13.8405	PRJNA605345	SRR12745098	3514	599	607	0.0348779
GH1468	G1		Pun	Yue-Zhanjiang-Naozhou-Nayan-2		G. hirsutum	(AD)1	China			5935211	1144871	231101435	35280579900	230809490(99.87367235517166%)	0.97901	13.8191	15.4128	PRJNA605345	SRR12745099	3504	584	624	0.00801591
GH1467	G1		Pun	Yue-Zhanjiang-Naozhou-Nayan-1		G. hirsutum	(AD)1	China			5871297	1176473	262739581	39619070100	262342403(99.84883206462905%)	0.978606	15.6022	17.3081	PRJNA605345	SRR12745100	3503	583	623	0.00750328
GH1466	G6		Cul1	Gui-Tianlin-2		G. hirsutum	(AD)1	China			2863885	811995	249636865	37696320000	249486077(99.93959706231689%)	0.989682	14.913	16.4681	PRJNA605345	SRR12745101	5254	2443	1555	0.0241212
GH1465	G6		Cul2	Gui-Tianlin		G. hirsutum	(AD)1	China			2031150	669424	199172641	30050391300	197991787(99.40712037854637%)	0.987135	11.856	13.1279	PRJNA605345	SRR12745102	4331	1403	2110	0.0203773
GH1464	G6		Cul2	Dian-Lu-4		G. hirsutum	(AD)1	China			1789988	653882	232140277	35039180700	230197327(99.1630276205796%)	0.98777	13.766	15.3073	PRJNA605345	SRR12745103	4965	2040	2600	1e-06
GH1463	G4		Cul2	Dian-Lu-1		G. hirsutum	(AD)1	China			2079090	663326	170581601	25627611900	169616850(99.43443431510529%)	0.985791	9.54879	11.1958	PRJNA605345	SRR12745104	5140	2221	2026	0.0421026
GH1462	G2		Cul1	Dian-Zhong -10Lu		G. hirsutum	(AD)1	China			2890561	804372	222708781	33570524400	221001539(99.2334195390347%)	0.984891	13.1975	14.6657	PRJNA605345	SRR12745105	5283	2355	1632	0.0553634
GH1461	G5		Cul2	Dian-Zhong -7Lu		G. hirsutum	(AD)1	China			1691078	670476	250520619	37781794500	249497363(99.59154819108922%)	0.98914	14.9364	16.5055	PRJNA605345	SRR12745107	5015	2087	2476	0.0320089
GH1460	G2		Cul1	Gui-Lu 41		G. hirsutum	(AD)1	China			2850269	791343	227823881	34387444800	225146907(98.82498095096537%)	0.985338	13.4547	15.0226	PRJNA605345	SRR12745108	5291	2366	1625	0.0540015
GH1459	G2		Cul1	Gui-Lu 40		G. hirsutum	(AD)1	China			2812634	800095	256822278	38733919200	255867809(99.62835428163284%)	0.985825	15.4305	16.9214	PRJNA605345	SRR12745109	5324	2402	1603	0.0690552
GH1458	G2		Cul1	Gui-Lu 39		G. hirsutum	(AD)1	China			2556605	757554	214219655	32351419200	213355238(99.59648100450913%)	0.985768	12.8693	14.1331	PRJNA605345	SRR12745110	5320	2395	1611	0.0616277
GH1457	G2		Cul1	Gui-Lu 38		G. hirsutum	(AD)1	China			2358756	722934	195145342	29323381200	194276141(99.55458788250247%)	0.985015	10.7492	12.8103	PRJNA605345	SRR12745111	5339	2420	1585	0.0606485
GH1456	G3		Cul1	Gui-Lu 37		G. hirsutum	(AD)1	China			2201053	699478	199875990	30039949800	197398751(98.76061201748144%)	0.985449	11.0142	13.1233	PRJNA605345	SRR12745112	4040	1122	1194	0.0401148
GH1455	G2		Cul1	Gui-Lu 35		G. hirsutum	(AD)1	China			2973344	833822	302064189	45646556700	300390212(99.44582076890948%)	0.986701	17.9424	19.9413	PRJNA605345	SRR12745113	5284	2357	1634	0.0510584
GH1454	G2		Cul1	Gui-Lu 34 (Brown fiber)		G. hirsutum	(AD)1	China			2619076	759677	216620762	32534687100	214989973(99.24716865320602%)	0.984823	12.1437	14.2132	PRJNA605345	SRR12745114	5285	2361	1635	0.0613834
GH1453	G2		Cul1	Gui-Lu 33		G. hirsutum	(AD)1	China			2827312	803564	281974688	42579771900	277520866(98.42048872131387%)	0.986407	16.6394	18.6015	PRJNA605345	SRR12745115	5286	2360	1636	0.0601371
GH1452	G2		Cul1	Gui-Lu 32		G. hirsutum	(AD)1	China			2551046	766295	322665008	48696687900	318778544(98.79551116370202%)	0.986864	19.1133	21.2738	PRJNA605345	SRR12745116	5338	2417	1596	0.0789747
GH1451	G3		Cul1	Gui-Lu 31		G. hirsutum	(AD)1	China			2388694	697667	191527533	28890212700	190711481(99.57392444458625%)	0.984244	11.4582	12.6211	PRJNA605345	SRR12745118	5335	2412	1598	0.0691086
GH1450	G2		Cul1	Gui-Lu 30 (white fiber)		G. hirsutum	(AD)1	China			2685484	765358	230796471	34824973500	228610147(99.05270475301158%)	0.985465	13.6446	15.2137	PRJNA605345	SRR12745119	5287	2359	1638	0.0363709
GH1449	G2		Cul1	Gui-Lu 30 (Brown fiber)		G. hirsutum	(AD)1	China			2772338	810993	337429149	50911278000	324413692(96.14275854988449%)	0.987341	19.3943	22.2413	PRJNA605345	SRR12745120	5287	2358	1637	0.0272262
GH1448	G3		Cul2	Gui-Lu 29		G. hirsutum	(AD)1	China			2409080	726117	249601001	37653258900	247223515(99.04748539049329%)	0.98655	14.8362	16.4493	PRJNA605345	SRR12745121	5167	2248	1999	0.00399015
GH1447	G3		Cul2	Gui-Lu 28		G. hirsutum	(AD)1	China			2384124	713701	241246277	36394498800	240001628(99.48407535424889%)	0.986449	14.3722	15.8994	PRJNA605345	SRR12745122	5167	2247	1998	0.00487992
GH1446	G6		Cul2	Gui-Lu 27		G. hirsutum	(AD)1	China			1918940	648704	259323535	39108861900	257488438(99.29235231194886%)	0.986654	15.3939	17.0852	PRJNA605345	SRR12745123	5096	2172	2512	0.0561638
GH1445	G6		Cul2	Gui-Lu 24		G. hirsutum	(AD)1	China			1810249	631317	216282040	32622108600	215238768(99.51763354923044%)	0.987168	12.866	14.2514	PRJNA605345	SRR12745124	4600	1666	2205	0.00796732
GH1444	G4		Cul1	Gui-Lu 23		G. hirsutum	(AD)1	China			2387257	739870	265554631	40060406100	263630071(99.27526776966657%)	0.987604	15.8553	17.5009	PRJNA605345	SRR12745125	5352	2436	1562	0.0689618
GH1443	G2		Cul1	Gui-Lu 21		G. hirsutum	(AD)1	China			2695663	779857	266889058	40249157700	266219697(99.74919878506222%)	0.985899	15.9091	17.5834	PRJNA605345	SRR12745126	5323	2397	1609	0.0474587
GH1442	G4		Cul1	Gui-Lu 18		G. hirsutum	(AD)1	China			2172929	674927	186667658	28141638300	184762165(98.97920559971884%)	0.984846	11.0913	12.294	PRJNA605345	SRR12745127	5265	2345	1581	0.0696868
GH1441	G2		Cul1	Gui-Lu 16		G. hirsutum	(AD)1	China			2761801	768958	238125306	35907420300	237129399(99.58177187602229%)	0.985541	14.139	15.6866	PRJNA605345	SRR12745129	5321	2399	1606	0.0643811
GH1440	G3		Cul1	Gui-Lu 13		G. hirsutum	(AD)1	China			2296028	682249	190179065	28672564800	189210507(99.49071260814118%)	0.984112	11.1762	12.526	PRJNA605345	SRR12745130	5594	2675	1706	0.0422602
GH1439	G4		Cul1	Gui-Lu 12		G. hirsutum	(AD)1	China			2299755	678231	168556867	25440618300	166940250(99.0409070666934%)	0.983523	10.0164	11.1141	PRJNA605345	SRR12745131	5325	2401	1605	0.0757367
GH1438	G4		Cul1	Gui-Lu 6		G. hirsutum	(AD)1	China			2293196	680423	189043987	28499190000	187345482(99.10152921182306%)	0.984309	11.1802	12.4502	PRJNA605345	SRR12745132	4022	1108	1103	0.0549703
GH1437	G2		Cul1	Gui-Lu 4		G. hirsutum	(AD)1	China			2749479	777340	237766748	35826666600	236848978(99.6140040574555%)	0.984908	14.1377	15.6513	PRJNA605345	SRR12745133	5322	2398	1607	0.0464228
GH1436	G2		Cul1	Gui-Lu 1		G. hirsutum	(AD)1	China			2382124	766420	353962164	53352509100	351133144(99.20075638366816%)	0.988173	20.9809	23.3077	PRJNA605345	SRR12745134	5342	2423	1584	0.0220075
GH1435	G2		Cul1	Qian-Lu 17		G. hirsutum	(AD)1	China			2827385	775964	224313608	33822173400	223475668(99.62644263650736%)	0.984536	13.4005	14.7757	PRJNA605345	SRR12745135	5276	2349	1621	0.0602559
GH1434	G4		Cul1	Qian-Lu 13		G. hirsutum	(AD)1	China			3023863	799593	185447272	27954581700	183183383(98.77922766100329%)	0.987679	10.9778	12.2123	PRJNA605345	SRR12745136	5340	2419	1587	0.00293241
GH1433	G2		Cul1	Qian-Lu 12		G. hirsutum	(AD)1	China			2561313	729055	174352230	26401714800	173461602(99.48917888804749%)	0.985503	10.5781	11.5339	PRJNA605345	SRR12745137	5291	2365	1624	0.0942355
GH1432	G4		Cul1	Qian-Lu 11		G. hirsutum	(AD)1	China			2987611	793732	184511411	27829461900	183568495(99.4889660238954%)	0.986687	10.9841	12.1577	PRJNA605345	SRR12745138	5342	2422	1583	0.00341115
GH1431	G6		Cul2	Qian-Lu 1		G. hirsutum	(AD)1	China			1961564	676318	247341973	37319232000	246783299(99.77412891422193%)	0.987452	14.82	16.3034	PRJNA605345	SRR12745140	5067	2141	2559	0.0279711
GH1430	G3		Cul1	Yue-Lu 18		G. hirsutum	(AD)1	China			2494803	723310	226474290	34166259300	225285217(99.4749633611833%)	0.985882	13.5218	14.926	PRJNA605345	SRR12745141	4018	1103	1098	0.0732367
GH1429	G6		Cul2	Dian-Lu-3		G. hirsutum	(AD)1	China			1696617	618878	189269405	28470959400	187625129(99.13125103341451%)	0.986336	10.4556	12.4379	PRJNA605345	SRR12745142	4965	2039	2599	1e-06
GH1428	G5		Cul1	Gui-Lu 22		G. hirsutum	(AD)1	China			2540723	835729	347875813	52301228700	344461107(99.01841235510099%)	0.989246	20.5892	22.8485	PRJNA605345	SRR12745143	5323	2396	1608	0.0551416
GH1427	G5		Cul1	Gui-Lu 8		G. hirsutum	(AD)1	China			1962137	772362	307541256	46230243000	303540218(98.69902397745297%)	0.989646	18.2571	20.1963	PRJNA605345	SRR12745144	4022	1107	1102	0.0800783
GH1426	G5		Cul1	Gui-Lu 9		G. hirsutum	(AD)1	China			1972761	764294	297769983	44755511700	296940765(99.72152397913123%)	0.989871	17.8965	19.552	PRJNA605345	SRR12745145	5340	2418	1586	0.0257701
GH1425	G4		Cul1	Qian-Lu 16		G. hirsutum	(AD)1	China			3068775	901969	336635164	50598531900	330020731(98.03513307362032%)	0.989953	19.7554	22.1046	PRJNA605345	SRR12745146	5289	2364	1626	0.0271834
GH1424	G2		Cul1	Qian-Lu 15		G. hirsutum	(AD)1	China			2865605	861733	333993980	50225037900	331477560(99.24656725848772%)	0.98818	19.9305	21.9415	PRJNA605345	SRR12745147	5277	2351	1623	0.0581636
GH1423	G5		Cul1	Qian-Lu 14		G. hirsutum	(AD)1	China			2433832	790859	251687991	37870192200	248116048(98.58080515251918%)	0.98738	14.8923	16.5441	PRJNA605345	SRR12745148	5290	2363	1628	0.0493287
GH1422	G2		Cul1	Qian-Lu 10		G. hirsutum	(AD)1	China			2670896	836243	310847821	46714994100	308777854(99.33408991147472%)	0.988281	18.617	20.4081	PRJNA605345	SRR12745149	5301	2374	1654	0.0512265
GH1421	G5		Cul1	Qian-Lu 9		G. hirsutum	(AD)1	China			2350430	761356	204975054	30812530200	204030150(99.53901512327447%)	0.987036	11.3348	13.4609	PRJNA605345	SRR12745151	5301	2373	1653	0.0682081
GH1420	G2		Cul1	Qian-Lu 8		G. hirsutum	(AD)1	China			2801308	839963	301311323	45295233300	299946867(99.54716072850671%)	0.987522	17.954	19.7878	PRJNA605345	SRR12745152	5305	2378	1651	0.061189
GH1419	G2		Cul1	Qian-Lu 7		G. hirsutum	(AD)1	China			2609457	820545	303427161	45611394300	301561437(99.38511635087275%)	0.988092	18.1377	19.9259	PRJNA605345	SRR12745153	5304	2379	1649	0.0646763
GH1418	G4		Cul1	Qian-Lu 6		G. hirsutum	(AD)1	China			2689466	798791	216413352	32521695600	215469379(99.56381018487251%)	0.986042	12.9355	14.2075	PRJNA605345	SRR12745154	5320	2394	1610	0.0664462
GH1417	G2		Cul1	Qian-Lu 4		G. hirsutum	(AD)1	China			2523313	765815	199398569	29960944800	198045551(99.3214504964677%)	0.985896	11.0855	13.0888	PRJNA605345	SRR12745155	5284	2356	1633	0.0566896
GH1416	G6		Cul2	Qian-Lu 3		G. hirsutum	(AD)1	China			1970903	711047	236086728	35507145300	235205334(99.62666516349026%)	0.988459	14.0792	15.5118	PRJNA605345	SRR12745156	5154	2236	2014	0.0590938
GH1415	G2		Cul1	Qian-Lu 2		G. hirsutum	(AD)1	China			2371824	766944	236380472	35532796800	234730965(99.30218135785768%)	0.988195	14.0976	15.523	PRJNA605345	SRR12745157	5332	2410	1589	0.0604149
GH1414	G2		Cul1	Gui-Fengshan-qiaoyin-4		G. hirsutum	(AD)1	China			2675180	836608	314040245	47208771600	311723635(99.26232066211769%)	0.98799	18.6512	20.6238	PRJNA605345	SRR12745158	5277	2350	1622	0.0548167
GH1413	G2		Cul1	Gui-Fengshan-qiaoyin-3		G. hirsutum	(AD)1	China			2441523	804058	314691415	47311161900	312763207(99.38727022470569%)	0.98918	18.7094	20.6685	PRJNA605345	SRR12745159	5262	2340	1577	0.0562724
GH1412	G2		Cul2	Gui-Fengshan-qiaoyin-2		G. hirsutum	(AD)1	China			2403943	803130	384249202	57768586800	380983917(99.15021684287063%)	0.989345	22.6518	25.237	PRJNA605345	SRR12745160	4603	1671	2209	0.00568805
GH1411	G2		Cul2	Gui-Fengshan-qiaoyin-1		G. hirsutum	(AD)1	China			2805669	850505	337257516	50730897300	335315232(99.42409467310434%)	0.98807	20.0801	22.1625	PRJNA605345	SRR12745162	4603	1670	2208	0.0505692
GH1410	G2		Cul2	Gui-Tiane-Gengxin-1-2		G. hirsutum	(AD)1	China			2534851	790578	256556953	38567805600	254881392(99.3469048566382%)	0.98797	15.332	16.8488	PRJNA605345	SRR12745163	4617	1689	2176	0.0546593
GH1409	G2		Cul1	Gui-Tiane-Yanlai-1-1-1		G. hirsutum	(AD)1	China			2779197	844042	283062200	42540646800	281545922(99.46433045457853%)	0.987838	16.7903	18.5844	PRJNA605345	SRR12745164	5276	2348	1620	0.0510079
GH1408	G2		Cul1	Gui-Nandan-Lihu (2)		G. hirsutum	(AD)1	China			2758857	842970	288558076	43374527700	287675089(99.69400024693816%)	0.987985	17.1497	18.9487	PRJNA605345	SRR12745165	5310	2385	1643	0.0479225
GH1407	G2		Cul1	Qian-Zhenning-Geli		G. hirsutum	(AD)1	China			2246254	739356	230909610	34702469700	229491648(99.3859233489676%)	0.987045	13.7665	15.1602	PRJNA605345	SRR12745166	5351	2432	1572	0.0543657
GH1406	G2		Cul1	Qian-Puan-Jiangxipo 1		G. hirsutum	(AD)1	China			2373018	758444	234343754	35223907500	231179499(98.64973785475844%)	0.987311	13.917	15.388	PRJNA605345	SRR12745167	5350	2433	1570	0.0579472
GH1405	G2		Cul1	Qian-Cehengdayang-1 (1)		G. hirsutum	(AD)1	China			2507592	746088	196505713	29532872400	194828800(99.14663397089122%)	0.987024	10.9568	12.9018	PRJNA605345	SRR12745168	5351	2431	1571	0.0355755
GH1404	G4		Cul1	Qian-Liping-Shuikou 2		G. hirsutum	(AD)1	China			2347505	769022	263511454	39668253600	261874940(99.37895906414755%)	0.988351	15.7038	17.3296	PRJNA605345	SRR12745169	5329	2408	1590	0.0762644
GH1403	G3		Cul2	Qian-Liping-Deshun		G. hirsutum	(AD)1	China			2209542	726599	225023141	33830969100	223925022(99.51199730164642%)	0.987478	13.3877	14.7795	PRJNA605345	SRR12745170	4978	2057	2580	0.0305522
GH1402	G6		Cul1	Qian-Tianzhu-Shidong 2		G. hirsutum	(AD)1	China			2220459	766167	257018428	38629543800	256177997(99.6730074934549%)	0.987738	15.3778	16.8758	PRJNA605345	SRR12745171	5355	2439	1559	0.0660539
GH1401	G4		Cul1	Qian-Jinpingdunzhai-1		G. hirsutum	(AD)1	China			2822744	871827	363708623	54680753700	360325225(99.06975040292075%)	0.989512	21.5491	23.888	PRJNA605345	SRR12745174	5356	2438	1561	0.0604677
GH1400	G4		Cul1	Qian-Jinpingdunzhai-2		G. hirsutum	(AD)1	China			2501076	812947	261354806	39295816500	258827792(99.03310980246523%)	0.99014	15.4865	17.1669	PRJNA605345	SRR12745175	5354	2440	1558	0.0398695
GH1399	G5		Cul2	Qian-Jianhetaiyong-1		G. hirsutum	(AD)1	China			2088628	735434	220290147	33173476200	218965744(99.39879154014092%)	0.988753	12.9201	14.4923	PRJNA605345	SRR12745176	4602	1669	2207	0.0550971
GH1398	G6		Cul2	Qian-Taijiang-Nangong 2 (2)		G. hirsutum	(AD)1	China			2049869	736359	258162854	38739764400	256060922(99.18581160401953%)	0.989903	15.5326	16.924	PRJNA605345	SRR12745177	4407	1471	2370	0.00966296
GH1397	G6		Cul2	Qian-Taijiang-Nangong 2 (1)		G. hirsutum	(AD)1	China			1828250	718318	303902451	45604259100	301878706(99.33408072447563%)	0.990081	18.1344	19.9228	PRJNA605345	SRR12745178	4407	1470	2369	0.0138328
GH1396	G6		Cul2	Qian-Rongjiang-Zhongcheng 6		G. hirsutum	(AD)1	China			1770114	700409	291953907	43830178800	290588913(99.53246249929445%)	0.989984	17.5258	19.1478	PRJNA605345	SRR12745179	4447	1513	2417	0.00416273
GH1395	G2		Cul2	Qian-Rongjiang-Zhongcheng 2		G. hirsutum	(AD)1	China			2500491	702481	181683161	27274122900	181154286(99.70890257683264%)	0.984694	10.6109	11.9151	PRJNA605345	SRR12745180	4602	1668	2206	0.0506217
GH1394	G4		Cul1	Qian-Rongjiang-Dongjiang 9		G. hirsutum	(AD)1	China			2555412	801630	242111413	36326354700	241291459(99.6613319505099%)	0.986938	14.6154	15.8696	PRJNA605345	SRR12745181	5303	2376	1648	0.0650184
GH1393	G2		Cul1	Qian-Rongjiang-Dongjiang 5 (2)		G. hirsutum	(AD)1	China			2763110	808491	243772157	36663174300	242552070(99.49949698316038%)	0.987377	14.3034	16.0168	PRJNA605345	SRR12745182	5348	2429	1568	0.0638972
GH1392	G2		Cul1	Qian-Rongjiang-Dongjiang 5 (1)		G. hirsutum	(AD)1	China			2382580	770794	290504888	43733465400	289134003(99.5281026045937%)	0.988791	17.1541	19.1055	PRJNA605345	SRR12745183	5347	2427	1566	0.0476427
GH1391	G6		Cul2	Qian-Rongjiang-Dongjiang 3		G. hirsutum	(AD)1	China			1955969	702427	204519404	30695045400	203665766(99.5826127089633%)	0.988581	12.5959	13.4095	PRJNA605345	SRR12745185	5154	2235	2013	0.0432975
GH1390	G6		Cul2	Qian-Rongjiang-Dongjiang 2		G. hirsutum	(AD)1	China			1886108	663110	171847141	25795303200	169811660(98.81552815592084%)	0.987442	10.5143	11.269	PRJNA605345	SRR12745186	4605	1675	2195	0.019607
GH1389	G2		Cul1	Qian-Rongjiang-Bakai 4 (2)		G. hirsutum	(AD)1	China			2550490	751572	177308880	26644038300	174919947(98.65267154132381%)	0.985161	9.76877	11.6398	PRJNA605345	SRR12745187	5283	2354	1631	0.0650792
GH1388	G6		Cul2	Qian-Rongjiang-Bakai 1		G. hirsutum	(AD)1	China			1916897	665945	177210278	26651043600	174605462(98.53009880160563%)	0.986193	9.70558	11.6429	PRJNA605345	SRR12745188	5139	2219	2024	0.0634014
GH1387	G2		Cul1	Qian-Sandu-Tangzhou 1		G. hirsutum	(AD)1	China			2583167	766888	184039814	27651494400	182650398(99.24504596597778%)	0.984948	10.1572	12.0799	PRJNA605345	SRR12745189	5298	2371	1657	0.0505272
GH1386	G4		Cul1	Qian-Sandu-Hengfeng 2		G. hirsutum	(AD)1	China			2138876	725693	189657516	28479444000	188234462(99.24967170823855%)	0.987177	11.5445	12.4416	PRJNA605345	SRR12745190	5330	2407	1591	0.0815164
GH1385	G5		Cul1	Qian-Sandu-Hengfeng 1		G. hirsutum	(AD)1	China			2054444	711322	179216791	26900118600	177851307(99.23808255220908%)	0.987801	11.0602	11.7517	PRJNA605345	SRR12745191	5343	2425	1574	0.0681502
GH1384	G2		Cul1	Qian-Sandu-Yanpai 1		G. hirsutum	(AD)1	China			3028776	877668	309144311	46383758700	302485608(97.84608586893906%)	0.987963	18.1802	20.2634	PRJNA605345	SRR12745192	5299	2370	1659	0.0479414
GH1383	G6		Cul2	Qian-Sandu-Jiuqian 2 (1)		G. hirsutum	(AD)1	China			1646749	642155	194262148	29196032700	193382236(99.54704917604433%)	0.987852	10.814	12.7547	PRJNA605345	SRR12745193	4588	1658	2191	0.0300656
GH1382	G2		Cul1	Qian-Libo-Yongkang 3		G. hirsutum	(AD)1	China			2701420	842716	304537403	45762319500	269461994(88.48239702103193%)	0.987244	14.1943	19.9919	PRJNA605345	SRR12745194	5297	2368	1656	0.0566563
GH1381	G2		Cul1	Qian-Libo-wengang 6		G. hirsutum	(AD)1	China			2642632	766335	190257669	28562330700	189160505(99.42332731933135%)	0.986166	11.7397	12.4778	PRJNA605345	SRR12745196	5311	2387	1645	0.0556526
GH1380	G2		Cul1	Qian-Libo-wengang 5		G. hirsutum	(AD)1	China			2558092	776092	210699311	31620542700	208961086(99.17502103269811%)	0.986358	12.9067	13.8138	PRJNA605345	SRR12745197	5308	2382	1641	0.062263
GH1379	G5		Cul2	lvjijiaoliubaomian		G. hirsutum	(AD)1	China			1730045	641503	169589853	25461269400	169139008(99.73415567498606%)	0.987272	10.4987	11.1231	PRJNA605345	SRR12745198	4888	1955	2803	0.0438357
GH1378	G5		Cul2	Hongjijiaoliubaomian		G. hirsutum	(AD)1	China			1630237	683956	238421218	35798786400	237403435(99.57311559409952%)	0.989736	14.7748	15.6392	PRJNA605345	SRR12745199	4889	1954	2805	0.0446307
GH1377	G5		Cul2	Jijiaohuabaomian		G. hirsutum	(AD)1	China			1357919	603314	176298153	26505951900	175085984(99.31243238833024%)	0.988458	9.81093	11.5795	PRJNA605345	SRR12745200	4889	1953	2804	0.0146976
GH1376	G3		Cul1	Yue-Wengyuan-531		G. hirsutum	(AD)1	China			2454516	752067	213905554	32102576400	212098880(99.15538705460635%)	0.986999	13.1221	14.0244	PRJNA605345	SRR12745201	4014	1100	1108	0.084447
GH1375	G4		Cul1	Gui-Lihu-Dachang (Green seed)		G. hirsutum	(AD)1	China			2630046	764055	173576466	26096279100	172171334(99.19048242404014%)	0.98733	10.2706	11.4005	PRJNA605345	SRR12745202	5349	2430	1569	0.0324062
GH1374	G5		Cul2	Gui-Lihu-Badi		G. hirsutum	(AD)1	China			1810801	692708	181478590	27290323500	180213020(99.30263399115015%)	0.989344	10.614	11.9221	PRJNA605345	SRR12745203	4611	1679	2184	0.0417118
GH1373	G6		Cul2	Gui-Tiandong (fuzzy)		G. hirsutum	(AD)1	China			1630947	637571	192104933	28884785400	191663573(99.7702505640498%)	0.988526	11.3037	12.6187	PRJNA605345	SRR12745204	4536	1596	2289	0.000227293
GH1372	G6		Cul2	Gui-Baise-maozi		G. hirsutum	(AD)1	China			1605164	627150	178424293	26843220600	177534478(99.50129268552013%)	0.988134	10.5619	11.7268	PRJNA605345	SRR12745205	4606	1686	2179	0.0111556
GH1371	G6		Cul2	Daxin-Lu-fuzzy		G. hirsutum	(AD)1	China			1737434	639088	178011189	26765024700	175175031(98.40675295978164%)	0.987821	9.88441	11.6927	PRJNA605345	SRR12745207	4413	1477	2398	0.0115566
GH1370	G4		Cul2	Min-Longyan (4)		G. hirsutum	(AD)1	China			1771280	653077	187221849	28161397800	185574096(99.11989278559042%)	0.987414	10.329	12.3027	PRJNA605345	SRR12745208	4729	1787	2708	0.00806477
GH1369	G5		Cul2	Yangshuomeimian		G. hirsutum	(AD)1	China			1446413	631586	207989190	31324782900	207196178(99.61872441543717%)	0.989341	11.6336	13.6846	PRJNA605345	SRR12745209	4718	1775	2722	0.0509922
GH1368	G5		Cul2	Qian-Tongzi-Xinglong 2		G. hirsutum	(AD)1	China			1864361	696167	187636739	28230378300	185921860(99.08606437676366%)	0.989523	10.3284	12.3328	PRJNA605345	SRR12745210	5007	2080	2466	0.0504892
GH1367	G2		Cul1	Qian-Zunyi-Tuanxi (Green seed)		G. hirsutum	(AD)1	China			2538324	781248	245161288	36870491700	243348994(99.2607748087863%)	0.986888	13.5203	16.1074	PRJNA605345	SRR12745211	5356	2437	1560	0.090767
GH1366	G5		Cul1	Qian-Jinping-Baizi		G. hirsutum	(AD)1	China			2015955	731181	238913199	35918801400	237073441(99.22994710727556%)	0.98813	13.2451	15.6916	PRJNA605345	SRR12745212	4047	1130	1192	0.0863334
GH1365	G6		Cul2	Yuanmouweishenzhuan		G. hirsutum	(AD)1	China			1954659	679528	225027317	33907937100	222439396(98.84995251487622%)	0.988641	12.5736	14.8131	PRJNA605345	SRR12745213	4908	1980	2659	0.0366129
GH1364	G5		Cul2	Guang 1-6		G. hirsutum	(AD)1	China			1457414	639063	216740806	32597802300	214091690(98.77774930854507%)	0.989367	11.8219	14.2408	PRJNA605345	SRR12745214	4766	1833	2782	0.0399676
GH1363	G6		Cul1	Dali 77-104		G. hirsutum	(AD)1	China			2272147	738119	208406963	31339724700	201451103(96.66236679433787%)	0.989386	11.2877	13.6912	PRJNA605345	SRR12745215	4107	1196	1080	0.0101763
GH1362	G4		Cul1	Gui-Sien-Shangnan		G. hirsutum	(AD)1	China			3036124	843201	188905075	28388754300	187142732(99.06707482580867%)	0.988402	10.5064	12.402	PRJNA605345	SRR12745216	5361	2447	1554	0.00336468
GH1361	G5		Cul1	Yue-Wengyuan (1)		G. hirsutum	(AD)1	China			2066385	732059	231854168	34865525100	228120213(98.38952431512898%)	0.988304	12.7167	15.2315	PRJNA605345	SRR12745218	4021	1106	1101	0.0684259
GH1360	G4		Cul1	Yue-Wengyuan (2)		G. hirsutum	(AD)1	China			2224029	736809	202835656	30501892800	201738500(99.4590911570301%)	0.986687	11.214	13.3251	PRJNA605345	SRR12745219	4021	1105	1100	0.0712478
GH1359	G4		Cul1	Gui-Tianbao (1)		G. hirsutum	(AD)1	China			2444292	750907	207495667	31215923700	206063520(99.30979426187247%)	0.985864	11.5355	13.6371	PRJNA605345	SRR12745220	5325	2400	1604	0.0699302
GH1358	G3		Cul1	Shengmianchangbinchuanyanghua		G. hirsutum	(AD)1	China			2309421	730676	207925233	31262763900	206936319(99.52438961556916%)	0.98675	11.5848	13.6575	PRJNA605345	SRR12745221	4019	1104	1099	0.0721902
GH1357	G3		Cul1	Shengmianchangyinjiangmeimian		G. hirsutum	(AD)1	China			2340427	737693	198588657	29845787400	197600500(99.50241015024338%)	0.986016	11.0897	13.0385	PRJNA605345	SRR12745222	5336	2414	1600	0.0815351
GH1356	G6		Cul2	Shengmianchangquximeimian		G. hirsutum	(AD)1	China			2356591	746639	222385096	33651983700	220522598(99.1624897380713%)	0.989747	12.3342	14.7013	PRJNA605345	SRR12745223	5135	2212	2033	0.01488
GH1355	G6		Cul1	Yue-Liancheng		G. hirsutum	(AD)1	China			1963250	699085	199625422	30009934800	198057203(99.21441919356343%)	0.987578	10.9697	13.1102	PRJNA605345	SRR12745224	5360	2445	1552	0.0199115
GH1354	G4		Cul1	Gui-Shatang		G. hirsutum	(AD)1	China			2113879	708486	205832409	30955016400	205033064(99.61165250706462%)	0.986831	11.4212	13.5231	PRJNA605345	SRR12745225	5361	2446	1553	0.0139052
GH1353	G5		Cul2	57071		G. hirsutum	(AD)1	China			1969034	715672	237057062	35652030900	235619052(99.39339077778666%)	0.988917	13.1709	15.5751	PRJNA605345	SRR12745226	4730	1791	2705	0.0800971
GH1352	G4		Cul1	Gui-Nandan-Lihuda (1)		G. hirsutum	(AD)1	China			2917979	835951	230475382	34642951500	229107148(99.40634266960451%)	0.988597	12.7307	15.1342	PRJNA605345	SRR12745227	5307	2383	1639	0.0308851
GH1351	G4		Cul1	Gui-Bamataoda-1		G. hirsutum	(AD)1	China			2449816	755552	206535690	31037519100	205351630(99.42670441123275%)	0.987778	11.5338	13.5591	PRJNA605345	SRR12745229	5762	2850	1400	0.0517865
GH1350	G6		Cul2	Qian-Wangmo-Dahua		G. hirsutum	(AD)1	China			1823034	664704	209432594	31478704800	207950418(99.29228971876269%)	0.988003	11.5879	13.7519	PRJNA605345	SRR12745230	5181	2264	1960	0.0408427
GH1349	G3		Cul1	Congjiangyangmian		G. hirsutum	(AD)1	China			2229799	718175	207263358	31149893400	206528187(99.64529620329706%)	0.986898	11.5275	13.6082	PRJNA605345	SRR12745231	5338	2416	1595	0.056668
GH1348	G6		Cul2	Congjiangtingdong		G. hirsutum	(AD)1	China			1769487	663006	202524581	30458833500	200882552(99.18921990017597%)	0.98794	11.1894	13.3063	PRJNA605345	SRR12745232	4780	1843	2792	0.0622764
GH1347	G6		Cul2	Gui-Pingguo-Nasha		G. hirsutum	(AD)1	China			1840264	668502	199197587	29946669600	198324564(99.56173013280528%)	0.987679	11.2348	13.0826	PRJNA605345	SRR12745233	4701	1765	2733	0.0513344
GH1346	G2		Cul1	Gui-Pingguo-Naji		G. hirsutum	(AD)1	China			2513759	764235	197514231	29706766200	195718447(99.09080779095862%)	0.98612	11.0567	12.9778	PRJNA605345	SRR12745234	5311	2386	1644	0.054608
GH1345	G3		Cul2	Gui-Pingguo-Jiuping		G. hirsutum	(AD)1	China			2006562	718029	287306203	43200589800	283081462(98.52953366273125%)	0.989177	15.6479	18.8727	PRJNA605345	SRR12745235	4758	1825	2671	0.0602592
GH1344	G2		Cul1	Gui-Nandan-Natang (Fuzzy seed)		G. hirsutum	(AD)1	China			2951353	821341	237190760	35659648500	234582751(98.90045927590097%)	0.986711	13.106	15.5784	PRJNA605345	SRR12745236	5336	2413	1599	0.0783709
GH1343	G2		Cul1	Qian-Qinglong-Xueguan		G. hirsutum	(AD)1	China			2764785	785545	210026754	31584167400	208263733(99.16057313345898%)	0.984853	11.6259	13.798	PRJNA605345	SRR12745237	5290	2362	1627	0.092097
GH1342	G2		Cul1	Gui-Pingkang-Lianda		G. hirsutum	(AD)1	China			2507680	760564	196176964	29486745300	194530673(99.16081329508188%)	0.985659	10.9238	12.8817	PRJNA605345	SRR12745238	5274	2347	1619	0.061235
GH1341	G2		Cul1	Gui-Nandan-Huaili		G. hirsutum	(AD)1	China			2522950	778746	223171403	33551404500	221321961(99.17129077689223%)	0.985352	12.2042	14.6574	PRJNA605345	SRR12745240	5305	2377	1650	0.0493459
GH1340	G4		Cul1	Qian-Tuqiao-Dahua		G. hirsutum	(AD)1	China			3064423	861835	232596892	34962743400	231818339(99.66527798660354%)	0.988667	13.0099	15.2739	PRJNA605345	SRR12745241	5326	2404	1602	0.0148065
GH1339	G6		Cul1	Qian-Luodian-Tiezi (2)		G. hirsutum	(AD)1	China			2232091	721266	175925463	26440016400	175185509(99.57939346165028%)	0.987477	9.91149	11.5507	PRJNA605345	SRR12745242	4056	1140	1176	0.0372384
GH1338	G3		Cul2	Chenlingdahua		G. hirsutum	(AD)1	China			2296700	718492	221779396	33351364500	221272002(99.77121679959846%)	0.98681	12.4913	14.57	PRJNA605345	SRR12745243	4910	1979	2662	0.000850673
GH1337	G4		Cul1	Jiaolidahua		G. hirsutum	(AD)1	China			2322382	778348	270903051	40714379100	269110613(99.33834706055046%)	0.98825	15.1456	17.7866	PRJNA605345	SRR12745244	5331	2406	1593	0.0751739
GH1336	G2		Cul1	Qian-Shuilong		G. hirsutum	(AD)1	China			2514586	777826	225343099	33882029400	223760228(99.29757289793906%)	0.9864	12.6371	14.8018	PRJNA605345	SRR12745245	5299	2369	1658	0.0603163
GH1335	G3		Cul1	Gui-Pingguo-Huada		G. hirsutum	(AD)1	China			2654125	798870	234898530	35326093200	233155606(99.25800983088315%)	0.98807	13.0629	15.4327	PRJNA605345	SRR12745246	5450	2530	1851	0.0518019
GH1334	G6		Cul2	Debaobatoumian		G. hirsutum	(AD)1	China			2089672	735728	264482660	39760968300	261611382(98.91437949088987%)	0.988802	14.8193	17.3701	PRJNA605345	SRR12745247	4583	1655	2211	0.0599499
GH1333	G3		Cul2	Gui-Guiping-Mule		G. hirsutum	(AD)1	China			2248226	709442	216027408	32487082200	214856187(99.45783685003525%)	0.986707	12.0435	14.1924	PRJNA605345	SRR12745248	4910	1978	2661	0.000951463
GH1332	G4		Cul1	70-29		G. hirsutum	(AD)1	China			2399956	750232	221510967	33297223200	220262890(99.43656198295591%)	0.988829	12.3829	14.5463	PRJNA605345	SRR12745249	5609	2695	1696	0.0417937
GH1331	G3		Cul2	Hehuamian		G. hirsutum	(AD)1	China			2137816	711818	226933367	34110950100	225696522(99.45497437580433%)	0.987379	12.7481	14.9018	PRJNA605345	SRR12745251	4907	1981	2658	0.0635198
GH1330	G4		Cul1	Xinling 101		G. hirsutum	(AD)1	China			1992404	703424	236349916	35543559600	233056228(98.6064357221942%)	0.988128	13.081	15.5277	PRJNA605345	SRR12745252	3969	1060	1058	0.0589363
GH1329	G6		Cul2	Yongzhang 9		G. hirsutum	(AD)1	China			1693047	665342	237742251	35748312000	234939606(98.82114138811616%)	0.989393	13.1438	15.6171	PRJNA605345	SRR12745253	5099	2176	2507	0.000358079
GH1328	G3		Cul1	Siguang		G. hirsutum	(AD)1	China			2442663	763113	216575111	32566938300	214986636(99.26654776134457%)	0.986749	12.0075	14.2273	PRJNA605345	SRR12745254	4008	1088	1128	0.0618191
GH1327	G3		Cul2	Qian-Pingtang-laoyanghua 1		G. hirsutum	(AD)1	China			2073855	706393	238365153	35839228200	237033939(99.44152323305413%)	0.987967	13.3382	15.6568	PRJNA605345	SRR12745255	4909	1977	2660	0.0365293
GH1326	G4		Cul1	Qian-mian 1		G. hirsutum	(AD)1	China			2618998	819906	251923772	37892553900	248765251(98.74623939816207%)	0.990501	13.8758	16.5539	PRJNA605345	SRR12745256	5639	2731	1660	0.0165971
GH1325	G6		Cul2	Yunmian 6		G. hirsutum	(AD)1	China			2104470	720493	217558266	32724650100	214866078(98.76254391547688%)	0.989363	12.0086	14.2962	PRJNA605345	SRR12745257	5192	2277	1974	0.0392107
GH1324	G6		Cul2	Datao 2		G. hirsutum	(AD)1	China			1712193	680269	270000309	40590141300	266479743(98.69608815892133%)	0.989557	14.8224	17.7323	PRJNA605345	SRR12745258	4940	2017	2629	1e-06
GH1323	G6		Cul2	66625		G. hirsutum	(AD)1	China			1719131	669657	222119111	33417406800	220980782(99.48751415631229%)	0.988442	12.3526	14.5988	PRJNA605345	SRR12745259	4730	1790	2704	0.0250019
GH1322	G6		Cul2	66156		G. hirsutum	(AD)1	China			1842845	666794	190776486	28687772100	188702738(98.91299601775872%)	0.98739	10.6355	12.5326	PRJNA605345	SRR12745260	4724	1785	2710	0.0630192
GH1321	G5		Cul2	66011		G. hirsutum	(AD)1	China			1366437	624029	211832311	31851608100	210784730(99.5054668501445%)	0.989798	11.7863	13.9148	PRJNA605345	SRR12745262	4779	1844	2790	0.0217723
GH1320	G6		Cul2	25659		G. hirsutum	(AD)1	Uncertain			1583257	608989	170690971	25655106600	169677225(99.40609278038497%)	0.986969	9.4459	11.2078	PRJNA605345	SRR12745263	4916	1996	2617	0.0145055
GH1319	G6		Cul2	72-146		G. hirsutum	(AD)1	China			1634016	625538	184450560	27723932700	182368438(98.87117610269115%)	0.987921	10.2347	12.1116	PRJNA605345	SRR12745264	4725	1784	2712	0.0302902
GH1318	G5		Cul2	70-24 (1)		G. hirsutum	(AD)1	China			1643077	672128	207243374	31164245700	206390611(99.58852098209904%)	0.988934	11.6063	13.6145	PRJNA605345	SRR12745265	5007	2079	2465	0.044491
GH1317	G4		Cul1	72-74		G. hirsutum	(AD)1	China			1674243	643243	189838146	28536380700	188857295(99.48332249304626%)	0.987579	10.6263	12.4665	PRJNA605345	SRR12745266	4155	1236	1245	0.0305359
GH1316	G4		Cul1	70-55		G. hirsutum	(AD)1	China			2255012	738872	244407589	36781079700	242113465(99.06135320536221%)	0.987924	13.594	16.0683	PRJNA605345	SRR12745267	4015	1099	1110	0.051178
GH1315	G5		Cul1	Yongda 154		G. hirsutum	(AD)1	China			2081167	716739	227317010	34169901600	225817765(99.34046070727395%)	0.987482	12.663	14.9276	PRJNA605345	SRR12745268	4018	1102	1097	0.0644737
GH1314	G2		Cul1	Yongduan 102-1		G. hirsutum	(AD)1	China			2431283	758482	225724405	33935670300	223053444(98.81671589742368%)	0.986099	12.4994	14.8252	PRJNA605345	SRR12745269	4093	1179	1136	0.0829857
GH1313	G5		Cul2	Gui-11934		G. hirsutum	(AD)1	China			1435155	635951	203207600	30566355300	201415776(99.11822982998667%)	0.989088	11.2627	13.3533	PRJNA605345	SRR12745270	4688	1747	2748	0.0245438
GH1312	G6		Cul2	Guifumian		G. hirsutum	(AD)1	China			1521252	605682	176722888	26570487300	174470265(98.7253360187278%)	0.987417	9.77853	11.6077	PRJNA605345	SRR12745271	4661	1823	2672	0.0310826
GH1311	G4		Cul2	Gui-mian 1		G. hirsutum	(AD)1	China			1923427	675139	192332755	28939122300	190668526(99.13471368930372%)	0.986893	10.6226	12.6424	PRJNA605345	SRR12745273	5024	2101	2454	0.0653799
GH1310	G2		Cul1	Gui-Zhongshanmian		G. hirsutum	(AD)1	China			2530372	750544	167986624	25257101700	166422328(99.06879728709829%)	0.98407	9.37379	11.0339	PRJNA605345	SRR12745274	5315	2388	1612	0.0704175
GH1309	G5		Cul2	415 (2)		G. hirsutum	(AD)1	China			1492374	641282	210115601	31599816000	209508765(99.7111894608911%)	0.989133	11.5904	13.8048	PRJNA605345	SRR12745275	4776	1838	2795	0.0394902
GH1308	G6		Cul2	142-10		G. hirsutum	(AD)1	China			1930653	689119	224694024	33793801200	223427630(99.43639177515465%)	0.98832	12.4575	14.7633	PRJNA605345	SRR12745276	4937	2009	2637	0.0673183
GH1307	G3		Cul1	Yuanguang 3		G. hirsutum	(AD)1	China			2148182	722630	215884711	32464310100	214375022(99.30069665748586%)	0.986838	12.0408	14.1825	PRJNA605345	SRR12745277	5610	2694	1698	0.0791115
GH1306	G5		Cul2	Yuelu 1		G. hirsutum	(AD)1	China			1347379	621312	213571335	32125221900	212381774(99.4430146723576%)	0.989767	11.8747	14.0343	PRJNA605345	SRR12745278	4776	1837	2794	0.0134146
GH1305	G6		Cul2	Mian/majiajieyidai		G. hirsutum	(AD)1	China			1558947	641467	216637867	32608620900	215854625(99.63845563527451%)	0.988884	12.0825	14.2455	PRJNA605345	SRR12745279	4734	1794	2703	0.00531171
GH1304	G5		Cul2	Mian/taojiajieyidai		G. hirsutum	(AD)1	China			1163050	570681	170083598	25583475300	169073662(99.40621199699692%)	0.98892	9.40117	11.1765	PRJNA605345	SRR12745280	4687	1746	2747	4.99e-05
GH1303	G5		Cul2	662/72 (Chun)		G. hirsutum	(AD)1	China			1331941	604479	185598181	27974109900	184442001(99.37705208436283%)	0.989354	11.1555	12.2209	PRJNA605345	SRR12745281	4674	1731	2759	0.0224767
GH1302	G6		Cul2	Gui-Tiane-Xialao		G. hirsutum	(AD)1	China			1689066	634024	177891652	26815224600	176865191(99.42298528994492%)	0.987509	10.6645	11.7146	PRJNA605345	SRR12745282	4598	1667	2202	0.00762721
GH1301	G2		Cul1	Gui-Daxin-Baoxu		G. hirsutum	(AD)1	China			2314160	715408	177680924	26758452600	176257569(99.19892638559219%)	0.98564	10.5976	11.6898	PRJNA605345	SRR12745285	5353	2435	1564	0.056611
GH1300	G6		Cul2	Gui-Mashan-Guzhai (2)		G. hirsutum	(AD)1	China			1838884	663842	186128299	28027219200	184137521(98.93042701690408%)	0.987153	11.0764	12.2441	PRJNA605345	SRR12745286	4474	1532	2354	0.00332615
GH1299	G4		Cul2	Gui-Leye-Youping		G. hirsutum	(AD)1	China			1988158	681845	175684063	26456527800	174627135(99.3983927842106%)	0.987745	10.5473	11.5579	PRJNA605345	SRR12745287	4620	1696	2169	0.0505075
GH1298	G6		Cul2	Gui-Mashan-Guzhai (1)		G. hirsutum	(AD)1	China			1885253	663975	175849729	26472269400	175102382(99.57500815938135%)	0.986911	10.5598	11.5648	PRJNA605345	SRR12745288	4489	1548	2333	0.0148156
GH1297	G6		Cul2	Gui-Pingguo-Duixu		G. hirsutum	(AD)1	China			1641120	643560	190839289	28711477800	188873761(98.97006113872077%)	0.988441	11.0663	12.543	PRJNA605345	SRR12745289	4511	1581	2302	0.031822
GH1296	G6		Cul2	Dian-Maguan-Muchang		G. hirsutum	(AD)1	China			1616263	627551	170513492	25655899200	169901578(99.64113455608545%)	0.987239	10.2449	11.2081	PRJNA605345	SRR12745290	4383	1472	2368	0.020352
GH1295	G4		Cul1	Dian-Malipo-xianxinzhai (1)		G. hirsutum	(AD)1	China			2855559	826678	205691964	30920086800	203896946(99.12732711327507%)	0.98963	12.022	13.5078	PRJNA605345	SRR12745291	5614	2701	1690	0.0168432
GH1294	G2		Cul1	Dian-Malipo-xianxinzhai (2)		G. hirsutum	(AD)1	China			2492852	758539	178068661	26816684100	177254922(99.54301953222415%)	0.986222	10.6662	11.7152	PRJNA605345	SRR12745292	4072	1155	1162	0.0633358
GH1293	G4		Cul1	Qian-Sandu-Sandong (1)		G. hirsutum	(AD)1	China			2665052	780573	177964747	26790134700	176615045(99.24159024596034%)	0.986705	10.627	11.7036	PRJNA605345	SRR12745293	5300	2372	1652	0.0335197
GH1292	G4		Cul1	Qian-Sandu-Sandong (2)		G. hirsutum	(AD)1	China			2865844	817272	184386459	27728532300	180631526(97.96355273572448%)	0.988151	10.6436	12.1136	PRJNA605345	SRR12745294	5293	2380	1646	0.0188539
GH1291	G2		Cul1	Qian-SanduJiaoli		G. hirsutum	(AD)1	China			2222920	725832	175695765	26416074000	173962151(99.01328640448448%)	0.986097	10.4106	11.5402	PRJNA605345	SRR12745296	5332	2409	1588	0.0826116
GH1290	G6		Cul2	Dian-Menghai-Mengwang		G. hirsutum	(AD)1	China			2252480	733319	186248859	28011134700	185502226(99.59912076562037%)	0.988771	10.8937	12.237	PRJNA605345	SRR12745297	5116	2193	2492	0.00480229
GH1289	G6		Cul2	Gui-Pingxiang-Youyi		G. hirsutum	(AD)1	China			1826176	653233	178132282	26831025600	177118105(99.43066074907186%)	0.987432	10.5386	11.7215	PRJNA605345	SRR12745298	4605	1674	2194	0.0303275
GH1288	G2		Cul1	Gui-Longzhou-Bingqiao		G. hirsutum	(AD)1	China			2184063	701727	166929553	25136146200	166002248(99.44449321085763%)	0.986318	10.0068	10.9811	PRJNA605345	SRR12745299	5353	2434	1563	0.0567936
GH1287	G4		Cul2	Gui-Daxin		G. hirsutum	(AD)1	China			2144309	703698	174576370	26303869200	173821125(99.5673841769078%)	0.988695	10.4953	11.4912	PRJNA605345	SRR12745300	4423	1479	2410	0.00210944
GH1286	G6		Cul2	Gui-Debao-Chengguan		G. hirsutum	(AD)1	China			2020405	690593	181636676	27427520700	179152178(98.63216061055863%)	0.988888	10.8337	11.9821	PRJNA605345	SRR12745637	4476	1530	2357	0.00310862
GH1285	G6		Cul2	Gui-Dahua-Zhahua		G. hirsutum	(AD)1	China			2280336	694410	181847806	27362088300	181260275(99.67691059192653%)	0.987304	10.848	11.9535	PRJNA605345	SRR12745638	4618	1688	2178	0.0061076
GH1284	G6		Cul2	Gui-Bama-Fenghuang		G. hirsutum	(AD)1	China			2429032	754976	180044991	27111831600	178541051(99.16468656437101%)	0.989312	10.727	11.8442	PRJNA605345	SRR12745639	4615	1691	2174	0.0136044
GH1283	G4		Cul2	Gui-Bama-Zhenci		G. hirsutum	(AD)1	China			2277243	735436	178709395	26930687700	177186330(99.1477420647079%)	0.989006	10.6843	11.765	PRJNA605345	SRR12745640	4420	1482	2406	0.00267545
GH1282	G4		Cul1	Gui-Dahua-Jiangnan		G. hirsutum	(AD)1	China			2720298	818255	255139148	38380298400	250430943(98.15465206460594%)	0.988448	14.1086	16.7669	PRJNA605345	SRR12745641	5341	2421	1582	0.0381393
GH1281	G6		Cul2	Gui-Bama-Gonghe		G. hirsutum	(AD)1	China			1636018	628814	175582329	26461635900	174867083(99.59264351710473%)	0.988046	10.5757	11.5601	PRJNA605345	SRR12745643	4533	1594	2284	0.00483508
GH1280	G6		Cul2	Gui-Mashan-Lidang (3)		G. hirsutum	(AD)1	China			1688696	640426	175139336	26358703800	174601342(99.69281943606317%)	0.987959	10.4765	11.5151	PRJNA605345	SRR12745644	4604	1673	2193	0.0192835
GH1279	G4		Cul1	Gui-Mashan-Lidang (2)		G. hirsutum	(AD)1	China			2468655	751437	190350821	28614476400	188440765(98.99656014617347%)	0.987547	11.0413	12.5006	PRJNA605345	SRR12745645	5265	2344	1580	0.0479477
GH1278	G2		Cul1	Gui-Mashan-Lidang (1)		G. hirsutum	(AD)1	China			2431531	726739	170507379	25636001100	169070191(99.15711096585444%)	0.984933	10.0751	11.1994	PRJNA605345	SRR12745646	5343	2424	1573	0.0744914
GH1277	G6		Cul2	Gui-Pingguo-Taiping		G. hirsutum	(AD)1	China			1743975	639755	172850391	26059531500	171874986(99.43569407372645%)	0.987304	10.295	11.3844	PRJNA605345	SRR12745647	4417	1485	2403	0.00319358
GH1276	G6		Cul2	Gui-Pingguo-Matou		G. hirsutum	(AD)1	China			2099355	712235	174248923	26245869900	173692225(99.68051567239816%)	0.988157	10.467	11.4659	PRJNA605345	SRR12745648	4583	1654	2210	0.0363512
GH1275	G6		Cul2	Gui-Longan-Yanjiang		G. hirsutum	(AD)1	China			1935852	686120	206817186	31106412900	205473899(99.35049546607794%)	0.987927	11.9508	13.5892	PRJNA605345	SRR12745649	4452	1519	2364	0.0417874
GH1274	G4		Cul1	Lambright GL-5 (1)		G. hirsutum	(AD)1	USA			2138345	695275	177832571	26806436400	176896454(99.4735964313309%)	0.986507	10.6263	11.7107	PRJNA605345	SRR12745650	4199	1285	1317	2.46e-06
GH1273	G5		Cul1	Stoneville 4 (2)		G. hirsutum	(AD)1	USA			1510467	643796	193346441	29103441300	191483770(99.03661479861427%)	0.989294	11.2798	12.7142	PRJNA605345	SRR12745651	5671	2751	1511	0.00151348
GH1272	G6		Cul1	CCRI 16 (1)		G. hirsutum	(AD)1	China			1790893	653021	174276583	26272298400	174176892(99.94279724889947%)	0.987325	10.4385	11.4774	PRJNA605345	SRR12745652	5632	2714	1687	0.000174793
GH1271	G6		Cul2	Emian 18		G. hirsutum	(AD)1	China			1689804	639019	175582813	26419683000	174790342(99.5486625447788%)	0.987743	10.3561	11.5418	PRJNA605345	SRR12745654	5023	2096	2471	0.0432575
GH1270	G6		Cul2	Chuanmian 239		G. hirsutum	(AD)1	China			1765070	649915	179769511	27096030000	179532807(99.86832917401661%)	0.987815	10.8253	11.8373	PRJNA605345	SRR12745655	5027	2104	2442	0.0270246
GH1269	G4		Cul1	Jumian 1 (2)		G. hirsutum	(AD)1	China			2447138	729311	186653814	28060588200	186372896(99.8494978516753%)	0.984339	10.9492	12.2586	PRJNA605345	SRR12745656	5496	2565	1826	0.000293712
GH1268	G4		Cul2	Henan 69		G. hirsutum	(AD)1	China			2309100	726244	177228984	26647834500	176168762(99.40177843596959%)	0.988977	10.4144	11.6415	PRJNA605345	SRR12745657	5151	2229	2020	0.00204185
GH1267	G5		Cul2	Chuan 73-27		G. hirsutum	(AD)1	China			1318267	613355	201044181	30236361000	200224513(99.59229459120729%)	0.989524	11.7185	13.2091	PRJNA605345	SRR12745658	4933	2001	2646	0.0149278
GH1266	G6		Cul2	Simian 2 (1)		G. hirsutum	(AD)1	China			1952171	692120	188767666	28401921300	188441726(99.82733271703428%)	0.988983	11.1077	12.4077	PRJNA605345	SRR12745659	5085	2159	2534	0.00426126
GH1265	G6		Cul2	Jimian 1 (1)		G. hirsutum	(AD)1	China			1896956	678733	203836626	30637596000	203087014(99.63224862248259%)	0.988905	10.8833	13.3844	PRJNA605345	SRR12745660	5193	2276	1976	0.0181843
GH1264	G5		Cul2	Ejing 92 (1)		G. hirsutum	(AD)1	China			1544054	618829	172901589	26006183100	172736931(99.9047677925042%)	0.987682	9.65818	11.3611	PRJNA605345	SRR12745661	5000	2082	2458	0.038448
GH1263	G6		Cul1	Shiduan 5 (1)		G. hirsutum	(AD)1	China			1968833	697141	208329994	31339695900	207943982(99.814711270044%)	0.989797	11.5841	13.6912	PRJNA605345	SRR12745662	5733	2821	1339	0.00310824
GH1262	G5		Cul2	CCRI 4 (2)		G. hirsutum	(AD)1	China			1163861	577463	171035879	25731957000	170884454(99.91146594452267%)	0.988811	9.59801	11.2413	PRJNA605345	SRR12745663	4678	1733	2769	0.0198816
GH1261	G4		Cul2	Lejidahua (fuzzless)		G. hirsutum	(AD)1	China			2443787	750826	178253846	26798571300	178122708(99.92643188186807%)	0.988514	10.0497	11.7073	PRJNA605345	SRR12745665	4313	1377	2134	0.0357298
GH1260	G4		Cul2	Gui-Longlin 1		G. hirsutum	(AD)1	China			2692216	799043	255297767	38549262000	254311825(99.61380704125%)	0.989787	14.2698	16.8407	PRJNA605345	SRR12745666	4313	1376	2133	0.0296126
GH1259	G4		Cul1	Gui-Donglan-zhanglan		G. hirsutum	(AD)1	China			3098762	879764	228027574	34288171500	227904656(99.94609511567228%)	0.990143	12.6671	14.9792	PRJNA605345	SRR12745667	5326	2403	1601	0.0107231
GH1258	G6		Cul2	Gui-Bamaliangda-1		G. hirsutum	(AD)1	China			1797658	662356	225765230	34002086700	224987835(99.65566221158147%)	0.988509	12.2876	14.8543	PRJNA605345	SRR12745668	5119	2201	2484	0.0500614
GH1257	G6		Cul1	Gui-Fuchuan		G. hirsutum	(AD)1	China			1935432	634106	168117298	25267309800	167371793(99.55655663702137%)	0.984672	9.79992	11.0384	PRJNA605345	SRR12745669	5252	2338	1549	0.0499096
GH1256	G3		Cul2	Hongzhaidahua		G. hirsutum	(AD)1	China			1849227	650969	194611477	29280678600	194023075(99.69765298066157%)	0.987398	10.645	12.7916	PRJNA605345	SRR12745670	4269	1338	2079	0.0540845
GH1255	G4		Cul1	Qian-Sandu-Dayanghua		G. hirsutum	(AD)1	China			2011712	669933	205843827	30951686700	205598940(99.88103262382505%)	0.987109	11.2256	13.5216	PRJNA605345	SRR12745671	4134	1212	1234	0.0307039
GH1254	G2		Cul1	Gui-Sanjiang-Bajiang		G. hirsutum	(AD)1	China			2529006	771836	219729671	33027567300	219261643(99.78699827025181%)	0.985989	12.1547	14.4285	PRJNA605345	SRR12745672	5280	2353	1630	0.0222117
GH1253	G5		Cul2	Qian-Nashang		G. hirsutum	(AD)1	China			1636247	666153	219695811	33039945000	219306970(99.82300936998749%)	0.989301	12.007	14.4339	PRJNA605345	SRR12745673	4767	1832	2783	0.0379563
GH1252	G4		Cul1	Gui-Donglan-Naheng		G. hirsutum	(AD)1	China			2897654	846977	239830148	36049243800	238923743(99.62206377823692%)	0.990146	13.0775	15.7486	PRJNA605345	SRR12745674	5337	2415	1594	0.0129623
GH1251	G2		Cul1	Dian-Muzimian		G. hirsutum	(AD)1	China			2544887	789220	240218425	36137640000	239249759(99.59675616056512%)	0.987663	13.182	15.7872	PRJNA605345	SRR12745676	5280	2352	1629	0.043513
GH1250	G5		Cul2	Qian-mian 3		G. hirsutum	(AD)1	China			1618082	632333	192503624	29040165600	192378541(99.93502304143635%)	0.989064	11.6252	12.6866	PRJNA605345	SRR12745677	4875	1946	2811	0.0383127
GH1249	G6		Cul2	Taiwan Guangfu 3		G. hirsutum	(AD)1	China			1746012	662805	205471024	30887300700	204193377(99.37818628869051%)	0.987328	11.5579	13.4935	PRJNA605345	SRR12745678	4938	2011	2639	0.0351498
GH1248	G6		Cul2	Dali 7317		G. hirsutum	(AD)1	China			1550659	622770	194646855	29288445900	194350120(99.84755212202118%)	0.988302	11.0131	12.795	PRJNA605345	SRR12745679	4934	2006	2641	0.0271255
GH1247	G3		Cul1	70-29-5		G. hirsutum	(AD)1	China			2206339	720484	221927695	33365466300	221405186(99.76455890284446%)	0.987928	12.3146	14.5761	PRJNA605345	SRR12745680	5407	2483	1911	0.0477611
GH1246	G5		Cul2	Gui-mian 2		G. hirsutum	(AD)1	China			1546387	601831	187292892	28124592000	186869585(99.77398661770891%)	0.987835	10.9975	12.2866	PRJNA605345	SRR12745681	4684	1742	2754	0.0306341
GH1245	G6		Cul2	Gui-Nazuo-Lu		G. hirsutum	(AD)1	China			2021033	691042	200587422	30162276000	200484872(99.94887515928093%)	0.988346	11.2284	13.1768	PRJNA605345	SRR12745682	4368	1435	2220	0.00893149
GH1244	G6		Cul1	Qian-Xinzhai-Lu 1		G. hirsutum	(AD)1	China			2438283	782187	241552729	36334033200	240420009(99.5310671898888%)	0.988746	13.4434	15.873	PRJNA605345	SRR12745683	4107	1195	1079	0.0578652
GH1243	G6		Cul2	Qian-Puan-Lu-1		G. hirsutum	(AD)1	China			2238500	687423	179048373	27052447800	178542150(99.7172702596968%)	0.987236	10.709	11.8182	PRJNA605345	SRR12745684	4578	1648	2233	0.0432284
GH1242	G2		Cul1	Gui-Longzhou-Lu		G. hirsutum	(AD)1	China			2163063	686052	197302209	29788194300	196296961(99.4905034236084%)	0.98628	11.7886	13.0134	PRJNA605345	SRR12745685	5261	2341	1575	0.0567953
GH1241	G3		Cul2	Gui-Baise-Lu		G. hirsutum	(AD)1	China			2321195	738801	197183973	29652418200	195203547(98.9956455538098%)	0.987937	10.9618	12.954	PRJNA605345	SRR12745687	5022	2093	2474	0.0505214
GH1240	G6		Cul2	Gui-Youping-Lu 1		G. hirsutum	(AD)1	China			1676012	681159	280965028	42245963400	279837233(99.59859950968702%)	0.990034	15.4179	18.4557	PRJNA605345	SRR12745688	4535	1597	2287	0.0328875
GH1239	G4		Cul1	Yue-Jiangnan-Lu 1		G. hirsutum	(AD)1	China			2092665	706807	199239856	29931379500	198706426(99.73226742344163%)	0.986588	11.2391	13.0759	PRJNA605345	SRR12745689	5264	2343	1579	0.0567511
GH1238	G6		Cul2	Yue-Taiping-Lu 3		G. hirsutum	(AD)1	China			1959177	650427	189569957	28484498400	188673597(99.52716136344326%)	0.986464	10.5823	12.4438	PRJNA605345	SRR12745690	4419	1483	2405	2.58e-06
GH1237	G6		Cul2	Yue-Taiping-Lu 1		G. hirsutum	(AD)1	China			1771421	633714	191080393	28723135800	189991204(99.429983902116%)	0.986607	10.6725	12.5481	PRJNA605345	SRR12745691	4589	1676	2192	0.0335708
GH1236	G5		Cul2	Dian-Matou-Lu 1		G. hirsutum	(AD)1	China			1788631	681610	203696839	30608252400	202135298(99.2333994932538%)	0.987346	11.3329	13.3716	PRJNA605345	SRR12745692	4887	1952	2802	0.0581728
GH1235	G4		Cul1	Gui-Tiane-Yanlai-1-1-2		G. hirsutum	(AD)1	China			2854537	795650	190238372	28589523900	188856483(99.27360133212241%)	0.988197	10.6351	12.4897	PRJNA605345	SRR12745693	5357	2442	1557	0.012344
GH1234	G4		Cul1	Gui-Nandan-Lihu (1)		G. hirsutum	(AD)1	China			2745199	773302	171147009	25716632100	170090349(99.38260095448119%)	0.98751	9.56016	11.2346	PRJNA605345	SRR12745694	5357	2441	1556	0.0095531
GH1233	G6		Cul1	Qian-Liping-Shuikou 1		G. hirsutum	(AD)1	China			1857287	645308	169815385	25514893200	169626884(99.8889965123007%)	0.985231	9.55912	11.1465	PRJNA605345	SRR12745695	5358	2448	1550	0.0702775
GH1232	G2		Cul1	Qian-Jianhenanshao-1		G. hirsutum	(AD)1	China			2246836	684365	167708529	25186311300	166574001(99.32351204392235%)	0.98342	9.4077	11.003	PRJNA605345	SRR12745696	5348	2428	1567	0.0534602
GH1231	G2		Cul1	Qian-Rongjiang-Pingyang		G. hirsutum	(AD)1	China			2407837	710807	174105641	26153648400	173619454(99.72075172452338%)	0.983749	9.88024	11.4256	PRJNA605345	SRR12745698	5303	2375	1647	0.0580582
GH1230	G4		Cul1	Qian-Rongjiang-Bakai 4 (1)		G. hirsutum	(AD)1	China			2323452	723504	193974044	29149207800	193208780(99.60548123644831%)	0.985901	10.8429	12.7342	PRJNA605345	SRR12745699	5347	2426	1565	0.0723376
GH1229	G5		Cul1	Qian-Sandu-Jiuqian 2 (2)		G. hirsutum	(AD)1	China			2476825	757538	209571327	31484402400	208605523(99.53915260554703%)	0.985456	11.6762	13.7544	PRJNA605345	SRR12745700	5310	2384	1642	0.0628091
GH1228	G2		Cul1	Qian-Libo-Yongkang 4		G. hirsutum	(AD)1	China			2601508	749472	192177723	28876018500	191370685(99.5800564251664%)	0.983876	10.7077	12.6149	PRJNA605345	SRR12745701	5308	2381	1640	0.0659739
GH1227	G2		Cul1	Qian-Libo-Jiarong 7		G. hirsutum	(AD)1	China			2658887	744043	177063400	26592681600	176561913(99.71677546008944%)	0.983133	10.0623	11.6174	PRJNA605345	SRR12745702	5297	2367	1655	0.0522056
GH1226	G3		Cul2	Kuche 150403		G. hirsutum	(AD)1	China			2054247	653879	172428588	25918580100	171854096(99.6668232300319%)	0.985004	9.71097	11.3229	PRJNA605345	SRR12745703	4544	1613	2268	0.0383689
GH1225	G3		Cul1	Kuche 140116		G. hirsutum	(AD)1	China			2512398	712082	171125783	25717608900	170425900(99.59101253608289%)	0.984871	9.45205	11.2351	PRJNA605345	SRR12745704	5501	2571	1816	0.0378469
GH1224	G4		Cul1	Kuche 140138		G. hirsutum	(AD)1	China			2204341	694347	179977112	27026412900	179148432(99.53956367518555%)	0.985371	10.0384	11.8068	PRJNA605345	SRR12745705	5431	2505	1889	0.0340697
GH1223	G5		Cul1	Kuche 130288		G. hirsutum	(AD)1	China			1727591	635600	171535160	25889545500	171098665(99.74553613381653%)	0.987045	10.1994	11.3102	PRJNA605345	SRR12745706	5679	2767	1493	0.0459523
GH1222	G4		Cul1	Kuche 130292		G. hirsutum	(AD)1	China			2156381	671199	168367237	25289579700	168015610(99.79115473635764%)	0.984162	9.47409	11.0481	PRJNA605345	SRR12745707	5432	2508	1886	0.0518052
GH1221	G3		Cul1	Kuche 130234		G. hirsutum	(AD)1	China			2229667	693089	193017296	29001638100	192700099(99.83566395003275%)	0.986104	10.8895	12.6697	PRJNA605345	SRR12745709	5582	2671	1720	0.0471469
GH1220	G3		Cul1	Kuche 130237		G. hirsutum	(AD)1	China			2484922	684562	169216817	25448490300	166313232(98.28410376020723%)	0.983196	9.48041	11.1175	PRJNA605345	SRR12745710	5464	2551	1840	0.0883781
GH1219	G4		Cul1	Kuche 130319/150056		G. hirsutum	(AD)1	China			1964594	655459	172897861	25975648200	171480711(99.18035423237538%)	0.985284	9.58616	11.3478	PRJNA605345	SRR12745711	5425	2506	1887	0.00806094
GH1218	G3		Cul1	Kensheng 589		G. hirsutum	(AD)1	China			2280101	696864	178198205	26779500300	176525830(99.06150850397174%)	0.983816	9.94851	11.699	PRJNA605345	SRR12745712	5538	2625	1766	0.0333324
GH1217	G3		Cul1	Kensheng 2815		G. hirsutum	(AD)1	China			1968211	652423	168249047	25296521400	167623638(99.62828377862967%)	0.9833	9.47249	11.0511	PRJNA605345	SRR12745713	5576	2659	1736	0.0574159
GH1216	G3		Cul1	Kensheng 799		G. hirsutum	(AD)1	China			2706033	749671	176046938	26456288700	174895162(99.34575630051572%)	0.986006	9.80383	11.5578	PRJNA605345	SRR12745714	5539	2617	1767	0.00420643
GH1215	G3		Cul1	Xianweipinzhi		G. hirsutum	(AD)1	China			2135483	683006	180935820	27193005000	178707960(98.7687015207934%)	0.984668	9.98868	11.8796	PRJNA605345	SRR12745715	5547	2627	1761	0.0550352
GH1214	G6		Cul2	Lu 6222		G. hirsutum	(AD)1	China			1981240	638317	169550693	25477051800	168762395(99.53506648303703%)	0.984101	9.53323	11.13	PRJNA605345	SRR12745716	4374	1442	2227	0.0226908
GH1213	G6		Cul2	Suyuan 1022		G. hirsutum	(AD)1	China			1620303	612494	175243718	26351808000	172519897(98.44569549705628%)	0.986181	9.58232	11.5121	PRJNA605345	SRR12745717	5136	2215	2030	0.0183523
GH1212	G6		Cul2	Suyuan 1006		G. hirsutum	(AD)1	China			1686097	621221	171962679	25845890100	170418894(99.10225578655937%)	0.986068	9.56461	11.2911	PRJNA605345	SRR12745718	4627	1719	2146	0.0420818
GH1211	G6		Cul2	Suyuan 0032		G. hirsutum	(AD)1	China			2368007	721535	184127736	27676134300	183784166(99.81340671021991%)	0.987473	10.2937	12.0907	PRJNA605345	SRR12745720	4622	1698	2168	0.0126839
GH1210	G6		Cul2	Jizi 98		G. hirsutum	(AD)1	China			2305060	694552	169517930	25470234300	167479032(98.79723755475305%)	0.983655	9.4719	11.127	PRJNA605345	SRR12745721	4480	1538	2345	0.0973253
GH1209	G6		Cul2	Jizi 30		G. hirsutum	(AD)1	China			1918513	670807	195105557	29332254300	194137878(99.50402284031306%)	0.986321	10.843	12.8142	PRJNA605345	SRR12745722	4443	1506	2415	0.0373132
GH1208	G6		Cul2	Jizi 25		G. hirsutum	(AD)1	China			1746867	624668	170652750	25661581500	170328744(99.81013725240291%)	0.985743	9.56027	11.2106	PRJNA605345	SRR12745723	4502	1567	2315	0.00302266
GH1207	G6		Cul2	Jizi 21		G. hirsutum	(AD)1	China			1721024	615102	171044418	25706779200	170311978(99.57178374567009%)	0.985496	9.53699	11.2303	PRJNA605345	SRR12745724	4507	1575	2307	0.0261477
GH1206	G6		Cul2	Jizi 5		G. hirsutum	(AD)1	China			1789275	619343	166792153	25086315900	166152074(99.6162415386532%)	0.984821	9.34991	10.9593	PRJNA605345	SRR12745725	4496	1558	2325	0.0285632
GH1205	G6		Cul1	Zhong M411		G. hirsutum	(AD)1	China			1776011	643611	181020710	27219396300	178308790(98.50187307297601%)	0.98709	9.98587	11.8911	PRJNA605345	SRR12745726	4164	1253	1220	0.0275146
GH1204	G6		Cul2	SGK971		G. hirsutum	(AD)1	China			2007663	662560	177101830	26617011900	175909169(99.3265676588435%)	0.986788	9.86155	11.628	PRJNA605345	SRR12745727	4582	1653	2230	0.0136493
GH1203	G6		Cul2	838		G. hirsutum	(AD)1	China			1753061	611627	170039297	25564254000	169760810(99.83622197638232%)	0.985598	9.46733	11.1681	PRJNA605345	SRR12745728	4297	1387	2123	0.0413191
GH1202	G6		Cul2	AoBzi 10		G. hirsutum	(AD)1	China			1878169	634409	177333769	26654444100	176849387(99.72685292669779%)	0.985167	10.0151	11.6443	PRJNA605345	SRR12745729	4338	1412	2063	0.0268297
GH1201	G6		Cul2	Qiuxian 0905		G. hirsutum	(AD)1	China			2053222	702653	228404605	34340130000	227074513(99.41765972713203%)	0.988067	12.7792	15.0019	PRJNA605345	SRR12745732	4511	1580	2301	0.0234206
GH1200	G6		Cul2	82186 PC-16		G. hirsutum	(AD)1	Pakistan			2522934	758667	225259049	33848177400	224095546(99.48348223737729%)	0.98667	12.5689	14.787	PRJNA605345	SRR12745733	4645	1722	2047	0.0581667
GH1199	G6		Cul1	82184 PC-20		G. hirsutum	(AD)1	Pakistan			2261825	702680	207615106	31220651400	207468851(99.9295547405881%)	0.986516	11.7981	13.6391	PRJNA605345	SRR12745734	5240	2322	1545	0.0333222
GH1198	G6		Cul1	82182 V-2		G. hirsutum	(AD)1	Pakistan			2051109	697316	218607302	32882204100	217520899(99.50303444118258%)	0.987458	12.3352	14.365	PRJNA605345	SRR12745735	5233	2327	1534	0.0564234
GH1197	G3		Cul1	82174 N-12		G. hirsutum	(AD)1	Pakistan			2233756	690672	188011318	28284576000	185324285(98.5708131677477%)	0.984954	10.5774	12.3565	PRJNA605345	SRR12745736	5236	2318	1539	0.0440863
GH1196	G3		Cul1	82166 PC-5		G. hirsutum	(AD)1	Pakistan			2272245	701645	211998835	31981332900	211254048(99.6486834467746%)	0.986335	12.6447	13.9715	PRJNA605345	SRR12745737	5239	2320	1543	0.0564272
GH1195	G6		Cul2	LRA-5163		G. hirsutum	(AD)1	India			2917427	803135	188169523	28281330300	187138668(99.45216686338733%)	0.988373	10.7328	12.3551	PRJNA605345	SRR12745738	4406	1469	2374	0.0151889
GH1194	G4		Cul1	IHX2		G. hirsutum	(AD)1	India			1934002	645797	221100462	33395930100	220932278(99.92393322090842%)	0.987617	12.6517	14.5894	PRJNA605345	SRR12745739	5775	2865	1420	0.0272871
GH1193	G3		Cul1	Brazil 015		G. hirsutum	(AD)1	Uncertain			2140816	705075	245437742	36899957700	244665284(99.68527334316822%)	0.987023	13.8066	16.1202	PRJNA605345	SRR12745740	5722	2810	1357	0.0467277
GH1192	G3		Cul2	MS-66		G. hirsutum	(AD)1	Mexico			2421757	732759	232643497	35006589300	232331843(99.86603794904269%)	0.98657	13.1907	15.2931	PRJNA605345	SRR12745741	4644	1723	2045	0.0985392
GH1191	G6		Cul2	Brazil 017		G. hirsutum	(AD)1	Uncertain			2286508	727525	220130201	33122675100	219055318(99.51170580178592%)	0.98765	12.4755	14.4701	PRJNA605345	SRR12745743	5215	2303	1944	0.0519591
GH1190	G3		Cul1	NIAB-72		G. hirsutum	(AD)1	Pakistan			2461601	753142	237365369	35690799900	236523815(99.64546049680904%)	0.985979	13.4081	15.592	PRJNA605345	SRR12745744	4040	1121	1193	0.0454565
GH1189	G6		Cul2	GL7		G. hirsutum	(AD)1	France			1702515	629891	197949184	29764946700	197311131(99.67766828480586%)	0.987326	11.3548	13.0032	PRJNA605345	SRR12745745	5069	2143	2558	5.55e-05
GH1188	G6		Cul1	Siokra		G. hirsutum	(AD)1	Uncertain			2119452	692478	228977414	34443424500	228621879(99.84472922731148%)	0.986171	12.95	15.0471	PRJNA605345	SRR12745746	4225	1304	1294	4.91e-05
GH1187	G6		Cul2	Sicala 34		G. hirsutum	(AD)1	Australia			1893678	665773	216254983	32518706700	215213239(99.51827977069088%)	0.986509	12.2607	14.2062	PRJNA605345	SRR12745747	4403	1462	2381	0.0231946
GH1186	G4		Cul1	MCW-5		G. hirsutum	(AD)1	India			2145836	724834	244531809	36779414100	242133963(99.01941346207438%)	0.987509	13.7833	16.0676	PRJNA605345	SRR12745748	5244	2329	1521	0.0696382
GH1185	G4		Cul1	MS-84		G. hirsutum	(AD)1	Pakistan			2229793	676202	183293379	27639444300	182063212(99.32885355340632%)	0.984295	10.8466	12.0747	PRJNA605345	SRR12745749	5424	2498	1896	0.0244847
GH1184	G4		Cul2	HRI70		G. hirsutum	(AD)1	France			2521200	792926	267203182	40175968200	265362285(99.31104974640608%)	0.989612	15.2029	17.5514	PRJNA605345	SRR12745750	4415	1475	2401	0.000313431
GH1183	G4		Cul2	M-14 (Fuzzy)		G. hirsutum	(AD)1	India			2411972	776144	285979098	43047229500	285603737(99.8687453024976%)	0.989559	16.3996	18.8057	PRJNA605345	SRR12745751	5168	2250	1994	0.069762
GH1182	G4		Cul2	IRMA 323		G. hirsutum	(AD)1	Cameroon			2241463	736867	254923901	38335169100	254444948(99.81211922533697%)	0.989477	14.5106	16.7472	PRJNA605345	SRR12745752	5111	2185	2502	0.0270407
GH1181	G3		Cul2	SRIF4-71		G. hirsutum	(AD)1	France			1880982	643773	186994595	28143528300	186160714(99.5540614422572%)	0.986226	10.5848	12.2949	PRJNA605345	SRR12745754	5107	2187	2498	0.0134414
GH1180	G3		Cul1	B.P.A.(BPA)		G. hirsutum	(AD)1	Uganda			2523660	746668	201747634	30338272200	200140760(99.20352275358034%)	0.984667	11.4958	13.2537	PRJNA605345	SRR12745755	4006	1084	1126	0.0363424
GH1179	G3		Cul1	Youka 59/153		G. hirsutum	(AD)1	Tanzania			2177312	707348	239582348	36023717700	239147097(99.81832927023488%)	0.986957	13.4598	15.7374	PRJNA605345	SRR12745756	5397	2471	1919	0.0706686
GH1178	G3		Cul1	MNH-79		G. hirsutum	(AD)1	Pakistan			2547102	748903	215077307	32317695900	214989913(99.95936623848466%)	0.985923	12.3126	14.1184	PRJNA605345	SRR12745757	5232	2315	1523	0.0697223
GH1177	G6		Cul1	M-100		G. hirsutum	(AD)1	Pakistan			2522358	774400	233562470	35095839000	233413265(99.9361177332985%)	0.986205	13.4035	15.3321	PRJNA605345	SRR12745758	5229	2307	1533	0.0655306
GH1176	G6		Cul2	EL395		G. hirsutum	(AD)1	India			2078857	702006	236051080	35489495700	235421753(99.73339372139284%)	0.9879	13.5528	15.504	PRJNA605345	SRR12745759	4723	1778	2729	0.0584064
GH1175	G6		Cul2	Cook NF-806		G. hirsutum	(AD)1	Uncertain			1938872	682138	230796720	34686850800	230550670(99.89339103259353%)	0.987807	13.2425	15.1534	PRJNA605345	SRR12745760	5212	2299	1947	0.0491982
GH1174	G6		Cul2	Mocovi INTA		G. hirsutum	(AD)1	Argentina			2479614	689177	169717031	25526012400	169387573(99.80587805592711%)	0.982603	9.7469	11.1514	PRJNA605345	SRR12745761	5212	2298	1946	0.0859458
GH1173	G5		Cul1	Chaco 586		G. hirsutum	(AD)1	Argentina			1581611	627142	193049709	29039875200	191438881(99.16558900381456%)	0.987587	10.9892	12.6864	PRJNA605345	SRR12745762	5653	2743	1476	0.0614858
GH1172	G6		Cul1	Cook C-310-6910		G. hirsutum	(AD)1	Uncertain			1643715	614005	172793401	25982794200	172252040(99.68670041976893%)	0.986453	9.92075	11.3509	PRJNA605345	SRR12745763	5757	2842	1418	0.00677484
GH1171	G5		Cul1	208H		G. hirsutum	(AD)1	Pakistan			1698449	651518	219385735	32999329200	218117346(99.42184527175388%)	0.988657	12.457	14.4162	PRJNA605345	SRR12745765	4203	1290	1308	0.0505671
GH1170	G4		Cul2	Youka 67(17)86		G. hirsutum	(AD)1	Tanzania			2582038	799348	268145232	40308058200	267875356(99.89935454082584%)	0.991186	15.3258	17.6091	PRJNA605345	SRR12745766	4703	1763	2736	0.000799364
GH1169	G6		Cul1	SAENZ PENA 85		G. hirsutum	(AD)1	Argentina			2510976	757435	249355311	37489019700	248285077(99.57079959688527%)	0.987075	14.2609	16.3776	PRJNA605345	SRR12745767	5583	2670	1721	0.0356789
GH1168	G3		Cul1	Delfos 252A		G. hirsutum	(AD)1	USA			2595175	760509	207726295	31225145100	207250783(99.77108723765569%)	0.987636	11.8518	13.6411	PRJNA605345	SRR12745768	4073	1158	1158	0.0421844
GH1167	G6		Cul1	Delfos 6102-38		G. hirsutum	(AD)1	USA			2253353	715252	236969539	35614241400	236775807(99.91824603245736%)	0.986902	13.5175	15.5585	PRJNA605345	SRR12745769	4098	1187	1088	0.0572307
GH1166	G6		Cul1	Delfos 5318		G. hirsutum	(AD)1	USA			2256888	730344	247237260	37158741000	246703045(99.78392617682303%)	0.987098	14.0524	16.2333	PRJNA605345	SRR12745770	4105	1191	1085	0.0709765
GH1165	G6		Cul1	Foster (VW-113-146)		G. hirsutum	(AD)1	USA			2178196	707299	210179645	31598477400	210045864(99.9363492121228%)	0.986805	12.0331	13.8042	PRJNA605345	SRR12745771	4055	1137	1179	0.056519
GH1164	G6		Cul1	Trice 2123		G. hirsutum	(AD)1	USA			1965321	696778	217929958	32768296500	217763385(99.92356580915782%)	0.988369	12.4296	14.3153	PRJNA605345	SRR12745772	5710	2797	1375	0.026813
GH1163	G6		Cul1	Gulla		G. hirsutum	(AD)1	USA			2085093	705272	214052890	32181584100	213702055(99.83609891929046%)	0.987861	12.2265	14.0589	PRJNA605345	SRR12745773	4044	1126	1188	0.0493106
GH1162	G5		Cul1	Foster (Big ball)		G. hirsutum	(AD)1	USA			1547544	664344	277175419	41666003100	276860569(99.88640767599958%)	0.989514	15.6571	18.2023	PRJNA605345	SRR12745774	4156	1241	1246	0.0486125
GH1161	G6		Cul1	Coker 85-119		G. hirsutum	(AD)1	USA			1688012	624494	181458492	27296751300	180963872(99.72741975613906%)	0.986797	10.3518	11.9249	PRJNA605345	SRR12745776	5754	2843	1414	0.0327528
GH1160	G5		Cul1	Trice B15		G. hirsutum	(AD)1	USA			1533403	602856	185759778	27944363700	185013999(99.59852503699697%)	0.987223	10.6261	12.2079	PRJNA605345	SRR12745777	5673	2763	1497	0.0563073
GH1159	G4		Cul1	Lockett 4789		G. hirsutum	(AD)1	USA			2494747	773955	236797465	35599676400	235996981(99.66195415140952%)	0.990298	13.4195	15.5522	PRJNA605345	SRR12745778	4229	1319	1270	0.0185281
GH1158	G4		Cul1	SA27 (Fuzzless)		G. hirsutum	(AD)1	Uncertain			2255225	729282	244128521	36682425300	242982415(99.53053170710848%)	0.987213	13.8319	16.0252	PRJNA605345	SRR12745779	4011	1097	1111	0.0679371
GH1157	G6		Cul2	Auburn 634RNR		G. hirsutum	(AD)1	USA			2068837	679902	205606132	30895680900	205107067(99.7572713444169%)	0.986546	11.7096	13.4972	PRJNA605345	SRR12745780	5072	2148	2554	0.0473147
GH1156	G6		Cul1	PD6520		G. hirsutum	(AD)1	USA			1974274	673386	181663941	27309167400	181551854(99.93829980821566%)	0.986224	10.4186	11.9304	PRJNA605345	SRR12745781	5811	2901	1461	0.0148597
GH1155	G3		Cul1	McNair 235		G. hirsutum	(AD)1	USA			2090876	677894	196025539	29463110100	195273202(99.61620460076888%)	0.985947	11.2233	12.8713	PRJNA605345	SRR12745782	4228	1312	1278	0.059192
GH1154	G4		Cul2	Lone Star (1)		G. hirsutum	(AD)1	USA			1700878	634054	191563578	28826489400	191187948(99.803913664632%)	0.98877	10.9217	12.5932	PRJNA605345	SRR12745783	4288	1361	2083	0.0408681
GH1153	G6		Cul1	Carolina Queen		G. hirsutum	(AD)1	USA			1792368	656150	222745134	33492992400	221948807(99.64249409821002%)	0.987835	12.6127	14.6319	PRJNA605345	SRR12745784	5747	2833	1405	0.0147708
GH1152	G6		Cul2	Mebane (1)		G. hirsutum	(AD)1	USA			1848965	655355	217105464	32635023900	216637606(99.78450196905224%)	0.987439	12.3774	14.257	PRJNA605345	SRR12745785	4912	1986	2651	0.0299834
GH1151	G6		Cul1	Trice 2-6		G. hirsutum	(AD)1	USA			1858193	647888	199674123	30029979000	198890992(99.60779544778569%)	0.986897	11.3327	13.119	PRJNA605345	SRR12745787	5707	2792	1377	0.0348747
GH1150	G4		Cul1	Dixie Triumph (2)		G. hirsutum	(AD)1	USA			1971635	686262	219083639	32934640200	216055170(98.61766537482062%)	0.98733	12.2433	14.3879	PRJNA605345	SRR12745788	4056	1139	1175	0.0423423
GH1149	G4		Cul1	Lockett 77		G. hirsutum	(AD)1	USA			1927297	641558	171128842	25741647600	169072753(98.7985140459257%)	0.985267	9.6408	11.2456	PRJNA605345	SRR12745789	4231	1318	1273	0.0351399
GH1148	G6		Cul2	Paymaster 303		G. hirsutum	(AD)1	USA			2164626	706146	188578153	28359036000	188200582(99.79978009435695%)	0.988358	10.7584	12.389	PRJNA605345	SRR12745790	4619	1693	2173	0.00807186
GH1147	G3		Cul1	Paymaster 111		G. hirsutum	(AD)1	USA			2124961	696608	227113650	34149159300	225376387(99.23506887410774%)	0.987266	12.6946	14.9185	PRJNA605345	SRR12745791	4191	1275	1324	0.0454017
GH1146	G6		Cul2	Paymaster		G. hirsutum	(AD)1	USA			1764426	655910	246144873	37017949500	246028282(99.95263317956658%)	0.988143	14.0029	16.1718	PRJNA605345	SRR12745792	4946	2020	2627	0.000629494
GH1145	G5		Cul1	Stoneville 4B (2)		G. hirsutum	(AD)1	USA			1585693	645405	220917494	33231678000	220377253(99.75545576304609%)	0.98858	12.5883	14.5177	PRJNA605345	SRR12745793	5672	2759	1502	0.0025133
GH1144	G6		Cul2	Coker 4104		G. hirsutum	(AD)1	USA			2079952	689768	222479726	33446521200	222309865(99.92365102067772%)	0.987337	12.628	14.6115	PRJNA605345	SRR12745794	5181	2263	1959	0.0517378
GH1143	G5		Cul2	Coker 312		G. hirsutum	(AD)1	USA			1968098	670755	180597020	27174214500	180349278(99.86282054930918%)	0.989196	10.3327	11.8714	PRJNA605345	SRR12745801	4932	1999	2649	0.0356565
GH1142	G6		Cul1	Deltapine 16 (2)		G. hirsutum	(AD)1	USA			1953386	651710	185843328	27927834900	185784479(99.96833407976852%)	0.986242	10.526	12.2006	PRJNA605345	SRR12745802	5559	2642	1750	0.00174738
GH1141	G4		Cul1	S-1225		G. hirsutum	(AD)1	Former Soviet Union			2224529	692931	177291467	26652474000	176113252(99.33543614933255%)	0.985873	10.0753	11.6435	PRJNA605345	SRR12745804	5475	2557	1837	0.0584538
GH1140	G6		Cul2	S-1204		G. hirsutum	(AD)1	Former Soviet Union			2043045	686233	191389828	28781113800	191219920(99.91122412210956%)	0.98732	10.9158	12.5734	PRJNA605345	SRR12745805	4327	1407	2103	0.0514233
GH1139	G6		Cul2	Timopheevii		G. hirsutum	(AD)1	Mexico			2218073	712445	199817825	30057358800	199421310(99.8015617475568%)	0.986703	11.3798	13.1309	PRJNA605345	SRR12745806	4335	1410	2102	0.0575113
GH1138	G3		Cul1	King Karoyazskiy		G. hirsutum	(AD)1	Former Soviet Union			2303212	718075	205381184	30877467300	204726843(99.68140168088621%)	0.985533	11.635	13.4892	PRJNA605345	SRR12745807	5615	2700	1692	0.0553671
GH1137	G6		Cul2	Kara-chigit		G. hirsutum	(AD)1	Former Soviet Union (Uzbekistan)			2462306	734923	201566348	30292636200	201076617(99.75703732053528%)	0.988174	11.5385	13.2337	PRJNA605345	SRR12745808	4330	1401	2108	0.0236543
GH1136	G4		Cul2	124-F		G. hirsutum	(AD)1	Pakistan			1891635	673775	217110572	32668796700	213749283(98.45180777286147%)	0.988529	12.2082	14.2718	PRJNA605345	SRR12745809	5215	2302	1943	0.0526433
GH1135	G6		Cul2	Hybrid Gardabanski 11-10		G. hirsutum	(AD)1	Uncertain			2542272	775230	246931092	37137887400	246693544(99.90379988276243%)	0.988603	14.0559	16.2242	PRJNA605345	SRR12745810	4331	1402	2109	0.0336099
GH1134	G4		Cul1	C7 CV NR 21		G. hirsutum	(AD)1	Albania			2198808	668216	176657836	26628742500	176415305(99.86271143953105%)	0.984259	10.5174	11.6331	PRJNA605345	SRR12745811	5470	2550	1847	0.0568261
GH1133	G3		Cul1	C3 B-432		G. hirsutum	(AD)1	Albania			2382608	741637	245600744	36903413400	245175422(99.82682381450766%)	0.987048	14.0639	16.1217	PRJNA605345	SRR12745812	5477	2561	1830	0.0569644
GH1132	G3		Cul1	C2 8101-73		G. hirsutum	(AD)1	Albania			2358180	719614	209607180	31503572400	209029000(99.72416021245074%)	0.986101	11.9233	13.7627	PRJNA605345	SRR12745813	3979	1066	1073	0.0559945
GH1131	G4		Cul1	Tornado		G. hirsutum	(AD)1	USA			2253434	694228	183330121	27562231800	183071172(99.85875261599811%)	0.986142	10.4511	12.0409	PRJNA605345	SRR12745815	4163	1248	1219	0.0594527
GH1130	G4		Cul1	DP 140-4BC (A)		G. hirsutum	(AD)1	USA			2190505	697124	192563010	28952961000	191924625(99.66847994326636%)	0.985578	10.9446	12.6485	PRJNA605345	SRR12745816	3967	1056	1057	0.063057
GH1129	G4		Cul1	DP 140-5BC (A)		G. hirsutum	(AD)1	USA			2247965	727155	240419394	36139050000	240163298(99.89347947528725%)	0.98637	13.6548	15.7878	PRJNA605345	SRR12745817	3977	1064	1070	0.082429
GH1128	G6		Cul1	Acheo (A)		G. hirsutum	(AD)1	Italy			2318483	732969	210913652	31700648700	210788709(99.94076106557578%)	0.988157	12.1164	13.8488	PRJNA605345	SRR12745818	4236	1327	1212	0.0567621
GH1127	G3		Cul1	SS 6		G. hirsutum	(AD)1	Uncertain			2373159	727752	225338451	33873131400	224820785(99.77027178552852%)	0.986674	12.8409	14.7979	PRJNA605345	SRR12745819	5478	2560	1832	0.0617647
GH1126	G3		Cul1	LP(A*)		G. hirsutum	(AD)1	Uncertain			2292317	719109	230428606	34653997800	229662843(99.66767884713063%)	0.986162	12.9565	15.1391	PRJNA605345	SRR12745820	5470	2549	1846	0.061207
GH1125	G4		Cul1	NA 2447-9-26-96 HAR 447-9-26-96		G. hirsutum	(AD)1	Uncertain			2336352	732074	223735024	33635461500	222923744(99.63739248978739%)	0.985041	12.6844	14.6941	PRJNA605345	SRR12745821	5507	2581	1811	0.0576537
GH1124	G6		Cul1	A-333-57		G. hirsutum	(AD)1	Mali			2081886	677697	172244868	25896864300	172119254(99.92707242807373%)	0.986423	9.88246	11.3134	PRJNA605345	SRR12745822	4109	1198	1075	0.0320948
GH1123	G5		Cul2	I 1616/n 181		G. hirsutum	(AD)1	Mali			688959	244035	39880702	25570587900	39840235(99.898529870412%)	0.835085	2.29265	11.1708	PRJNA605345	SRR12745823	4791	1933	2830	0.0598399
GH1122	G4		Cul2	Allen 333		G. hirsutum	(AD)1	Uganda			2929619	761852	172188058	25888792800	170728590(99.1523988266364%)	0.987327	9.79943	11.3099	PRJNA605345	SRR12745824	4281	1348	2099	0.009945
GH1121	G3		Cul1	3p-13		G. hirsutum	(AD)1	Former Soviet Union			1977786	650229	171691748	25810053600	170679155(99.41022616881972%)	0.985295	9.72401	11.2755	PRJNA605345	SRR12745826	4238	1325	1215	0.0548417
GH1120	G3		Cul1	3p-7		G. hirsutum	(AD)1	Former Soviet Union			2216303	696731	188669119	28383446100	188507228(99.91419316480722%)	0.9857	10.7972	12.3997	PRJNA605345	SRR12745827	5435	2513	1879	0.0468425
GH1119	G3		Cul1	3p-16		G. hirsutum	(AD)1	Former Soviet Union			2357362	700549	186656490	28077572100	185208779(99.22439825156897%)	0.985743	10.5979	12.2661	PRJNA605345	SRR12745828	5435	2512	1878	0.0569663
GH1118	G4		Cul1	3p-2		G. hirsutum	(AD)1	Former Soviet Union			2117140	670176	171065581	25715873700	170430074(99.62850095484725%)	0.985023	9.67201	11.2343	PRJNA605345	SRR12745829	5433	2509	1880	0.0550339
GH1117	G4		Cul1	3p-12		G. hirsutum	(AD)1	Former Soviet Union			2321195	692494	181038459	27204956700	180157947(99.51363262543016%)	0.983459	10.2612	11.8848	PRJNA605345	SRR12745830	5507	2580	1810	0.038622
GH1116	G3		Cul1	289 F/124		G. hirsutum	(AD)1	Former Soviet Union			2530111	739617	185764927	27930295800	184595398(99.37042529023792%)	0.984735	10.5472	12.2017	PRJNA605345	SRR12745831	5225	2311	1526	0.0946558
GH1115	G3		Cul2	289F		G. hirsutum	(AD)1	Former Soviet Union			2408394	706302	177756714	26731645500	177042369(99.59813332282909%)	0.986002	10.0482	11.6781	PRJNA605345	SRR12745832	4335	1409	2101	0.038294
GH1114	G4		Cul1	L 4933		G. hirsutum	(AD)1	Uncertain			1915732	659391	181463915	27282732000	181167202(99.83648925462674%)	0.986327	10.3564	11.9188	PRJNA605345	SRR12745865	5388	2467	1924	0.0602077
GH1113	G4		Cul1	Line CL-26		G. hirsutum	(AD)1	Former Soviet Union			3195752	792699	189425938	28487886900	188961260(99.75469146152518%)	0.984946	10.7487	12.4453	PRJNA605345	SRR12745866	4091	1177	1139	0.126522
GH1112	G3		Cul1	C5 CV F-856		G. hirsutum	(AD)1	Albania			2148701	679482	175636929	26396316900	174401024(99.29632964602791%)	0.985285	10.0384	11.5316	PRJNA605345	SRR12745867	3982	1071	1066	0.0454864
GH1111	G3		Cul1	C4 Palermo		G. hirsutum	(AD)1	Albania			1021581	266889	39828311	31329518700	39553526(99.31007619178227%)	0.83484	2.29315	13.6867	PRJNA605345	SRR12745869	3978	1067	1071	0.0572684
GH1110	G6		Cul1	Sakha 3-1		G. hirsutum	(AD)1	Egypt			3512594	812198	171925592	25846673400	171831129(99.94505588208183%)	0.980212	9.76223	11.2915	PRJNA605345	SRR12745870	5249	2336	1514	0.0854492
GH1109	G5		Cul1	Local VIR1592-2		G. hirsutum	(AD)1	Former Soviet Union			1919027	657973	186268291	28002806400	186220297(99.97423393979601%)	0.98789	10.5911	12.2334	PRJNA605345	SRR12745871	5680	2770	1494	0.0603816
GH1108	G5		Cul1	C 3398		G. hirsutum	(AD)1	Former Soviet Union			2089238	712262	216840321	32623169700	216720026(99.9445236940043%)	0.987609	12.2981	14.2519	PRJNA605345	SRR12745872	5423	2494	1904	0.0716171
GH1107	G4		Cul1	C 6524 (2)		G. hirsutum	(AD)1	Former Soviet Union			2585386	728511	201303587	30265935300	200860430(99.77985638179413%)	0.982743	11.4469	13.2221	PRJNA605345	SRR12745873	5488	2582	1809	0.0128564
GH1106	G3		Cul1	Tashkent 3 (1)		G. hirsutum	(AD)1	Former Soviet Union (Uzbekistan)			2195815	685544	196823873	29592954900	195559846(99.35778776185346%)	0.985979	11.1428	12.9281	PRJNA605345	SRR12745874	5407	2482	1910	0.0416948
GH1105	G6		Cul1	150F		G. hirsutum	(AD)1	Former Soviet Union			1821985	634074	184844589	27789768600	184763411(99.95608310719878%)	0.986431	10.4378	12.1403	PRJNA605345	SRR12745875	4242	1332	1205	0.031953
GH1104	G3		Cul1	139F		G. hirsutum	(AD)1	Former Soviet Union			2142267	670799	170482789	25637704800	169813197(99.60723777225395%)	0.985223	9.71575	11.2002	PRJNA605345	SRR12745876	5613	2702	1689	0.0572802
GH1103	G6		Cul1	75078-1		G. hirsutum	(AD)1	Uncertain			2205864	679893	169567845	25498063500	168585334(99.42057941468796%)	0.984189	9.65111	11.1392	PRJNA605345	SRR12745877	4218	1301	1285	0.0566327
GH1102	G3		Cul1	384		G. hirsutum	(AD)1	China			2632259	769499	216288793	32513587500	215887959(99.81467648210511%)	0.986513	12.3051	14.204	PRJNA605345	SRR12745878	4096	1184	1134	0.0428981
GH1101	G6		Cul1	F3-6		G. hirsutum	(AD)1	China			2496577	760689	211909855	31867638600	211568310(99.83882533448008%)	0.987549	12.0003	13.9218	PRJNA605345	SRR12745881	5362	2450	1547	0.0617288
GH1100	G3		Cul1	Pambe		G. hirsutum	(AD)1	Iran			2723179	776958	192116743	28889388300	191782719(99.82613488299664%)	0.986307	10.9375	12.6207	PRJNA605345	SRR12745882	4089	1175	1148	0.0440544
GH1099	G4		Cul1	Delfos 6102		G. hirsutum	(AD)1	USA			2041562	681941	182312262	27441634200	181503318(99.5562865650803%)	0.986164	10.3616	11.9882	PRJNA605345	SRR12745883	3966	1057	1055	0.0858474
GH1098	G6		Cul1	Zong 1-61 (1)		G. hirsutum	(AD)1	China			1869300	683706	224878114	33809523300	224172830(99.68637054649079%)	0.988029	12.8749	14.7701	PRJNA605345	SRR12745884	5638	2723	1677	0.0125595
GH1097	G6		Cul2	Hongyemian 2		G. hirsutum	(AD)1	China			2021063	670193	227536368	34358830200	227333786(99.9109671997577%)	0.987744	12.9949	15.0101	PRJNA605345	SRR12745885	5050	2122	2540	0.0372133
GH1096	G6		Cul2	Luwu 403 (Lumian 12)		G. hirsutum	(AD)1	China			1759286	634565	182828820	27495676200	181992481(99.54255625562753%)	0.98622	10.2856	12.0118	PRJNA605345	SRR12745886	5210	2293	1956	0.00611183
GH1095	G4		Cul1	ISA BC2 ("low gossypol")		G. hirsutum	(AD)1	Ivory Coast			2414056	713327	192297942	28935675900	191986210(99.83789114082147%)	0.985651	10.9361	12.6409	PRJNA605345	SRR12745887	4001	1082	1120	0.0281456
GH1094	G4		Cul1	L299-10 ("low gossypol")		G. hirsutum	(AD)1	Uncertain			2138342	679327	188084881	28289179500	187792839(99.84472861484278%)	0.985543	10.6999	12.3585	PRJNA605345	SRR12745888	4001	1081	1119	0.041476
GH1093	G6		Cul2	Tashkent 1(2)		G. hirsutum	(AD)1	Former Soviet Union (Uzbekistan)			2193455	689054	171299737	25750015500	171102479(99.88484629138689%)	0.988086	9.73086	11.2492	PRJNA605345	SRR12745889	4885	1945	2814	0.00429561
GH1092	G4		Cul1	Acala SJC-1		G. hirsutum	(AD)1	USA			1851241	635741	179785259	27027795900	179623009(99.90975344647138%)	0.986078	10.2974	11.8074	PRJNA605345	SRR12745890	4131	1205	1243	0.00589654
GH1091	G6		Cul1	PD4381		G. hirsutum	(AD)1	USA			1822858	655270	207781273	31249224000	207647235(99.93549081778896%)	0.987299	11.7797	13.6516	PRJNA605345	SRR12745892	5778	2871	1430	0.0523879
GH1090	G6		Cul2	PD2164		G. hirsutum	(AD)1	USA			1673172	608845	180121482	27078640200	179748523(99.79294030014698%)	0.986939	10.2703	11.8297	PRJNA605345	SRR12745893	4279	1349	2096	0.00481233
GH1089	G6		Cul1	PD0111		G. hirsutum	(AD)1	USA			1904177	671317	201404268	30299668200	201321742(99.95902470150236%)	0.987565	11.4722	13.2368	PRJNA605345	SRR12745894	5783	2874	1427	0.0361594
GH1088	G6		Cul1	PD0109		G. hirsutum	(AD)1	USA			1935275	673465	195572544	29396454900	195426101(99.92512087995337%)	0.986878	11.2766	12.8422	PRJNA605345	SRR12745895	5818	2908	1464	0.0344461
GH1087	G6		Cul2	Acala SJ-2		G. hirsutum	(AD)1	USA			2164742	682679	169755842	25555491300	169204648(99.67530189623754%)	0.987497	9.69677	11.1642	PRJNA605345	SRR12745896	4334	1408	2100	0.0118147
GH1086	G5		Cul2	J02-508 (2)		G. hirsutum	(AD)1	China			2965283	769530	217745228	32725498200	217469930(99.87356875623469%)	0.984548	12.2847	14.2966	PRJNA605345	SRR12745929	4844	1895	2877	0.00936404
GH1085	G6		Cul2	CS 189		G. hirsutum	(AD)1	Australia			1834045	663473	218898616	32914267800	218668270(99.89477046305309%)	0.987358	12.4895	14.379	PRJNA605345	SRR12745930	4402	1463	2379	0.0103686
GH1084	G6		Cul2	CS 7S		G. hirsutum	(AD)1	Australia			1921343	695294	255786130	38485506000	255348058(99.82873504517231%)	0.988128	14.4859	16.8129	PRJNA605345	SRR12745931	4401	1464	2378	0.0504386
GH1083	G4		Cul1	Bou76		G. hirsutum	(AD)1	France			2118909	679586	169187462	25436904600	168956171(99.86329306127897%)	0.984905	9.71778	11.1124	PRJNA605345	SRR12745932	3996	1093	1115	0.0760401
GH1082	G6		Cul1	C 4727		G. hirsutum	(AD)1	Former Soviet Union			1823523	646077	197641298	29720665200	197331935(99.8434724912604%)	0.987263	11.9644	12.9839	PRJNA605345	SRR12745933	5733	2820	1338	0.0471394
GH1081	G6		Cul2	Jinmian 27 (Yuan 2918)		G. hirsutum	(AD)1	China			2306429	716481	213631750	32116770000	212219268(99.33882393417645%)	0.987261	12.7441	14.0306	PRJNA605345	SRR12745935	5158	2238	2002	0.0531482
GH1080	G4		Cul2	Suyuan 04-157		G. hirsutum	(AD)1	China			1961803	658509	170122941	25576649100	169975190(99.91315045511705%)	0.988434	10.3257	11.1735	PRJNA605345	SRR12745936	4814	1888	2884	0.0294018
GH1079	G5		Cul2	Suyuan 04-135		G. hirsutum	(AD)1	China			1566687	636382	189538684	28509810600	188990213(99.71062846463575%)	0.988178	11.4309	12.4549	PRJNA605345	SRR12745937	4864	1920	2846	0.0223956
GH1078	G3		Cul2	Suyuan 04-122		G. hirsutum	(AD)1	China			2141948	684624	185953654	27950539800	185797474(99.91601133043613%)	0.985877	11.2758	12.2106	PRJNA605345	SRR12745938	4641	1715	2151	0.039581
GH1077	G6		Cul2	Suyuan 04-110		G. hirsutum	(AD)1	China			3881903	862472	184953591	27815109300	184260975(99.62551903087949%)	0.984857	11.1175	12.1514	PRJNA605345	SRR12745939	4629	1713	2152	0.0759801
GH1076	G5		Cul2	Suyuan 04-89		G. hirsutum	(AD)1	China			1650309	652270	218940667	32946345000	218778038(99.92572005821103%)	0.98871	13.2497	14.393	PRJNA605345	SRR12745940	4837	1875	2910	0.001059
GH1075	G4		Cul2	Suyuan 04-74		G. hirsutum	(AD)1	China			1260876	456957	79771542	32348370300	79614227(99.80279308127201%)	0.965359	4.86163	14.1318	PRJNA605345	SRR12745941	4823	1887	2893	0.00317678
GH1074	G6		Cul2	Suyuan 04-59		G. hirsutum	(AD)1	China			1956385	660505	200801881	30199618200	200467091(99.8332734741663%)	0.987412	12.051	13.1931	PRJNA605345	SRR12745942	4852	1903	2869	0.000189236
GH1073	G5		Cul2	Suyuan 04-58		G. hirsutum	(AD)1	China			1536456	625597	191906884	28874500800	191666296(99.87463294959237%)	0.988372	11.6164	12.6142	PRJNA605345	SRR12745943	4849	1893	2883	0.0299501
GH1072	G6		Cul2	Suyuan 04-56		G. hirsutum	(AD)1	China			3341593	781403	185610103	27892523400	185337613(99.8531922586132%)	0.981864	11.1957	12.1852	PRJNA605345	SRR12745944	4843	1896	2876	0.00316262
GH1071	G6		Cul2	Suyuan 04-50		G. hirsutum	(AD)1	China			1935854	640871	170544077	25642044300	170203063(99.80004348084161%)	0.986223	10.2702	11.2021	PRJNA605345	SRR12745946	4811	1860	2867	1e-06
GH1070	G6		Cul2	Suyuan 04-48		G. hirsutum	(AD)1	China			1923033	635956	166817842	25090985100	166670103(99.91143693130859%)	0.985908	10.1181	10.9613	PRJNA605345	SRR12745947	4809	1861	2864	2.22e-06
GH1069	G6		Cul2	Suyuan 04-47		G. hirsutum	(AD)1	China			2021582	655041	182603600	27458046900	182178109(99.76698652162389%)	0.986594	11.0381	11.9954	PRJNA605345	SRR12745948	4811	1859	2866	1e-06
GH1068	G5		Cul2	Suyuan 04-46		G. hirsutum	(AD)1	China			1638990	647371	210992161	31726436700	210198063(99.62363625442937%)	0.989028	12.7236	13.8601	PRJNA605345	SRR12745949	4856	1912	2855	0.000538303
GH1067	G6		Cul2	Suyuan 04-45		G. hirsutum	(AD)1	China			3397531	817328	227369482	34189360200	226583495(99.65431288619465%)	0.983893	13.6995	14.9361	PRJNA605345	SRR12745950	4850	1899	2873	0.029888
GH1066	G5		Cul2	Suyuan 04-44		G. hirsutum	(AD)1	China			1628552	634094	196447221	29560345200	196068500(99.80721488546789%)	0.988673	11.8327	12.9138	PRJNA605345	SRR12745951	4857	1911	2856	0.00108097
GH1065	G6		Cul2	Suyuan 04-40		G. hirsutum	(AD)1	China			3279175	786110	177647120	26712402000	177380671(99.85001220396931%)	0.98211	10.7491	11.6697	PRJNA605345	SRR12745952	4848	1894	2881	0.0391352
GH1064	G5		Cul2	Suyuan 04-30		G. hirsutum	(AD)1	China			1693512	629424	170949202	25733262900	170486747(99.72947811713095%)	0.987867	10.4429	11.2419	PRJNA605345	SRR12745953	4869	1928	2836	0.0198647
GH1063	G5		Cul2	Suyuan 04-29		G. hirsutum	(AD)1	China			1708426	616750	193626242	29436453300	192680004(99.5113069436115%)	0.988355	11.7153	12.8597	PRJNA605345	SRR12745954	4858	1910	2857	0.0029401
GH1062	G5		Cul2	Suyuan 04-27		G. hirsutum	(AD)1	China			1574022	622693	190131205	28642807200	189808351(99.83019410201497%)	0.988073	11.5126	12.513	PRJNA605345	SRR12745955	4859	1909	2859	0.00169617
GH1061	G6		Cul2	Suyuan 04-26		G. hirsutum	(AD)1	China			1912234	636868	180136105	27183301500	179632065(99.72018935348913%)	0.986712	10.9563	11.8754	PRJNA605345	SRR12745957	4830	1880	2900	0.016901
GH1060	G5		Cul2	Suyuan 04-25		G. hirsutum	(AD)1	China			3152323	794591	230576988	34720833900	229689335(99.61502966636029%)	0.984603	13.9623	15.1682	PRJNA605345	SRR12745958	4829	1881	2899	0.015789
GH1059	G5		Cul2	Suyuan 04-24		G. hirsutum	(AD)1	China			1326540	541205	119541891	37390155600	119349625(99.83916433110466%)	0.983714	7.33607	16.3344	PRJNA605345	SRR12745959	4827	1883	2897	0.00783448
GH1058	G6		Cul2	Suyuan 04-23		G. hirsutum	(AD)1	China			2022521	665869	201368986	30314790000	201078106(99.85554875863555%)	0.987513	12.316	13.2434	PRJNA605345	SRR12745960	4828	1882	2898	0.0150788
GH1057	G6		Cul2	Suyuan 04-19		G. hirsutum	(AD)1	China			2017188	670043	210440218	31695279300	209094363(99.36045732474959%)	0.987868	12.7294	13.8465	PRJNA605345	SRR12745321	4820	1863	2892	0.000617216
GH1056	G6		Cul2	Suyuan 04-12		G. hirsutum	(AD)1	China			1905274	655880	196499299	29593556700	195146305(99.31145097876406%)	0.987392	11.9099	12.9283	PRJNA605345	SRR12745322	4819	1864	2890	0.0012594
GH1055	G5		Cul2	Suyuan 04-11		G. hirsutum	(AD)1	China			1638637	633885	186174485	28062537300	184978859(99.35779277165719%)	0.988812	11.3011	12.2595	PRJNA605345	SRR12745323	4797	1922	2841	0.0140347
GH1054	G6		Cul2	Suyuan 04-9		G. hirsutum	(AD)1	China			3211199	764004	172058054	25887310500	171654849(99.76565758438718%)	0.982245	10.5147	11.3092	PRJNA605345	SRR12745324	4833	1871	2903	0.0185348
GH1053	G6		Cul2	Suyuan 04-5		G. hirsutum	(AD)1	China			1824705	622410	171515556	25867351800	171372041(99.91632537400864%)	0.986982	10.544	11.3005	PRJNA605345	SRR12745325	4818	1865	2889	0.0021236
GH1052	G5		Cul2	Zhongyihong 9		G. hirsutum	(AD)1	China			2963889	824742	248271986	37378376400	247335266(99.62270410967753%)	0.983307	14.9905	16.3292	PRJNA605345	SRR12745326	5132	2208	2037	0.0396809
GH1051	G4		Cul2	Taiyuan 02-49		G. hirsutum	(AD)1	China			2909731	813788	243719252	36723625500	243260479(99.81176169045521%)	0.989882	14.8728	16.0432	PRJNA605345	SRR12745328	5071	2145	2553	0.00429708
GH1050	G4		Cul1	Taiyuan 02-37		G. hirsutum	(AD)1	China			2716707	745432	221921164	33463530000	221350041(99.74264599657562%)	0.985693	13.4603	14.619	PRJNA605345	SRR12745329	5604	2690	1714	0.0411443
GH1049	G4		Cul1	Taiyuan 02-34		G. hirsutum	(AD)1	China			2421665	693097	172747760	26017444500	172525435(99.87130079139666%)	0.985299	10.576	11.3661	PRJNA605345	SRR12745330	5603	2691	1713	0.0360464
GH1048	G3		Cul1	Taiyuan 02-18		G. hirsutum	(AD)1	China			2328879	712368	219190326	33003522900	218884056(99.86027211803135%)	0.985912	13.1668	14.418	PRJNA605345	SRR12745331	5595	2678	1700	0.0582309
GH1047	G2		Cul1	Leyeluoxidamaozi		G. hirsutum	(AD)1	China			2533598	726598	188015457	28286282700	187802653(99.88681568877605%)	0.985406	11.4814	12.3572	PRJNA605345	SRR12745332	5335	2411	1597	0.0641779
GH1046	G6		Cul2	Yumian 11 (2) (Henan)		G. hirsutum	(AD)1	China			1863745	636852	185542758	27930689100	182750175(98.49491134544847%)	0.986595	11.2027	12.2019	PRJNA605345	SRR12745333	5069	2142	2557	0.0103353
GH1045	G5		Cul2	E Q1116		G. hirsutum	(AD)1	China			1575179	608690	172246625	25939426500	172080820(99.90373976848603%)	0.98759	10.5732	11.332	PRJNA605345	SRR12745334	4756	1817	2680	0.0345082
GH1044	G6		Cul1	Jin 90yuankang 255		G. hirsutum	(AD)1	China			2209308	530692	79752214	36535904400	78290995(98.16780133527077%)	0.956329	4.83309	15.9612	PRJNA605345	SRR12745335	5567	2658	1727	0.0813976
GH1043	G6		Cul2	Zhongyuan HM1		G. hirsutum	(AD)1	China			2112523	701617	255697872	38561153400	251487993(98.35357292296902%)	0.988289	15.391	16.8459	PRJNA605345	SRR12745336	5056	2128	2566	0.0254844
GH1042	G6		Cul2	Zhongyuan HAS-1		G. hirsutum	(AD)1	China			2361247	698243	210225073	31671753000	209683369(99.74232188755144%)	0.986043	12.8384	13.8362	PRJNA605345	SRR12745337	4975	2053	2585	0.0123311
GH1041	G4		Cul1	Han 8904		G. hirsutum	(AD)1	China			2046112	654084	180522710	27181258500	179057796(99.18851539509905%)	0.985492	10.9729	11.8745	PRJNA605345	SRR12745339	4136	1234	1251	0.0568627
GH1040	G4		Cul1	Jinnongdayuan 3-5		G. hirsutum	(AD)1	China			2558895	723142	176189043	26547954000	174491350(99.03643667557692%)	0.98495	10.6561	11.5978	PRJNA605345	SRR12745340	5615	2699	1691	0.0612323
GH1039	G5		Cul1	Stoneville 2 (1)		G. hirsutum	(AD)1	USA			1799374	638258	173864667	26171661600	173660706(99.88268979343572%)	0.986191	10.5681	11.4334	PRJNA605345	SRR12745341	5419	2491	1898	0.0432198
GH1038	G4		Cul1	SA65		G. hirsutum	(AD)1	Uncertain			2476345	717930	166959763	25129959300	166846008(99.93186681751578%)	0.98349	10.1795	10.9784	PRJNA605345	SRR12745342	4090	1174	1150	0.0960851
GH1037	G4		Cul1	Acala 3080		G. hirsutum	(AD)1	USA			2219190	686342	206220081	31046851500	205903585(99.8465251305958%)	0.986513	12.5751	13.5632	PRJNA605345	SRR12745343	4132	1214	1231	0.0373056
GH1036	G6		Cul1	R014121		G. hirsutum	(AD)1	China			2366354	723277	240878308	36254024700	240707080(99.92891514332624%)	0.988105	14.6868	15.838	PRJNA605345	SRR12745344	4165	1252	1221	0.0159996
GH1035	G4		Cul2	Kenya 2		G. hirsutum	(AD)1	Kenya			2545975	732890	175209968	26374994400	174811421(99.77253177741576%)	0.98764	10.6218	11.5223	PRJNA605345	SRR12745345	5165	2249	1996	0.0152336
GH1034	G4		Cul2	LE953		G. hirsutum	(AD)1	China			3778995	849145	171031811	25739578500	170568623(99.72918020496199%)	0.981697	10.4357	11.2447	PRJNA605345	SRR12745346	4580	1650	2232	0.0616192
GH1033	G6		Cul2	LE965		G. hirsutum	(AD)1	China			2086849	682905	191853504	28889351700	191187751(99.65298887634599%)	0.987293	11.7243	12.6207	PRJNA605345	SRR12745347	4562	1629	2253	0.0240903
GH1032	G6		Cul2	LE913		G. hirsutum	(AD)1	China			3066122	814453	228591634	34409436000	228028248(99.75354041171953%)	0.986511	13.9389	15.0322	PRJNA605345	SRR12745348	4353	1430	2055	0.102879
GH1031	G6		Cul2	LE795		G. hirsutum	(AD)1	China			4332303	939293	193583698	29130012000	193088688(99.74429148470962%)	0.984677	11.7457	12.7258	PRJNA605345	SRR12745350	4347	1423	2053	0.0337181
GH1030	G6		Cul2	LE967		G. hirsutum	(AD)1	China			2098969	686961	196699708	29637238200	196027610(99.65831266002692%)	0.987407	11.988	12.9474	PRJNA605345	SRR12745351	4316	1383	2129	0.0101267
GH1029	G6		Cul2	LE793		G. hirsutum	(AD)1	China			3559935	816407	169292988	25496315700	168342570(99.43859576747502%)	0.983188	10.3017	11.1384	PRJNA605345	SRR12745352	4347	1422	2052	0.0181207
GH1028	G6		Cul2	LE921		G. hirsutum	(AD)1	China			3079713	797914	173716063	26137025100	172649452(99.38600323909021%)	0.987043	10.5002	11.4183	PRJNA605345	SRR12745605	4343	1419	2049	0.0144978
GH1027	G6		Cul2	LE837		G. hirsutum	(AD)1	China			2600412	737031	173118245	26040825000	172353582(99.5583001664556%)	0.985881	10.5021	11.3763	PRJNA605345	SRR12745606	5201	2286	1979	0.0591346
GH1026	G6		Cul2	LE807		G. hirsutum	(AD)1	China			2195197	700760	173710463	26047312800	172674711(99.40374806323554%)	0.985142	10.2558	11.3791	PRJNA605345	SRR12745607	4622	1697	2167	0.0937752
GH1025	G6		Cul2	LE817		G. hirsutum	(AD)1	China			2733260	771842	187786624	28189460700	187023889(99.59382889805826%)	0.985422	11.4626	12.3149	PRJNA605345	SRR12745608	4341	1416	2067	0.0902575
GH1024	G4		Cul2	LE869		G. hirsutum	(AD)1	China			3084005	754294	167720638	25140987300	167416888(99.81889527513006%)	0.980406	9.98668	10.9832	PRJNA605345	SRR12745609	4580	1649	2231	0.0655784
GH1023	G6		Cul2	LE819		G. hirsutum	(AD)1	China			2520517	748454	207615009	31123844100	206812786(99.61360067180885%)	0.985757	12.345	13.5969	PRJNA605345	SRR12745610	4341	1415	2066	0.0714365
GH1022	G6		Cul2	LE851		G. hirsutum	(AD)1	China			3571371	877282	209547353	31413096300	208523621(99.51145553243997%)	0.986558	12.4291	13.7232	PRJNA605345	SRR12745611	4353	1429	2054	0.0711619
GH1021	G6		Cul2	LE923		G. hirsutum	(AD)1	China			2051582	685092	197841950	29664261600	197479527(99.81681185410879%)	0.986891	11.7496	12.9592	PRJNA605345	SRR12745613	4291	1365	2071	0.0420777
GH1020	G6		Cul2	LE821		G. hirsutum	(AD)1	China			2222904	686924	170376458	25543593300	169588886(99.53774599540037%)	0.984466	10.1417	11.1591	PRJNA605345	SRR12745614	4291	1364	2070	0.0541433
GH1019	G6		Cul2	LE915		G. hirsutum	(AD)1	China			2530053	735820	172325667	25832486700	171878003(99.74022209935795%)	0.984806	10.2026	11.2853	PRJNA605345	SRR12745615	4346	1421	2051	0.0823055
GH1018	G6		Cul2	LE917		G. hirsutum	(AD)1	China			3236439	816533	176199658	26415743400	175753538(99.74680995124292%)	0.986386	10.4506	11.5401	PRJNA605345	SRR12745616	4295	1395	2115	0.0653937
GH1017	G6		Cul2	LE919		G. hirsutum	(AD)1	China			2534532	756768	175095558	26294085300	174493967(99.65642132394929%)	0.988199	10.6215	11.4869	PRJNA605345	SRR12745617	4339	1417	2064	0.0132331
GH1016	G6		Cul2	LE805		G. hirsutum	(AD)1	China			2867432	779858	177661579	26636615100	177183425(99.73086246182693%)	0.985073	10.5818	11.6366	PRJNA605345	SRR12745618	5203	2296	1948	0.0785728
GH1015	G6		Cul2	LE887		G. hirsutum	(AD)1	China			4683505	1042637	237155081	35546409900	236543044(99.74192541124599%)	0.989183	14.0136	15.5289	PRJNA605345	SRR12745619	4352	1428	2057	0.0166707
GH1014	G6		Cul2	LE809		G. hirsutum	(AD)1	China			3664791	916178	205457401	30804549600	204898020(99.72773869557514%)	0.988489	12.1823	13.4574	PRJNA605345	SRR12745620	4352	1427	2056	0.0149062
GH1013	G6		Cul2	LE849		G. hirsutum	(AD)1	China			4429510	933758	176627655	26474547300	175526267(99.37643513412438%)	0.979523	10.406	11.5658	PRJNA605345	SRR12745621	4351	1425	2060	0.25326
GH1012	G6		Cul2	LE853		G. hirsutum	(AD)1	China			3381652	821527	169786627	25449793500	169378056(99.75936208450622%)	0.983635	10.0386	11.1181	PRJNA605345	SRR12745622	4350	1426	2058	0.0240006
GH1011	G6		Cul2	LE907		G. hirsutum	(AD)1	China			6109284	1099790	170867451	25605133200	170340512(99.69160949208518%)	0.984925	10.1642	11.1859	PRJNA605345	SRR12745624	4351	1424	2059	0.0400675
GH1010	G4		Cul2	LE839		G. hirsutum	(AD)1	China			3010236	753925	166619714	24979278600	165867026(99.54825993759658%)	0.982728	9.85338	10.9125	PRJNA605345	SRR12745625	4363	1432	2213	0.0508467
GH1009	G4		Cul2	LE875		G. hirsutum	(AD)1	China			4533595	973714	171807235	25743043200	171343038(99.72981521994694%)	0.984235	10.1916	11.2462	PRJNA605345	SRR12745626	4345	1420	2050	0.102758
GH1008	G6		Cul2	146		G. hirsutum	(AD)1	China			1889869	669943	205915374	30883376100	204659195(99.38995375838232%)	0.987314	12.1958	13.4918	PRJNA605345	SRR12745627	5082	2156	2526	2.08e-06
GH1007	G4		Cul1	383 bukang		G. hirsutum	(AD)1	China			1904494	676936	216390311	32456300700	215602356(99.63586401056561%)	0.987363	12.8031	14.179	PRJNA605345	SRR12745628	5550	2633	1759	0.0258903
GH1006	G4		Cul1	383 kang		G. hirsutum	(AD)1	China			1950690	678349	201022786	30150504600	200006367(99.49437622459376%)	0.986518	11.8709	13.1716	PRJNA605345	SRR12745629	5550	2632	1758	0.0294162
GH1005	G6		Cul2	F8zhang 9		G. hirsutum	(AD)1	China			2320980	701251	175332712	26323894500	174541356(99.54865467431999%)	0.985005	10.6977	11.4999	PRJNA605345	SRR12745630	4455	1523	2360	0.0659413
GH1004	G6		Cul2	415 (1)		G. hirsutum	(AD)1	China			2046751	661840	170423317	25559926800	169417237(99.4096582452975%)	0.984786	10.1145	11.1662	PRJNA605345	SRR12745631	4455	1522	2359	0.0392096
GH1003	G6		Cul2	485		G. hirsutum	(AD)1	China			2293398	715223	169115849	25358005500	168833131(99.83282583999564%)	0.987342	10.048	11.078	PRJNA605345	SRR12745632	5081	2154	2529	0.00209367
GH1002	G4		Cul1	539		G. hirsutum	(AD)1	China			2097730	674552	172325521	25840395900	172195738(99.9246873015402%)	0.984549	10.2906	11.2887	PRJNA605345	SRR12745633	5485	2587	1804	0.056699
GH1001	G6		Cul2	108bian		G. hirsutum	(AD)1	China			2024644	677438	189881366	28467850500	189241520(99.66302854593957%)	0.986029	11.2329	12.4366	PRJNA605345	SRR12745795	5081	2153	2528	0.0188235
GH1000	G6		Cul2	369-10 (Yuelu 2#)		G. hirsutum	(AD)1	China			1894912	667538	208559346	31317599100	207593910(99.53709290975625%)	0.987068	12.7092	13.6815	PRJNA605345	SRR12745796	4739	1810	2685	0.0526531
GH0999	G4		Cul1	Yapengmian (2)		G. hirsutum	(AD)1	China			2026121	682130	202991783	30438675600	202351588(99.68462023903696%)	0.987033	11.9902	13.2975	PRJNA605345	SRR12745797	5413	2488	1884	0.054504
GH0998	G6		Cul2	Xiangmian 2		G. hirsutum	(AD)1	China			1904734	672200	214054643	32103121500	212737007(99.38443942091926%)	0.987299	12.6555	14.0247	PRJNA605345	SRR12745798	5082	2155	2525	2.44e-06
GH0997	G5		Cul2	Deltapine 27		G. hirsutum	(AD)1	USA			1620921	643961	182392119	27353429100	181733566(99.63893560554554%)	0.987897	10.7846	11.9497	PRJNA605345	SRR12745799	5003	2075	2461	0.0233598
GH0996	G4		Cul2	Bamian 1 (2)		G. hirsutum	(AD)1	China			1808584	644672	177135544	26563524300	176438846(99.60668650443188%)	0.98627	10.5481	11.6046	PRJNA605345	SRR12745800	5161	2243	2005	0.0534163
GH0995	G6		Cul2	Deltapine 61		G. hirsutum	(AD)1	USA			1744895	613490	170696845	25597416600	169860802(99.51021766102356%)	0.986177	10.1457	11.1826	PRJNA605345	SRR12745833	4722	1779	2727	0.00130554
GH0994	G3		Cul2	7402		G. hirsutum	(AD)1	China			2044930	658446	176909277	26529111000	176080320(99.53142253811822%)	0.985579	10.3642	11.5896	PRJNA605345	SRR12745834	4981	2060	2578	0.0476324
GH0993	G5		Cul2	Li 76-47		G. hirsutum	(AD)1	China			1563980	635886	194175258	29122382100	193950693(99.8843493232284%)	0.988562	11.5472	12.7225	PRJNA605345	SRR12745835	4784	1934	2823	0.0329251
GH0992	G6		Cul2	Jing 2691		G. hirsutum	(AD)1	China			2058002	677512	177134862	26559886200	176666090(99.73535870087504%)	0.98694	10.5855	11.603	PRJNA605345	SRR12745836	5024	2100	2453	0.0254534
GH0991	G5		Cul2	Chuan 473A		G. hirsutum	(AD)1	China			1534069	632723	190066308	28557211800	189271160(99.58164705340623%)	0.988951	11.6077	12.4756	PRJNA605345	SRR12745846	4681	1740	2750	0.0141043
GH0990	G4		Cul2	71-36		G. hirsutum	(AD)1	China			2048364	718670	265679995	39850653600	264405217(99.52018291779929%)	0.990004	15.8307	17.4093	PRJNA605345	SRR12745857	4911	1983	2654	0.0218221
GH0989	G6		Cul2	62-200		G. hirsutum	(AD)1	China			2017777	692509	226839390	34013871300	226029925(99.64315500936588%)	0.987683	13.3914	14.8594	PRJNA605345	SRR12745900	4741	1802	2686	0.0434164
GH0988	G6		Cul2	Wanmian 703		G. hirsutum	(AD)1	China			1900321	669235	217807461	32665063800	216783100(99.52969425597409%)	0.987384	12.8538	14.2702	PRJNA605345	SRR12745911	4911	1982	2653	0.025509
GH0987	G6		Cul2	Emian 4		G. hirsutum	(AD)1	China			1699436	615113	173222752	26017017900	172830158(99.77335887147203%)	0.986802	10.6116	11.3659	PRJNA605345	SRR12745922	4901	1970	2669	0.0231669
GH0986	G5		Cul2	Emian 3 (2)		G. hirsutum	(AD)1	China			1310616	606826	200072791	30011220000	199338451(99.63296358473852%)	0.98893	11.8378	13.1108	PRJNA605345	SRR12745965	4677	1734	2767	0.0204397
GH0985	G5		Cul2	Dai 10852		G. hirsutum	(AD)1	China			2011010	711647	202264035	30326513400	201608046(99.67567689431291%)	0.988945	11.9981	13.2485	PRJNA605345	SRR12745304	5005	2081	2463	0.0354031
GH0984	G6		Cul1	Jin 496		G. hirsutum	(AD)1	China			2416640	738064	180005908	26986230600	179599134(99.77402186154912%)	0.987169	10.7171	11.7893	PRJNA605345	SRR12745315	4068	1148	1174	0.0178181
GH0983	G6		Cul1	Dunmian 2 (1)		G. hirsutum	(AD)1	China			2150758	719423	233028038	34944674400	232749091(99.8802946622243%)	0.987078	13.7995	15.266	PRJNA605345	SRR12745358	5565	2649	1726	0.0577008
GH0982	G6		Cul2	Annong 121		G. hirsutum	(AD)1	China			2015364	707784	246673985	36987297300	245531170(99.53671036692418%)	0.98894	14.6045	16.1584	PRJNA605345	SRR12745369	5197	2283	1982	0.0196874
GH0981	G5		Cul2	Zhekang 110		G. hirsutum	(AD)1	China			1466213	626029	194612894	29192772900	194263732(99.82058639958358%)	0.98882	11.7204	12.7532	PRJNA605345	SRR12745381	4780	1842	2791	0.0382547
GH0980	G6		Cul2	Chuanmian 45		G. hirsutum	(AD)1	China			1844228	669085	213985247	32080906800	213789082(99.90832779233608%)	0.987556	12.835	14.015	PRJNA605345	SRR12745392	4900	1968	2667	0.03562
GH0979	G3		Cul1	Xinluzao 5 (2)		G. hirsutum	(AD)1	China			2397483	731285	203376884	30519282300	203026819(99.8278737518665%)	0.986346	12.2517	13.3327	PRJNA605345	SRR12745403	5444	2521	1872	0.0184357
GH0978	G6		Cul2	Yumian 15 (Henan)		G. hirsutum	(AD)1	China			1875557	644510	181045943	27192391500	180761264(99.84275869689054%)	0.985999	11.1009	11.8794	PRJNA605345	SRR12745414	5086	2158	2536	0.00281899
GH0977	G6		Cul1	CCRI 32 (1)		G. hirsutum	(AD)1	China			1791771	661763	204516502	30687248700	204029357(99.76180650693898%)	0.987643	12.2849	13.4061	PRJNA605345	SRR12745425	5756	2840	1416	0.0442398
GH0976	G6		Cul2	Yumian 16 (Henan)		G. hirsutum	(AD)1	China			1823347	640156	177987033	26709442200	177151972(99.53083042852903%)	0.985583	10.6111	11.6684	PRJNA605345	SRR12745436	5086	2157	2535	0.00308779
GH0975	G3		Cul1	Xinluzao 9 (1)		G. hirsutum	(AD)1	China			2276036	707804	221598582	33245061600	221154144(99.79944005237363%)	0.986186	13.3445	14.5235	PRJNA605345	SRR12745447	5557	2638	1749	0.000842828
GH0974	G6		Cul2	Emian 7		G. hirsutum	(AD)1	China			2044634	710840	258367795	38762791500	257969860(99.84598119127037%)	0.988349	15.5984	16.934	PRJNA605345	SRR12745458	5073	2147	2556	0.0387432
GH0973	G6		Cul2	Chuan 2802		G. hirsutum	(AD)1	China			2021855	689229	228766418	34316924700	228312496(99.8015783942554%)	0.987339	13.6983	14.9918	PRJNA605345	SRR12745469	5027	2103	2441	0.02558
GH0972	G3		Cul1	Jimian 21 (Han 78-91)		G. hirsutum	(AD)1	China			2233505	700261	197335661	29606572800	196773232(99.71498866593606%)	0.985744	11.8992	12.934	PRJNA605345	SRR12745480	5564	2650	1724	0.0571101
GH0971	G6		Cul2	Zhonghuzhi PI3910		G. hirsutum	(AD)1	China			1764529	636314	179374108	26933649900	178647092(99.59469289737179%)	0.986916	10.9785	11.7663	PRJNA605345	SRR12745492	4921	1992	2624	0.00619956
GH0970	G6		Cul2	CCRI 22 (Zhong 1098)		G. hirsutum	(AD)1	China			1727170	634414	179244254	26916910200	178838245(99.77348841542224%)	0.986813	10.9361	11.759	PRJNA605345	SRR12745503	5208	2295	1953	0.0284573
GH0969	G6		Cul2	Yumian 10 (Zheng 230) (Henan)		G. hirsutum	(AD)1	China			2205024	717283	193654271	29059125300	193151483(99.74036823592701%)	0.988483	11.633	12.6949	PRJNA605345	SRR12745514	4301	1379	2131	0.00238875
GH0968	G6		Cul2	Sumian 4 (Taicang 87-2)		G. hirsutum	(AD)1	China			1779656	653767	188206569	28238463900	187884572(99.82891298549734%)	0.987595	11.3646	12.3363	PRJNA605345	SRR12745525	5102	2179	2511	0.0409604
GH0967	G6		Cul2	Sumian 6 (Yancheng 1015)		G. hirsutum	(AD)1	China			1839056	685637	233504917	35037897600	232987903(99.77858539055946%)	0.988464	14.0785	15.3068	PRJNA605345	SRR12745536	5092	2168	2514	0.04641
GH0966	G6		Cul2	Lu 8784		G. hirsutum	(AD)1	China			2135442	719979	241061824	36159611400	240791776(99.88797562570505%)	0.987574	14.6146	15.7968	PRJNA605345	SRR12745547	5120	2200	2485	0.0502987
GH0965	G3		Cul1	Yumian 14 (Wanzao 654) (Henan)		G. hirsutum	(AD)1	China			2311108	725107	257852805	38723755500	255838605(99.21885666514274%)	0.98702	15.4623	16.917	PRJNA605345	SRR12745558	5594	2674	1705	0.0477107
GH0964	G3		Cul1	Tangmian 1 (113-48)		G. hirsutum	(AD)1	China			2385248	731315	206934023	31042990800	205533518(99.32321182389616%)	0.987164	12.3073	13.5615	PRJNA605345	SRR12745569	5611	2698	1693	0.0542561
GH0963	G6		Cul2	Sumian 7 (Nantong 87-1246)		G. hirsutum	(AD)1	China			2024409	691218	219713918	32965669500	218527645(99.46008290653667%)	0.987714	13.1729	14.4015	PRJNA605345	SRR12745580	5143	2226	2009	0.0262861
GH0962	G5		Cul2	Ekangmian 2 (sha yang 6062)		G. hirsutum	(AD)1	China			1677908	632300	174195113	26130395100	173962483(99.86645434766014%)	0.986859	10.5054	11.4154	PRJNA605345	SRR12745591	5017	2086	2479	0.0408677
GH0961	G6		Cul2	Sumian 3 (83-811)		G. hirsutum	(AD)1	China			1742947	632928	171389145	25713031800	170602125(99.54079938959961%)	0.986248	10.2855	11.2331	PRJNA605345	SRR12745603	4921	1991	2623	0.0124419
GH0960	G4		Cul2	Hu 79-3154		G. hirsutum	(AD)1	China			1857699	651196	176696047	26509302900	176270033(99.75890009582388%)	0.98812	10.6786	11.5809	PRJNA605345	SRR12745084	5025	2105	2439	0.0313881
GH0959	G5		Cul2	Taihu 1087-2A		G. hirsutum	(AD)1	China			1584530	649869	200380630	30064767600	199849173(99.73477626055971%)	0.989074	12.0495	13.1342	PRJNA605345	SRR12745095	5009	2098	2468	0.0268108
GH0958	G6		Cul2	Chuanza 1		G. hirsutum	(AD)1	China			1973988	693950	230139150	34529238600	229761462(99.83588711438276%)	0.988466	13.851	15.0845	PRJNA605345	SRR12745106	5026	2102	2440	0.026578
GH0956	G4		Cul2	Emian 17 (Xiao 833-18)		G. hirsutum	(AD)1	China			2031687	706265	231402801	34722711000	230832661(99.75361577408046%)	0.988793	13.8969	15.1691	PRJNA605345	SRR12745117	5019	2089	2481	0.0346
GH0955	G5		Cul2	Huazhong 101 (Huanong 101)		G. hirsutum	(AD)1	China			1508476	623056	177987446	26701871100	177667633(99.82031710258936%)	0.987946	10.8026	11.6651	PRJNA605345	SRR12745128	5008	2099	2467	0.0355357
GH0954	G6		Cul2	Xiangmian 10 (Kangdai 159)		G. hirsutum	(AD)1	China			2300666	730119	189720628	28469326800	189267594(99.76120994075562%)	0.988288	11.502	12.4372	PRJNA605345	SRR12745139	5130	2205	2038	0.00771924
GH0953	G6		Cul2	Chuankang 414		G. hirsutum	(AD)1	China			1688881	639127	189953339	28497335700	189666815(99.84916085102353%)	0.987253	11.4021	12.4494	PRJNA605345	SRR12745150	4747	1808	2693	0.026922
GH0952	G6		Cul2	Yumian 3 (Shangqiu 64) (Henan)		G. hirsutum	(AD)1	China			1779932	655505	198922566	29844162300	198493443(99.78427636007872%)	0.987453	12.0007	13.0378	PRJNA605345	SRR12745161	5105	2189	2496	0.0421882
GH0951	G6		Cul2	Xuzhou 538		G. hirsutum	(AD)1	China			1950087	685092	236847860	35539022100	236280418(99.76041919905884%)	0.988067	14.1735	15.5257	PRJNA605345	SRR12745172	5128	2204	2040	0.0369419
GH0950	G6		Cul1	Beinong-1 (1)		G. hirsutum	(AD)1	China			1774312	657028	189027529	28358174400	188446649(99.69270084464787%)	0.986851	11.4557	12.3886	PRJNA605345	SRR12745184	5362	2449	1546	0.0536717
GH0949	G6		Cul2	Jimian 15 (Ji zhi 36-3)		G. hirsutum	(AD)1	China			2087012	693926	217777262	32695682100	217243357(99.75483896018493%)	0.987414	13.1817	14.2835	PRJNA605345	SRR12745195	5166	2246	1997	0.0537119
GH0948	G6		Cul2	Mianyang 83-21		G. hirsutum	(AD)1	China			1815898	644001	186288796	27951749100	185559296(99.60840371741948%)	0.987053	11.2835	12.2111	PRJNA605345	SRR12745206	4933	2000	2645	0.0120822
GH0947	G6		Cul2	Zhong 99xi		G. hirsutum	(AD)1	China			1758331	633404	173279962	26000573400	171173246(98.78421256809833%)	0.98664	10.4021	11.3587	PRJNA605345	SRR12745217	4966	2042	2595	0.00821647
GH0946	G6		Cul2	Lumian 9 (Lu155)		G. hirsutum	(AD)1	China			1690395	624952	169507481	25429824300	169012678(99.7080937094452%)	0.986379	10.2573	11.1094	PRJNA605345	SRR12745228	4934	2005	2640	0.0387861
GH0945	G6		Cul2	Pingdu 28		G. hirsutum	(AD)1	China			1848015	634606	170949045	25651394700	170111370(99.50998556324195%)	0.985742	10.3313	11.2061	PRJNA605345	SRR12745239	4963	2037	2597	0.0214028
GH0944	G6		Cul2	Chuan 109 (2)		G. hirsutum	(AD)1	China			1839227	645001	179162144	26881109100	178450313(99.60268894750445%)	0.986585	10.7749	11.7434	PRJNA605345	SRR12745250	5060	2133	2571	0.0392233
GH0943	G6		Cul2	Wan 231 (Wanmian 5)		G. hirsutum	(AD)1	China			1837382	646490	175959768	26395212600	175549538(99.7668614793809%)	0.986692	10.6665	11.5311	PRJNA605345	SRR12745261	5029	2107	2436	0.0366227
GH0942	G3		Cul1	Gangmian 1		G. hirsutum	(AD)1	China			2359928	706474	173222678	25992141600	171841395(99.20259690246793%)	0.984869	10.3583	11.355	PRJNA605345	SRR12745272	3970	1058	1059	0.0504475
GH0941	G6		Cul2	Yun 82-87		G. hirsutum	(AD)1	China			2019263	662067	171204520	25689789900	170636744(99.66836389599995%)	0.987317	10.2665	11.2229	PRJNA605345	SRR12745283	5156	2244	2000	0.0183498
GH0940	G6		Cul2	Zhong 3723		G. hirsutum	(AD)1	China			1791204	657608	220843393	33120172200	219715451(99.48925707729911%)	0.987739	13.289	14.469	PRJNA605345	SRR12745295	4971	2048	2589	0.016071
GH0939	G6		Cul2	Zhong 31		G. hirsutum	(AD)1	China			1725397	607358	169421146	25478324700	168074820(99.20533768553307%)	0.986312	10.1086	11.1305	PRJNA605345	SRR12745642	4964	2038	2598	0.00121578
GH0938	G5		Cul2	Xiang 1-170		G. hirsutum	(AD)1	China			1397590	591001	172251754	25851810300	171882657(99.78572235612765%)	0.987486	10.3717	11.2937	PRJNA605345	SRR12745653	4682	1739	2752	0.0170267
GH0937	G5		Cul2	Jihe 3016 (Jimian 14)		G. hirsutum	(AD)1	China			1530589	609767	173663292	26057521800	173504899(99.9087930453374%)	0.987366	10.4626	11.3836	PRJNA605345	SRR12745664	5095	2171	2519	0.028139
GH0936	G6		Cul2	Beinong 602		G. hirsutum	(AD)1	China			1704418	622912	181858942	27289201500	181376956(99.73496711533711%)	0.987056	10.9514	11.9216	PRJNA605345	SRR12745675	4927	2004	2642	0.0268754
GH0935	G6		Cul2	5245		G. hirsutum	(AD)1	China			1716739	623625	176292719	26451380100	175597296(99.60552936959354%)	0.986919	10.6629	11.5556	PRJNA605345	SRR12745686	5099	2175	2506	0.000852004
GH0934	G6		Cul2	Shan 3563		G. hirsutum	(AD)1	China			1934400	659983	184201194	27624473700	183652672(99.70221582819924%)	0.986452	11.111	12.0681	PRJNA605345	SRR12745697	4922	1995	2620	0.0460179
GH0933	G5		Cul2	Shan 2021		G. hirsutum	(AD)1	China			1364582	593080	171135645	25670210400	170183295(99.44351160741527%)	0.988199	10.3277	11.2144	PRJNA605345	SRR12745708	4932	1998	2648	0.0318093
GH0932	G6		Cul2	Shan 724		G. hirsutum	(AD)1	China			1926146	669233	204871163	30724162800	204521715(99.82943036253472%)	0.987673	12.353	13.4223	PRJNA605345	SRR12745719	4994	2069	2446	0.0356705
GH0931	G6		Cul2	Zhong 8010		G. hirsutum	(AD)1	China			1675682	625577	173105872	25966984200	172487544(99.64280356705635%)	0.98707	10.3971	11.344	PRJNA605345	SRR12745730	4967	2044	2593	0.0400759
GH0930	G6		Cul2	Zhong 3474		G. hirsutum	(AD)1	China			1697222	626741	171115925	25666334400	170543963(99.66574589711624%)	0.986729	10.3543	11.2127	PRJNA605345	SRR12745742	4967	2043	2592	0.0261162
GH0929	G6		Cul2	Li 76-4039 (Li 4039)		G. hirsutum	(AD)1	China			1799810	641602	174999636	26243840100	174368923(99.63959182177956%)	0.986717	10.5475	11.465	PRJNA605345	SRR12745753	4743	1809	2689	0.0592458
GH0928	G5		Cul2	Xiangyuan 1		G. hirsutum	(AD)1	China			1430512	608578	182807456	27417697800	182153797(99.64243307450216%)	0.988611	10.9599	11.9778	PRJNA605345	SRR12745764	4697	1758	2739	0.0257499
GH0927	G6		Cul2	1281		G. hirsutum	(AD)1	China			1903527	664245	205814118	30864171000	205151391(99.6779973082313%)	0.987145	12.4149	13.4834	PRJNA605345	SRR12745775	4709	1771	2713	0.0391706
GH0926	G5		Cul2	Nantong 76-1885		G. hirsutum	(AD)1	China			1471314	610868	171824370	25773016200	171219400(99.64791373889513%)	0.987087	10.4004	11.2593	PRJNA605345	SRR12745786	4764	1827	2779	0.0361713
GH0925	G6		Cul2	Yancheng 651		G. hirsutum	(AD)1	China			1526974	564224	128655555	19294560066	128364866(99.77405639422254%)	0.983903	7.81662	8.42908	PRJNA605345	SRR12745803	4657	1971	2665	0.039066
GH0924	G5		Cul1	70-65		G. hirsutum	(AD)1	China			1686249	633499	171985709	25802754600	171598355(99.77477547276908%)	0.986716	10.3789	11.2723	PRJNA605345	SRR12745814	5667	2753	1507	0.0642865
GH0923	G6		Cul1	Dailiaomian		G. hirsutum	(AD)1	China			2789581	778203	172481883	25865006100	171665932(99.52693524339597%)	0.988374	10.3785	11.2995	PRJNA605345	SRR12745825	4201	1294	1304	0.0161499
GH0922	G6		Cul2	Zhexiaomian 1 (71-1833)		G. hirsutum	(AD)1	China			1712089	624271	173308233	25995367800	172862599(99.74286622609556%)	0.986717	10.4675	11.3564	PRJNA605345	SRR12745868	5065	2138	2563	0.00271253
GH0921	G3		Cul2	Yunan 3		G. hirsutum	(AD)1	China			2008913	657566	166522210	24970366500	166169262(99.78804749228347%)	0.985014	10.0702	10.9086	PRJNA605345	SRR12745879	4746	1804	2692	0.0372064
GH0920	G5		Cul1	Yangmadatao		G. hirsutum	(AD)1	China			1514422	619941	173216952	25981418700	172843521(99.78441428758082%)	0.988091	10.4537	11.3503	PRJNA605345	SRR12745891	5663	2757	1503	0.0467256
GH0919	G5		Cul2	Qian-mian 2		G. hirsutum	(AD)1	China			1490037	589779	158976173	23913929310	158688920(99.8193106585853%)	0.986741	9.08259	10.4471	PRJNA605345	SRR12745934	4772	1839	2793	0.0284244
GH0918	G5		Cul2	Gui-mian 3		G. hirsutum	(AD)1	China			1361239	593973	170715095	25607860200	170161719(99.67584823122993%)	0.988025	10.2973	11.1871	PRJNA605345	SRR12745945	4757	1819	2682	0.000360459
GH0917	G5		Cul2	Bomian 1		G. hirsutum	(AD)1	China			1479107	569410	127852202	19174177950	127551053(99.76445536698695%)	0.983383	7.72159	8.37649	PRJNA605345	SRR12745956	4778	1841	2789	0.05767
GH0916	G5		Cul2	Cimian 1		G. hirsutum	(AD)1	China			1433359	612028	196197519	29430025800	195767157(99.78064860239135%)	0.988594	11.7953	12.8569	PRJNA605345	SRR12745327	4765	1829	2781	0.0271913
GH0915	G6		Cul2	68-30		G. hirsutum	(AD)1	China			1635014	612892	175654681	26353048800	175223806(99.75470337736118%)	0.986977	10.6129	11.5127	PRJNA605345	SRR12745338	4702	1764	2734	0.0164366
GH0914	G6		Cul2	Mizhemian		G. hirsutum	(AD)1	China			1729605	623614	172748196	25914219000	172066983(99.60566129443112%)	0.986141	10.3423	11.321	PRJNA605345	SRR12745349	4749	1822	2673	0.0348775
GH0913	G5		Cul2	Xiezuo 2 (1)		G. hirsutum	(AD)1	China			1487352	548647	119389862	18717920988	118819683(99.52242259899757%)	0.980968	6.82059	8.17717	PRJNA605345	SRR12745612	4685	1745	2755	0.0377042
GH0912	G5		Cul2	Xiezuo 1		G. hirsutum	(AD)1	China			1378298	554519	135773876	20366382703	135519625(99.81273938146983%)	0.985054	8.20961	8.89732	PRJNA605345	SRR12745623	5131	2209	2035	0.0313663
GH0911	G6		Cul2	Zhemian 1		G. hirsutum	(AD)1	China			1519019	601188	168708710	25304183700	168062739(99.61710868395592%)	0.987276	10.1729	11.0545	PRJNA605345	SRR12745634	4700	1761	2732	0.00608124
GH0910	G5		Cul2	Xinmian 4		G. hirsutum	(AD)1	China			1564786	610931	168823829	25326227400	167224583(99.05271310959307%)	0.987031	10.1101	11.0641	PRJNA605345	SRR12745837	4694	1754	2744	0.0179965
GH0909	G6		Cul2	Siyang 6423		G. hirsutum	(AD)1	China			1886394	651001	178264125	26739457800	177589698(99.62166981157874%)	0.986461	10.7543	11.6815	PRJNA605345	SRR12745370	5039	2111	2542	0.0230453
GH0908	G5		Cul2	Simian 1		G. hirsutum	(AD)1	China			1283116	595292	188032499	28196069700	186261351(99.05806282987282%)	0.988963	11.2461	12.3178	PRJNA605345	SRR12745481	4697	1757	2738	0.0140939
GH0907	G5		Cul2	Baomian 13		G. hirsutum	(AD)1	China			1405475	609801	187457318	28119214200	186842043(99.67177861789317%)	0.988585	11.3191	12.2842	PRJNA605345	SRR12745592	4679	1736	2766	0.0080036
GH0906	G5		Cul2	Shanghai 1 (Shangmian 1)		G. hirsutum	(AD)1	China			1361921	597735	170761811	25615445700	169921919(99.50814998091113%)	0.988099	10.3033	11.1904	PRJNA605345	SRR12745173	4686	1744	2757	0.000188059
GH0905	G6		Cul2	Nantong 11		G. hirsutum	(AD)1	China			1911513	662214	186350311	27950120100	184698762(99.11373960626231%)	0.986752	11.1371	12.2104	PRJNA605345	SRR12745284	4938	2010	2638	0.0427
GH0904	G5		Cul2	Nantong 5 (408)		G. hirsutum	(AD)1	China			1629702	621435	159946895	25982684700	159527942(99.73806743794557%)	0.987885	9.51112	11.3509	PRJNA605345	SRR12745731	4693	1755	2743	0.00443698
GH0903	G6		Cul2	Nantong 1		G. hirsutum	(AD)1	China			1713960	617225	173882587	26088015900	173262889(99.64361123750706%)	0.9868	10.3061	11.3969	PRJNA605345	SRR12745880	4941	2016	2630	2.59e-06
GH0902	G6		Cul1	Ningmian 15 (Dai 37016-6)		G. hirsutum	(AD)1	China			1842963	645399	193696695	29066292600	193428940(99.8617658396288%)	0.987027	11.4732	12.698	PRJNA605345	SRR12745635	4243	1331	1207	0.00620391
GH0901	G5		Cul2	Ningmian 12 (Dai 6265-8)		G. hirsutum	(AD)1	China			1335859	583495	179407409	26920885500	178667785(99.58774054866375%)	0.988338	10.5912	11.7607	PRJNA605345	SRR12745636	4872	1950	2807	0.0331187
GH0900	G5		Cul2	Huanong 413		G. hirsutum	(AD)1	China			1480242	609079	200470204	30084368100	199212246(99.37249627381034%)	0.988566	11.8345	13.1427	PRJNA605345	SRR12369152	4686	1743	2756	0.000492483
GH0899	G5		Cul2	Xiaoxian 107		G. hirsutum	(AD)1	China			1394774	597933	184767946	27726580500	184200846(99.69307446866353%)	0.98861	11.0317	12.1127	PRJNA605345	SRR12369154	4675	1737	2764	0.00398288
GH0898	G6		Cul2	Xiaomian 1		G. hirsutum	(AD)1	China			1743443	619052	173047461	25940204700	172824419(99.87110934843476%)	0.987034	10.2997	11.3323	PRJNA605345	SRR12369155	4732	1795	2700	0.00781233
GH0897	G6		Cul2	Shanong 6 (2)		G. hirsutum	(AD)1	China			1767752	651091	225712051	33843754800	225462689(99.88952207075555%)	0.988005	13.2838	14.7851	PRJNA605345	SRR12369156	4734	1793	2702	0.000687767
GH0896	G5		Cul2	Shamaozhangtao		G. hirsutum	(AD)1	China			1403030	614262	198705675	29821511100	198257054(99.77422839080967%)	0.988492	11.81	13.0279	PRJNA605345	SRR12369157	4691	1751	2740	0.053286
GH0895	G5		Cul2	Fushe 1		G. hirsutum	(AD)1	China			1409792	594084	171896516	25801341600	171241310(99.61883695187865%)	0.988086	10.2143	11.2717	PRJNA605345	SRR12369158	4684	1741	2753	0.0135616
GH0894	G6		Cul2	Emian 6 (3268)		G. hirsutum	(AD)1	China			1887490	642780	179431404	26926210500	178925637(99.71812793706948%)	0.987135	10.679	11.7631	PRJNA605345	SRR12369159	4972	2047	2591	0.0259844
GH0893	G5		Cul2	Emian 5 (Dai 3762)		G. hirsutum	(AD)1	China			1528484	615209	201207923	30203793600	200503575(99.64994022626037%)	0.988982	12.0134	13.1949	PRJNA605345	SRR12369160	4906	1975	2656	0.00792753
GH0892	G6		Cul2	2116		G. hirsutum	(AD)1	China			1677896	633237	203873656	30590677200	203206588(99.67280323849198%)	0.988283	12.0338	13.3639	PRJNA605345	SRR12369161	4663	1799	2696	0.0139616
GH0891	G5		Cul2	Jing mian 4		G. hirsutum	(AD)1	China			1416736	612731	202459411	30385906800	201828876(99.6885622669326%)	0.989264	12.0067	13.2745	PRJNA605345	SRR12369162	4757	1818	2681	0.000612027
GH0890	G6		Cul2	Hongshi 7		G. hirsutum	(AD)1	China			1721008	627895	190928896	28654153800	189326229(99.16059484259523%)	0.987467	11.312	12.5179	PRJNA605345	SRR12369163	4972	2046	2590	0.0135248
GH0889	G6		Cul2	Huamian 5		G. hirsutum	(AD)1	China			1730940	621969	192627285	28903642800	191931135(99.63860259983419%)	0.987232	11.343	12.6269	PRJNA605345	SRR12369165	4735	1797	2699	0.00132774
GH0888	G6		Cul2	Huamian 4 (4143)		G. hirsutum	(AD)1	China			1627123	603023	171163187	25684991400	170586418(99.6630297611834%)	0.986537	10.1515	11.2208	PRJNA605345	SRR12369166	4735	1796	2698	0.00114812
GH0887	G5		Cul2	Huamian 2 (Dongting 159)		G. hirsutum	(AD)1	China			1478761	608418	174097878	26128889400	173538120(99.67848086005965%)	0.988234	10.3553	11.4147	PRJNA605345	SRR12369167	4778	1840	2788	0.0328343
GH0886	G5		Cul2	Jinshangmian		G. hirsutum	(AD)1	China			1486158	607749	188245181	28252013100	187715833(99.71879864483755%)	0.988511	11.098	12.3423	PRJNA605345	SRR12369168	4765	1828	2780	0.032653
GH0885	G2		Cul1	Haihuangmian		G. hirsutum	(AD)1	China			2580543	733925	172041802	25812995400	171491905(99.68037012307043%)	0.983694	10.2444	11.2767	PRJNA605345	SRR12369169	5331	2405	1592	0.0822663
GH0884	G5		Cul2	Damian 3		G. hirsutum	(AD)1	China			1618680	639822	204673162	30717388500	203800604(99.57368225932817%)	0.988633	12.1364	13.4193	PRJNA605345	SRR12369170	5002	2076	2459	0.0200388
GH0883	G6		Cul2	Changza 1		G. hirsutum	(AD)1	China			1862562	656789	194162904	29131054800	193447640(99.63161655225346%)	0.987294	11.5597	12.7263	PRJNA605345	SRR12369171	4751	1814	2675	0.052157
GH0882	G5		Cul2	Chuan 113 (113)		G. hirsutum	(AD)1	China			1419210	604857	196102712	29446221600	195584931(99.73596438584694%)	0.989124	12.0389	12.864	PRJNA605345	SRR12369172	4769	1846	2786	0.0153329
GH0881	G6		Cul2	Danxian 24		G. hirsutum	(AD)1	China			1899349	656692	212141418	31887129600	211071415(99.49561805983592%)	0.987572	12.5822	13.9303	PRJNA605345	SRR12369173	4948	2033	2603	0.027744
GH0880	G6		Cul2	Ziyu 4		G. hirsutum	(AD)1	China			2016625	663637	203013283	30524632800	202549586(99.7715927779957%)	0.987552	12.168	13.3351	PRJNA605345	SRR12369174	4922	1994	2619	0.0360378
GH0879	G5		Cul2	Lumian 4		G. hirsutum	(AD)1	China			1453024	596851	187616122	28225848900	187074655(99.7113963372508%)	0.988785	11.2847	12.3308	PRJNA605345	SRR12369176	4696	1756	2737	0.00796959
GH0878	G6		Cul2	Yankang 7305		G. hirsutum	(AD)1	China			1907837	645812	181526355	27262767300	180919648(99.66577470252184%)	0.986917	11.1712	11.9101	PRJNA605345	SRR12369177	4994	2068	2445	0.0303394
GH0877	G4		Cul2	Dengdai 302		G. hirsutum	(AD)1	China			2357331	720089	223498381	33559290900	222586689(99.59208116142908%)	0.986656	13.6279	14.6608	PRJNA605345	SRR12369178	4758	1824	2670	0.0463506
GH0876	G5		Cul2	Dengxianchangrong		G. hirsutum	(AD)1	China			1580010	631429	214411038	32251118400	213906725(99.76479149361704%)	0.989051	12.8824	14.0893	PRJNA605345	SRR12369179	4674	1730	2758	0.0284848
GH0875	G6		Cul2	Baiqiang 1		G. hirsutum	(AD)1	China			1974103	661756	195387412	29342258700	194942901(99.77249762640798%)	0.98681	11.9197	12.8185	PRJNA605345	SRR12369180	4896	1961	2777	0.0383267
GH0874	G5		Cul2	Shangqiu 288		G. hirsutum	(AD)1	China			1421338	590976	184697833	27731226900	184098133(99.67530750617956%)	0.988424	11.352	12.1147	PRJNA605345	SRR12369181	4679	1735	2765	0.0103625
GH0873	G6		Cul2	Shangqiu 17		G. hirsutum	(AD)1	China			1849826	640709	204914642	30811338900	204193469(99.64806175246375%)	0.987467	12.2542	13.4603	PRJNA605345	SRR12369182	4915	1988	2616	0.00649874
GH0872	G6		Cul2	Wanmian 3		G. hirsutum	(AD)1	China			1778228	651790	215727359	32382895500	215086849(99.70309282838808%)	0.988107	13.2211	14.1469	PRJNA605345	SRR12369183	4725	1783	2711	0.0297235
GH0871	G6		Cul2	Wanzi 1127		G. hirsutum	(AD)1	China			1903876	662432	200968209	30172918800	200384159(99.70938189532257%)	0.987701	12.2745	13.1814	PRJNA605345	SRR12369184	4892	1966	2770	0.0426436
GH0870	G5		Cul2	Wanmian 1		G. hirsutum	(AD)1	China			1346544	581865	167283719	25130202900	167021131(99.84302835830664%)	0.988394	10.2082	10.9785	PRJNA605345	SRR12369185	4774	1836	2796	0.000386692
GH0869	G4		Cul1	Xiangyang 434		G. hirsutum	(AD)1	China			2122924	690801	208384830	31281690600	206948476(99.31072045887409%)	0.986789	12.706	13.6658	PRJNA605345	SRR12369187	5719	2803	1354	0.0328983
GH0868	G6		Cul2	Baiquan 260		G. hirsutum	(AD)1	China			1744533	643259	204646668	30733654500	203761263(99.56734941807115%)	0.988061	12.4826	13.4264	PRJNA605345	SRR12369188	4654	1984	2652	0.00962896
GH0867	G6		Cul2	Liuzhuang 1		G. hirsutum	(AD)1	China			1745293	632102	184752982	27742537200	184174895(99.6871027499843%)	0.98723	11.3551	12.1197	PRJNA605345	SRR12369189	4939	2018	2628	1e-06
GH0866	G6		Cul2	Anmian 3		G. hirsutum	(AD)1	China			1832986	663723	234316926	35199406200	233081542(99.47277218889428%)	0.98849	14.2078	15.3773	PRJNA605345	SRR12369190	4942	2015	2631	1e-06
GH0865	G6		Cul2	Zhong 7259		G. hirsutum	(AD)1	China			1993585	671074	215234415	32364505800	213949530(99.40302994760387%)	0.987699	12.9943	14.1389	PRJNA605345	SRR12369191	4981	2059	2577	0.0352521
GH0864	G6		Cul2	CCRI 2 (1)		G. hirsutum	(AD)1	China			1833721	637601	199098749	29941131900	198758242(99.82897582144024%)	0.987345	11.9905	13.0802	PRJNA605345	SRR12369192	4902	1972	2663	0.0258366
GH0863	G3		Cul1	Shihezi 1304		G. hirsutum	(AD)1	China			2422869	710797	180980665	27177306600	180166127(99.54993092770435%)	0.985128	11.0686	11.8728	PRJNA605345	SRR12369193	5532	2607	1783	0.000338471
GH0862	G3		Cul1	Kuche 919bu-1		G. hirsutum	(AD)1	China			2404757	671729	172743951	25996994100	171873077(99.49585846858395%)	0.984644	10.3801	11.3571	PRJNA605345	SRR12369194	5397	2470	1918	0.0454072
GH0861	G4		Cul1	Kuche 9100A-7		G. hirsutum	(AD)1	China			2154755	672348	199578143	29961870300	199090101(99.75546320220046%)	0.986481	12.1314	13.0892	PRJNA605345	SRR12369195	5405	2481	1908	0.0511076
GH0860	G4		Cul1	Kuche 9100A-16		G. hirsutum	(AD)1	China			2316267	724996	198384206	29784273600	198054451(99.83377961045952%)	0.987734	12.1658	13.0116	PRJNA605345	SRR12369196	5384	2457	1935	0.0450535
GH0859	G5		Cul2	Huazhong 97-5088		G. hirsutum	(AD)1	China			2327942	710230	189948449	28519822200	189553072(99.79185036672766%)	0.986276	11.6239	12.4593	PRJNA605345	SRR12369198	5023	2095	2470	0.0483032
GH0858	G3		Cul1	Kuitunxi 97-11		G. hirsutum	(AD)1	China			2075108	698184	222517564	33419072100	222056065(99.79260109103117%)	0.987575	13.6209	14.5996	PRJNA605345	SRR12369199	5459	2543	1854	0.048991
GH0857	G5		Cul1	Kuche 919B-1		G. hirsutum	(AD)1	China			1879796	700601	248855735	37376150700	247999597(99.65597015475653%)	0.989244	15.2224	16.3283	PRJNA605345	SRR12369200	5393	2463	1930	0.0418127
GH0856	G3		Cul1	Shihezi 914		G. hirsutum	(AD)1	China			2439783	724258	198922261	29864196000	198526880(99.80123843454605%)	0.985687	12.1787	13.0466	PRJNA605345	SRR12369201	5528	2609	1782	0.000147377
GH0855	G4		Cul1	Kuche 9100A-13		G. hirsutum	(AD)1	China			2885669	821199	217743874	32694332400	216211924(99.29644404140619%)	0.990575	13.2748	14.2829	PRJNA605345	SRR12369202	5404	2480	1907	0.0108799
GH0854	G3		Cul1	Kuche 9100A-3		G. hirsutum	(AD)1	China			2651429	779253	212381430	31875726000	211590745(99.62770520944322%)	0.988251	12.9617	13.9253	PRJNA605345	SRR12369203	5402	2478	1913	0.000289327
GH0853	G4		Cul1	Kuche 919ye-1		G. hirsutum	(AD)1	China			2269860	700636	187809313	28207262100	186598646(99.3553743524955%)	0.985811	11.4969	12.3227	PRJNA605345	SRR12369204	5392	2464	1928	0.0338308
GH0852	G6		Cul2	Xinluzhong 39		G. hirsutum	(AD)1	China			2042575	698679	236271676	35459098500	235330559(99.60168014383578%)	0.987588	14.4231	15.4908	PRJNA605345	SRR12369205	4479	1537	2344	0.0017108
GH0851	G3		Cul1	Kuche 919bu-3		G. hirsutum	(AD)1	China			2536031	733800	215586735	32366851800	215325490(99.87882139408995%)	0.985358	12.9428	14.1399	PRJNA605345	SRR12369206	5400	2474	1923	0.00323069
GH0850	G4		Cul1			G. hirsutum	(AD)1	Former Soviet Union			2281508	688713	178833718	26848072800	178238661(99.66725682010369%)	0.985192	10.7726	11.7289	PRJNA605345	SRR12369207	5382	2454	1934	0.0123387
GH0849	G4		Cul1	Kuche 919han-4		G. hirsutum	(AD)1	China			2173986	681047	177300277	26621551800	176825068(99.73197503803111%)	0.985582	10.6855	11.63	PRJNA605345	SRR12369209	5428	2503	1891	1e-06
GH0848	G4		Cul1	Kuche 919han-6		G. hirsutum	(AD)1	China			2273989	728703	233925254	35123809800	233388843(99.77069128243845%)	0.987603	14.081	15.3443	PRJNA605345	SRR12369210	5429	2502	1892	4.83e-05
GH0847	G3		Cul1	Kuitunxi 782		G. hirsutum	(AD)1	China			2294576	705163	221679639	33294036900	220723035(99.56847457695471%)	0.986093	13.2849	14.5449	PRJNA605345	SRR12369211	5557	2637	1748	0.00374206
GH0846	G4		Cul1	Kuche 9100A-6		G. hirsutum	(AD)1	China			2245791	717028	219831334	33023069400	219183510(99.7053086162867%)	0.986167	13.1525	14.4266	PRJNA605345	SRR12369212	5399	2475	1921	0.0135136
GH0845	G3		Cul1	Kuche 919han-2		G. hirsutum	(AD)1	China			2181323	674414	167938448	25195947900	167345719(99.64705580701806%)	0.984531	10.0871	11.0072	PRJNA605345	SRR12369213	5389	2466	1925	0.0348234
GH0844	G6		Cul2	Moyu H4		G. hirsutum	(AD)1	China			2410170	754704	237524451	35678948400	236929364(99.74946284582718%)	0.988584	14.2368	15.5868	PRJNA605345	SRR12369214	5163	2245	1993	0.0187091
GH0843	G4		Cul1	Kuche 9100A-10		G. hirsutum	(AD)1	China			2215403	700475	200789169	30146337900	199878583(99.54649645469672%)	0.986185	11.9671	13.1698	PRJNA605345	SRR12369215	5386	2460	1938	0.0112033
GH0842	G4		Cul1	Kuche 919han-7		G. hirsutum	(AD)1	China			2179051	689511	187521444	28141654800	186371970(99.38701730560479%)	0.986068	11.1882	12.294	PRJNA605345	SRR12369216	5430	2501	1894	1e-06
GH0841	G4		Cul1	Kuche 919han-10		G. hirsutum	(AD)1	China			2267557	705387	207874608	31207584600	207383326(99.76366425667536%)	0.986883	12.4126	13.6334	PRJNA605345	SRR12369217	5431	2504	1888	0.0304537
GH0840	G3		Cul1	Kuche 9100A-14		G. hirsutum	(AD)1	China			2667797	756917	235975292	35424216900	235442104(99.77404922545874%)	0.985748	14.1115	15.4755	PRJNA605345	SRR12369218	5401	2479	1912	0.0512807
GH0839	G6		Cul1	Kashi 76021		G. hirsutum	(AD)1	China			2772848	788553	213009283	31987744800	212429872(99.7279879112123%)	0.988156	12.7438	13.9743	PRJNA605345	SRR12369220	5437	2516	1874	0.0164174
GH0838	G6		Cul1	Kuche 919bu-7		G. hirsutum	(AD)1	China			2682382	760154	182379454	27384164100	181716736(99.63662683187987%)	0.98833	10.9849	11.9631	PRJNA605345	SRR12369221	5400	2473	1922	0.00583833
GH0837	G3		Cul1	AH-510		G. hirsutum	(AD)1	Uncertain			2234760	668058	152644479	22921712075	152302748(99.7761261971355%)	0.983055	9.21644	10.0136	PRJNA605345	SRR12455824	5398	2472	1920	0.0212378
GH0836	G3		Cul1	Kashi 8515		G. hirsutum	(AD)1	China			1782326	543430	95550459	14373629437	95116117(99.54543180164106%)	0.972482	5.74933	6.27931	PRJNA605345	SRR12455825	5445	2526	1866	0.0259653
GH0835	G3		Cul1	Kashi 8526-655		G. hirsutum	(AD)1	China			2491612	745145	227008546	34081183200	226312884(99.69355250616864%)	0.986053	13.5292	14.8888	PRJNA605345	SRR12369222	5457	2536	1861	0.0550227
GH0833	G4		Cul1	Shihezi 822		G. hirsutum	(AD)1	China			3030861	793235	210552177	31623402600	208092046(98.83158130442888%)	0.983519	12.4083	13.8151	PRJNA605345	SRR12369223	5530	2604	1785	0.0320604
GH0832	G4		Cul1	Kuche 919han-8		G. hirsutum	(AD)1	China			2196681	705722	208812287	31363597800	207336607(99.29329829139796%)	0.986497	12.482	13.7016	PRJNA605345	SRR12369224	5430	2500	1893	2.18e-06
GH0831	G3		Cul1	Moyu M-20		G. hirsutum	(AD)1	China			2677995	787428	253567878	38082436500	253006353(99.7785504203336%)	0.987394	15.1241	16.6368	PRJNA605345	SRR12369225	5455	2534	1860	0.022863
GH0830	G4		Cul1	Kuche wuming 6		G. hirsutum	(AD)1	China			2284296	733563	242754981	36450780900	241579207(99.5156540165905%)	0.986999	14.3909	15.924	PRJNA605345	SRR12369226	5387	2459	1940	0.0152119
GH0829	G4		Cul1	AH-410		G. hirsutum	(AD)1	Uncertain			2336470	723018	206210172	30960622200	205883926(99.84178956991511%)	0.985719	12.3469	13.5256	PRJNA605345	SRR12369227	5382	2453	1933	0.0296298
GH0828	G3		Cul1	Kuche 9100A-9		G. hirsutum	(AD)1	China			2349746	711521	210028295	31536795000	209548207(99.77141746544197%)	0.985622	12.601	13.7773	PRJNA605345	SRR12369229	5403	2477	1915	0.000660211
GH0827	G4		Cul1	Kuche 9100A-5		G. hirsutum	(AD)1	China			2291362	718062	227301034	34132458300	225409167(99.16768218485095%)	0.986378	13.5586	14.9112	PRJNA605345	SRR12369230	5393	2462	1929	0.0122262
GH0826	G4		Cul1	Kuche 9100A-2		G. hirsutum	(AD)1	China			2027278	671994	190229683	28585149300	189752547(99.74917899642402%)	0.986803	11.4339	12.4878	PRJNA605345	SRR12369231	5390	2465	1926	0.0283424
GH0825	G6		Cul1	Kuitunxi 550		G. hirsutum	(AD)1	China			2715392	773242	196944786	29577982800	196505884(99.77714464601262%)	0.988053	11.8221	12.9215	PRJNA605345	SRR12369232	5449	2529	1850	0.00204834
GH0824	G6		Cul1	Kuitunxi 7W		G. hirsutum	(AD)1	China			2370332	712211	185015277	27787955100	184433344(99.68546759519755%)	0.987461	11.1246	12.1395	PRJNA605345	SRR12369233	5623	2708	1668	0.00725926
GH0823	G6		Cul2	PZ333		G. hirsutum	(AD)1	Uncertain			1807385	657652	208170763	31272263700	207281719(99.57292561780157%)	0.98737	12.4778	13.6617	PRJNA605345	SRR12369234	4920	1990	2622	0.0155578
GH0822	G3		Cul1	Kuitunxi 8		G. hirsutum	(AD)1	China			2154269	710211	252663917	37954182900	251584232(99.57267938658609%)	0.987394	15.09	16.5808	PRJNA605345	SRR12369235	5623	2707	1667	0.00728473
GH0821	G3		Cul1	Kuche 9100A-8		G. hirsutum	(AD)1	China			2237833	688562	183687224	27601792800	182846151(99.54211676692333%)	0.985176	10.9011	12.0582	PRJNA605345	SRR12369236	5403	2476	1914	0.000123085
GH0820	G3		Cul1	Kuitunxi 95-10W		G. hirsutum	(AD)1	China			2167727	681047	178572595	26817956700	177360183(99.32105371487714%)	0.985409	10.6652	11.7158	PRJNA605345	SRR12369237	5460	2542	1855	0.0310292
GH0819	G4		Cul1	Kuche 9100A-4		G. hirsutum	(AD)1	China			2209816	711286	213244086	32025923700	212817012(99.799725278196%)	0.986755	12.7091	13.9909	PRJNA605345	SRR12369238	5427	2499	1890	1e-06
GH0818	G5		Cul1	Kashi 84247		G. hirsutum	(AD)1	China			2052351	702352	207224389	31128678300	206582182(99.69009101530033%)	0.988408	12.3286	13.599	PRJNA605345	SRR12369241	5445	2525	1865	0.0235286
GH0817	G4		Cul1	Kuche 9100A-11		G. hirsutum	(AD)1	China			2300718	691204	182938910	27474471300	182500613(99.76041346261438%)	0.984902	10.955	12.0026	PRJNA605345	SRR12369242	5391	2461	1927	0.0302634
GH0816	G3		Cul1	Kyrgyzstan 3		G. hirsutum	(AD)1	Uncertain			2457287	721102	220194562	33113959500	220000503(99.91186930402033%)	0.98603	13.143	14.4663	PRJNA605345	SRR12369243	5408	2486	1906	0.0488178
GH0815	G4		Cul1	F-3		G. hirsutum	(AD)1	China			2421991	733297	220502317	33117560400	220242943(99.88237130406208%)	0.986555	13.1083	14.4678	PRJNA605345	SRR12369244	5387	2458	1939	0.0514022
GH0814	G3		Cul1	Kuitunxi 96-167		G. hirsutum	(AD)1	China			2366797	717933	230406434	34613450100	228863739(99.33044621488304%)	0.986863	13.738	15.1213	PRJNA605345	SRR12369245	5449	2528	1849	0.00908249
GH0813	G3		Cul1	Shihezi 895		G. hirsutum	(AD)1	China			2783001	782131	204989420	30768890100	204415723(99.72013336102907%)	0.986688	12.5327	13.4418	PRJNA605345	SRR12369246	5442	2519	1869	0.0208647
GH0812	G6		Cul2	Kuche 94-103		G. hirsutum	(AD)1	China			1893732	666379	230098614	34560810000	229104932(99.56814950654157%)	0.987685	13.7289	15.0983	PRJNA605345	SRR12369247	4966	2041	2594	0.00451016
GH0811	G4		Cul1	Kuche M-1		G. hirsutum	(AD)1	China			2855556	753720	191419621	28759960500	191193478(99.88186007326804%)	0.983019	11.5781	12.5642	PRJNA605345	SRR12369248	5494	2568	1823	0.0384465
GH0810	G5		Cul1	Kuche 9100A-12		G. hirsutum	(AD)1	China			2026558	694908	205494410	30889741200	205063599(99.79035390792382%)	0.987579	12.3933	13.4946	PRJNA605345	SRR12369249	5381	2452	1932	0.0377072
GH0809	G3		Cul1	Kuitunxi 327		G. hirsutum	(AD)1	China			2741334	795126	220044929	33109293900	219700826(99.84362148150208%)	0.988319	13.2774	14.4642	PRJNA605345	SRR12369250	5439	2518	1867	0.0102699
GH0808	G5		Cul1	Kuche 13X		G. hirsutum	(AD)1	China			2108412	712250	222469581	33446134500	222228302(99.89154517264093%)	0.987309	13.4441	14.6114	PRJNA605345	SRR12369252	5421	2495	1901	0.0509181
GH0807	G5		Cul1	Xinyue 1		G. hirsutum	(AD)1	China			1879317	686160	210537761	31647421200	209610961(99.55979393169285%)	0.987955	12.6793	13.8256	PRJNA605345	SRR12369253	5417	2496	1897	0.0114818
GH0806	G3		Cul1	Kuche T-22		G. hirsutum	(AD)1	China			3057575	809462	196047637	29474587500	195158469(99.54645308986815%)	0.988136	11.8128	12.8764	PRJNA605345	SRR12369254	5492	2570	1821	0.00316424
GH0805	G4		Cul1	Kuche D-1		G. hirsutum	(AD)1	China			3029935	816245	232116691	34909272000	231210173(99.60945591801496%)	0.985039	13.9266	15.2506	PRJNA605345	SRR12369255	5498	2564	1829	0.000838623
GH0804	G3		Cul1	Kuitunxi 91-2		G. hirsutum	(AD)1	China			2303672	711233	218839642	32880587700	218050944(99.63960003188087%)	0.986196	13.1717	14.3643	PRJNA605345	SRR12369256	5553	2636	1744	0.0440936
GH0803	G3		Cul1	Kuitunxi 6		G. hirsutum	(AD)1	China			2328943	725132	219799416	33028772400	219460138(99.84564199206062%)	0.986459	13.2535	14.4291	PRJNA605345	SRR12369257	5461	2540	1856	0.0401303
GH0802	G4		Cul1	Kuche X-2		G. hirsutum	(AD)1	China			2472011	735614	214600471	32222361900	213521697(99.49731051615446%)	0.986389	13.0945	14.0768	PRJNA605345	SRR12369258	5385	2456	1937	0.0278222
GH0801	G4		Cul1	Kuche 2T		G. hirsutum	(AD)1	China			2634594	735403	192496747	28939893000	192077547(99.78223008620505%)	0.984014	11.5811	12.6428	PRJNA605345	SRR12369259	5436	2515	1877	0.0503863
GH0800	G4		Cul1	Kuche D-2		G. hirsutum	(AD)1	China			2870206	780968	240379882	36090972600	239410271(99.59663388136616%)	0.983934	14.673	15.7668	PRJNA605345	SRR12369260	5498	2563	1828	7.74e-05
GH0799	G3		Cul1	Zhonghuzhi PI3911		G. hirsutum	(AD)1	China			2605115	731917	197780889	29737838100	196770165(99.48896781427653%)	0.985652	11.8009	12.9914	PRJNA605345	SRR12369261	5432	2507	1885	0.0264214
GH0798	G5		Cul1	Kuche 386-5		G. hirsutum	(AD)1	China			2472624	760639	209160102	31446135600	207860922(99.37885859321297%)	0.98909	12.5216	13.7377	PRJNA605345	SRR12369263	5681	2768	1495	0.0186074
GH0797	G5		Cul2	664		G. hirsutum	(AD)1	Uncertain			2905747	757738	195961563	29459755500	195204823(99.6138324330471%)	0.984495	11.7985	12.8699	PRJNA605345	SRR12369264	4309	1370	2141	0.0287477
GH0796	G6		Cul2	942		G. hirsutum	(AD)1	Uncertain			2181182	697569	210051048	31527455400	208751736(99.38143036544145%)	0.986956	12.7595	13.7732	PRJNA605345	SRR12369265	5080	2152	2527	0.0282161
GH0795	G6		Cul2	588		G. hirsutum	(AD)1	China			2171256	698040	188223034	28288666200	186667930(99.17379718786171%)	0.986767	11.337	12.3583	PRJNA605345	SRR12369266	4454	1521	2358	0.0495449
GH0794	G6		Cul1	Jisheng 03H16		G. hirsutum	(AD)1	China			3305623	823243	189782490	28525066200	188934382(99.55311578007012%)	0.98854	11.4495	12.4615	PRJNA605345	SRR12369267	4166	1249	1222	0.00346671
GH0793	G4		Cul1	Blanco 3363 (Cluster)		G. hirsutum	(AD)1	USA			2115546	691441	217643680	32750763300	216789984(99.60775520796193%)	0.987152	13.0167	14.3076	PRJNA605345	SRR12369268	4231	1317	1272	0.0459487
GH0792	G3		Cul1	Delfos 531 (2)		G. hirsutum	(AD)1	USA			2182749	732784	249328740	37479405900	247159520(99.12997595062647%)	0.988098	14.9175	16.3734	PRJNA605345	SRR12369269	4043	1124	1186	0.0553806
GH0791	G6		Cul1	Empire (1)		G. hirsutum	(AD)1	USA			1963552	669157	200966887	30218335500	200262298(99.64940045073196%)	0.987114	12.1252	13.2013	PRJNA605345	SRR12369270	4243	1330	1206	0.0107166
GH0790	G6		Cul2	Wuganda 4		G. hirsutum	(AD)1	China			1943684	654764	190348309	28643241600	189531853(99.57107262770587%)	0.986513	11.4899	12.5132	PRJNA605345	SRR12369271	4898	1964	2772	0.00309206
GH0789	G6		Cul1	McNair 210 (2)		G. hirsutum	(AD)1	USA			1979154	637471	184388836	27738673500	183221094(99.36669593163438%)	0.986409	11.1219	12.118	PRJNA605345	SRR12369272	5727	2817	1345	0.0320801
GH0788	G5		Cul1	Trice (3)		G. hirsutum	(AD)1	USA			1916850	660919	188522116	28352947800	188332605(99.89947545464639%)	0.987454	11.3705	12.3864	PRJNA605345	SRR12369274	5693	2777	1372	0.0244041
GH0787	G5		Cul1	Stoneville 2B (1)		G. hirsutum	(AD)1	USA			1486085	626963	205510378	30889531800	205074464(99.78788711098571%)	0.988991	12.3339	13.4945	PRJNA605345	SRR12369275	5665	2755	1505	0.0200123
GH0786	G5		Cul1	Foster 6 (2)		G. hirsutum	(AD)1	USA			1588054	635137	199673658	30040437300	199336520(99.83115549473231%)	0.988199	12.0447	13.1236	PRJNA605345	SRR12369276	5702	2782	1389	0.000508276
GH0785	G6		Cul1	Coker 100 (1)		G. hirsutum	(AD)1	USA			1880038	644174	193281577	29086152600	192759182(99.72972333519402%)	0.986657	11.6793	12.7067	PRJNA605345	SRR12369277	5737	2825	1344	0.0165029
GH0784	G3		Cul1	Jinmian 31		G. hirsutum	(AD)1	China			3072583	802956	226746683	34079896500	226225862(99.77030711404056%)	0.986587	13.6184	14.8882	PRJNA605345	SRR12369278	5499	2566	1824	0.0514196
GH0783	G6		Cul2	Lumianyan 27		G. hirsutum	(AD)1	China			1895483	672132	223403231	33581849400	223113085(99.8701245283243%)	0.987825	13.5105	14.6707	PRJNA605345	SRR12369279	4405	1467	2372	0.00824001
GH0782	G6		Cul2	7886		G. hirsutum	(AD)1	China			1960751	657335	188014714	28212777900	187590346(99.77429000583433%)	0.986245	11.1301	12.3251	PRJNA605345	SRR12369280	4473	1533	2353	0.00479645
GH0781	G6		Cul2	Hanmian 885		G. hirsutum	(AD)1	China			1850571	640776	178777197	26832488400	178439283(99.81098596148144%)	0.986724	10.64	11.7221	PRJNA605345	SRR12369281	4539	1603	2279	0.0269968
GH0780	G6		Cul2	Hanmian 5158		G. hirsutum	(AD)1	China			1783929	626702	175173809	26290167600	174779354(99.77482078956221%)	0.986486	10.3248	11.4852	PRJNA605345	SRR12369282	4451	1520	2363	0.026927
GH0779	G4		Cul1	Yishuhong (2)		G. hirsutum	(AD)1	China			2853084	821060	220289634	33068818200	219689691(99.72765718063701%)	0.989632	13.4384	14.4465	PRJNA605345	SRR12369283	4082	1165	1140	0.0189158
GH0778	G6		Cul2	CCRI 44		G. hirsutum	(AD)1	China			1779438	624117	172173056	25847788500	171904668(99.84411730485867%)	0.986231	10.5687	11.2919	PRJNA605345	SRR12369285	4571	1632	2250	0.0238583
GH0777	G3		Cul1	Jinyu 3 (2)		G. hirsutum	(AD)1	China			2085047	594792	175077541	26292477300	174507700(99.67452078847738%)	0.975791	10.7176	11.4862	PRJNA605345	SRR12369286	4071	1153	1166	0.0182056
GH0776	G4		Cul1	Liaomian 1 (1)		G. hirsutum	(AD)1	China			2784244	795200	216209887	32459679900	215911347(99.86192120807131%)	0.988703	13.2627	14.1804	PRJNA605345	SRR12369287	4015	1098	1109	0.0300884
GH0775	G3		Cul1	Zhemian 11 (1)		G. hirsutum	(AD)1	China			2389801	733102	251528832	37753317900	251214232(99.8749248754115%)	0.987343	15.3329	16.493	PRJNA605345	SRR12369288	5618	2709	1666	0.0464994
GH0774	G6		Cul2	CCRI 50 (1)		G. hirsutum	(AD)1	China			1910853	652705	185215565	27806109300	184830934(99.79233332792522%)	0.987077	11.2311	12.1475	PRJNA605345	SRR12369289	4450	1516	2362	0.0396506
GH0773	G3		Cul1	Guannong 1 (1)		G. hirsutum	(AD)1	China			2607487	759165	202384994	30369514200	202163717(99.89066531286406%)	0.985462	12.3319	13.2673	PRJNA605345	SRR12369290	4064	1145	1169	0.0366958
GH0772	G6		Cul2	Jimian 958 (1)		G. hirsutum	(AD)1	China			2059807	676913	188548792	28298996400	188287412(99.86137275278857%)	0.986323	11.4124	12.3628	PRJNA605345	SRR12369291	4481	1546	2335	0.0215556
GH0771	G6		Cul2	Shannongfengkang 6 (1)		G. hirsutum	(AD)1	China			2128649	711646	235450952	35340357600	235230514(99.90637625453304%)	0.988645	14.2471	15.4389	PRJNA605345	SRR12369292	5103	2197	2488	0.0202767
GH0770	G5		Cul2	Dongting 1 (1)		G. hirsutum	(AD)1	China			1637462	655229	256118335	38444966100	255774386(99.86570699829046%)	0.990283	15.5778	16.7952	PRJNA605345	SRR12369293	4775	1835	2798	2.08e-06
GH0769	G6		Cul2	Zhe 905		G. hirsutum	(AD)1	China			1851450	649681	190383613	29692173900	190060485(99.83027530841113%)	0.987537	11.5789	12.9714	PRJNA605345	SRR12369294	4307	1368	2142	0.0211291
GH0768	G6		Cul2	Lumianyan 21		G. hirsutum	(AD)1	China			1897932	673058	232648775	34919528700	232386752(99.88737400401098%)	0.988735	14.1084	15.2551	PRJNA605345	SRR12369296	4536	1595	2288	0.000885592
GH0767	G6		Cul2	Hanmian 802 (1)		G. hirsutum	(AD)1	China			2143838	722029	289717729	43480738200	289219388(99.82799085105351%)	0.988622	17.478	18.9951	PRJNA605345	SRR12369297	4322	1392	2120	0.00408206
GH0766	G6		Cul2	CCRI 45 (1)		G. hirsutum	(AD)1	China			2039874	678445	196403245	29477601000	195909169(99.74843796496336%)	0.987443	11.9271	12.8777	PRJNA605345	SRR12369298	4300	1380	2130	0.0145609
GH0765	G5		Cul2	Ekangmian 9 (1)		G. hirsutum	(AD)1	China			1676549	656211	221900065	33310465500	221674894(99.8985259422975%)	0.989053	13.4689	14.5521	PRJNA605345	SRR12369299	4768	1831	2785	0.015331
GH0764	G6		Cul2	CCRI 41 (2)		G. hirsutum	(AD)1	China			1966943	661810	192033558	28819680000	191771490(99.8635301023793%)	0.986984	11.6745	12.5903	PRJNA605345	SRR12369300	4311	1372	2139	2.71e-06
GH0761	G3		Cul2	Jinmian 12 (1)		G. hirsutum	(AD)1	China			2061706	666197	179666055	26967333900	177544103(98.81894662851032%)	0.985586	10.8169	11.781	PRJNA605345	SRR12369303	4646	1724	2043	0.0459691
GH0760	G3		Cul1	Liaomian 15 (2)		G. hirsutum	(AD)1	China			2364077	725602	232186269	34844784600	231564729(99.73230975170199%)	0.986051	14.0573	15.2224	PRJNA605345	SRR12369304	5573	2654	1733	0.0124775
GH0759	G6		Cul2	Wanmian 8		G. hirsutum	(AD)1	China			1913997	645168	193899777	29099565300	193301827(99.69161903677693%)	0.986975	11.6974	12.7125	PRJNA605345	SRR12369305	4594	1661	2199	0.00751536
GH0758	G6		Cul2	CCRI 35 (2)		G. hirsutum	(AD)1	China			2091353	665969	175531695	26341164000	175259249(99.84478814495581%)	0.985706	10.6564	11.5075	PRJNA605345	SRR12369307	5117	2192	2493	0.0099967
GH0757	G6		Cul1	CCRI 27 (1)		G. hirsutum	(AD)1	China			1964549	670110	181712755	27274486200	181424147(99.84117350485386%)	0.98669	11.0864	11.9152	PRJNA605345	SRR12369308	5633	2718	1684	0.00546599
GH0756	G6		Cul2	Heishanmian 1 (1)		G. hirsutum	(AD)1	China			1913701	657724	180087654	27031349700	179902392(99.89712676250421%)	0.98634	10.9211	11.809	PRJNA605345	SRR12369309	5021	2094	2472	0.043835
GH0755	G6		Cul1	CCRI 10 (1)		G. hirsutum	(AD)1	China			2238910	674377	187650576	28170024900	187229630(99.77567561529894%)	0.985151	11.3494	12.3064	PRJNA605345	SRR12369310	5635	2719	1681	0.0142873
GH0754	G5		Cul2	Ekangmian 3		G. hirsutum	(AD)1	China			1820933	659578	185906998	27901879800	185511305(99.78715540337002%)	0.987207	11.2411	12.1893	PRJNA605345	SRR12369311	5112	2184	2504	0.0584535
GH0753	G6		Cul2	Jinmian 19		G. hirsutum	(AD)1	China			1849389	640658	177485513	26641334400	177057770(99.7589983583618%)	0.986685	10.7522	11.6386	PRJNA605345	SRR12369312	5189	2271	1971	0.0354866
GH0752	G6		Cul1	CCRI 24		G. hirsutum	(AD)1	China			2032393	691015	223075112	33482796900	221592973(99.33558746795563%)	0.987195	13.4574	14.6274	PRJNA605345	SRR12369313	5633	2717	1683	0.0476296
GH0751	G6		Cul2	Yanmian 48		G. hirsutum	(AD)1	China			2055567	673282	203816742	30589065900	203394429(99.79279768881793%)	0.987008	12.3235	13.3632	PRJNA605345	SRR12369314	5134	2213	2031	0.0242675
GH0750	G4		Cul2	Ejing 1 (1)		G. hirsutum	(AD)1	China			2172321	679751	170595642	25610380500	170275452(99.81231056300958%)	0.987977	10.2716	11.1882	PRJNA605345	SRR12369315	5140	2220	2025	0.0354565
GH0749	G6		Cul2	Emian 14		G. hirsutum	(AD)1	China			1812816	650392	196875474	29551324500	194665769(98.87761286101082%)	0.987744	11.8548	12.9099	PRJNA605345	SRR12369316	4901	1969	2668	0.0312058
GH0748	G6		Cul2	52-128 (1)		G. hirsutum	(AD)1	China			1749461	634927	173035248	25971065400	172760810(99.84139763246388%)	0.987376	10.4619	11.3458	PRJNA605345	SRR12369318	5093	2167	2516	0.0433967
GH0747	G3		Cul2	CCRI 12 (3)		G. hirsutum	(AD)1	China			2125738	670499	182069839	27327943200	181331352(99.59439355576076%)	0.985873	10.9811	11.9386	PRJNA605345	SRR12369319	5152	2228	2022	0.00294341
GH0746	G6		Cul2	57-681 (2)		G. hirsutum	(AD)1	China			1794006	646355	193315258	29020210500	193139867(99.90927203480234%)	0.987945	11.7643	12.6779	PRJNA605345	SRR12369320	4748	1807	2695	0.000196105
GH0745	G6		Cul2	Shan 1155		G. hirsutum	(AD)1	China			1851707	638546	170279510	25559130300	170050057(99.86524920115168%)	0.98676	10.3041	11.1658	PRJNA605345	SRR12369321	5162	2241	2006	0.0228086
GH0744	G4		Cul1	Shan 401		G. hirsutum	(AD)1	China			3217054	809008	180809608	27133527600	180455534(99.80417301717728%)	0.988567	10.9656	11.8536	PRJNA605345	SRR12369322	5784	2872	1428	0.00234155
GH0743	G5		Cul2	CCRI 7 (3)		G. hirsutum	(AD)1	China			1827053	655311	179649384	26964427500	179467977(99.89902164095369%)	0.986951	10.8555	11.7798	PRJNA605345	SRR12369323	4954	2024	2612	0.00338209
GH0742	G6		Cul2	Xuzhou 142 (1)		G. hirsutum	(AD)1	China			2180941	685388	177153242	26589447900	176475611(99.61748879537863%)	0.987351	10.6686	11.6159	PRJNA605345	SRR12369324	5193	2275	1975	0.0315478
GH0741	G6		Cul2	Shanmian 4 (3)		G. hirsutum	(AD)1	China			1979829	669035	210484043	31593494100	209747419(99.65003332817966%)	0.987457	12.7206	13.802	PRJNA605345	SRR12369325	4928	2003	2643	0.00754961
GH0740	G4		Cul1	Xuzhou 209 (2)		G. hirsutum	(AD)1	China			2507229	759690	208742701	31333098600	208495652(99.88164903547933%)	0.987934	12.6487	13.6883	PRJNA605345	SRR12369326	4241	1329	1204	0.013776
GH0739	G6		Cul2	Lumian 1 (1)		G. hirsutum	(AD)1	China			1894703	653713	208152488	31235664300	207608285(99.73855561121134%)	0.987651	12.5578	13.6457	PRJNA605345	SRR12369327	4958	2031	2606	0.00155665
GH0738	G6		Cul2	CCRI 3 (2)		G. hirsutum	(AD)1	China			1965823	666378	189605755	28459620300	189337339(99.85843467673226%)	0.986988	11.5054	12.433	PRJNA605345	SRR12369329	4323	1391	2122	0.00256982
GH0737	G2		Cul1	Qian-Pingtang-Tiezi (Fuzzless)		G. hirsutum	(AD)1	China			2931938	751991	172093931	25818798600	171589338(99.70679210064648%)	0.982679	10.3872	11.2793	PRJNA605345	SRR12369330	5274	2346	1618	0.0701295
GH0736	G4		Cul1	Dian-shuangbai-tuoshang		G. hirsutum	(AD)1	China			2716646	786729	183479574	27535461000	183299034(99.90160212602194%)	0.989742	11.0986	12.0292	PRJNA605345	SRR12369331	5360	2444	1551	0.000831161
GH0735	G4		Cul2	Dian 373 (Binchuan 373)		G. hirsutum	(AD)1	China			2774897	797165	209699389	31467286800	208518576(99.43690203122146%)	0.98899	12.665	13.7469	PRJNA605345	SRR12369332	4980	2058	2576	0.0137504
GH0734	G3		Cul1	Dali 75-8		G. hirsutum	(AD)1	China			2198179	670735	169957202	26315058683	168925697(99.39307955893509%)	0.98427	10.2647	11.4961	PRJNA605345	SRR12369333	5674	2762	1499	0.0533645
GH0733	G6		Cul2	70-64		G. hirsutum	(AD)1	China			1896264	662206	189210664	28387699500	188498295(99.62350483585851%)	0.987517	11.3147	12.4015	PRJNA605345	SRR12369334	4988	2066	2447	0.04908
GH0732	G6		Cul2	Gui-Pingguomian		G. hirsutum	(AD)1	China			1806816	644521	190073384	28517418300	189259085(99.5715870455592%)	0.987584	11.3812	12.4582	PRJNA605345	SRR12369335	4937	2008	2636	0.00884363
GH0731	G3		Cul2	Gui-Puhe-Lu-2		G. hirsutum	(AD)1	China			2141187	673298	201855024	30284711400	199582681(98.87426978285167%)	0.986515	11.9733	13.2303	PRJNA605345	SRR12369336	4600	1665	2204	0.0289966
GH0730	G4		Cul1	Guzhang-Lu		G. hirsutum	(AD)1	China			2562237	723567	166928266	25033419300	165871997(99.36723179045063%)	0.985219	10.0073	10.9362	PRJNA605345	SRR12369337	5264	2342	1578	0.045494
GH0729	G4		Cul2	Gui-Yacha-Lu		G. hirsutum	(AD)1	China			1848593	645694	175789511	26377346100	175116523(99.61716259623704%)	0.987865	10.5516	11.5233	PRJNA605345	SRR12369338	5020	2091	2483	0.0204522
GH0728	G4		Cul2	Sandong-Lu 1		G. hirsutum	(AD)1	China			2905849	814402	221732689	33267500400	220523073(99.45447105455885%)	0.989409	13.162	14.5333	PRJNA605345	SRR12369340	4447	1512	2416	0.00230806
GH0727	G6		Cul2	Qian-Jiaoli-Lu 1		G. hirsutum	(AD)1	China			1965120	672768	214200436	32135467200	212112205(99.02510422527804%)	0.98723	12.7435	14.0388	PRJNA605345	SRR12369341	4504	1573	2308	0.033766
GH0726	G6		Cul2	Qian-Bagu-Lu 2		G. hirsutum	(AD)1	China			2090486	704894	223194917	33489229800	221981503(99.45634335391249%)	0.988779	13.3819	14.6302	PRJNA605345	SRR12369342	4508	1578	2303	0.0247637
GH0725	G4		Cul2	Sanbao-Lu		G. hirsutum	(AD)1	China			2014345	673963	184027981	27614576100	183161506(99.52916127466507%)	0.98795	11.0353	12.0638	PRJNA605345	SRR12369343	5017	2085	2478	0.0294697
GH0724	G6		Cul2	Gui-Bangxu-Lu		G. hirsutum	(AD)1	China			1968398	643089	194263382	29149668000	192020510(98.84544787756244%)	0.987105	11.6127	12.7344	PRJNA605345	SRR12369344	4421	1481	2407	2.36e-06
GH0723	G6		Cul2	Gui-Xiadong-Lu		G. hirsutum	(AD)1	China			1876201	662214	207658104	31153445700	206968291(99.66781310880118%)	0.987978	12.4042	13.6098	PRJNA605345	SRR12369345	4599	1664	2203	0.0059421
GH0722	G6		Cul2	Xinxian-Lu		G. hirsutum	(AD)1	China			2047579	690161	206876053	31037937300	205291767(99.23418589197465%)	0.987382	12.3742	13.5593	PRJNA605345	SRR12369346	4616	1690	2175	0.0477148
GH0721	G6		Cul2	Dian-Muyang-Lu		G. hirsutum	(AD)1	China			3055066	836837	205912076	30891877800	205335587(99.7200314759587%)	0.988441	12.401	13.4955	PRJNA605345	SRR12368804	4618	1687	2177	0.00261703
GH0720	G6		Cul2	Dian-Funing-Lu		G. hirsutum	(AD)1	China			1921101	694642	250938429	37651197300	250589414(99.8609160815301%)	0.989017	15.0145	16.4484	PRJNA605345	SRR12368805	4319	1389	2117	0.0344471
GH0719	G5		Cul2	Gui-Tianlin-Lu 2		G. hirsutum	(AD)1	China			2323403	730847	221445382	33219886500	220739243(99.68112272488031%)	0.988145	13.2538	14.5125	PRJNA605345	SRR12368806	5022	2092	2473	0.0391773
GH0718	G5		Cul2	Xinhua-Lu		G. hirsutum	(AD)1	China			2028450	693414	194456907	29175846900	193700981(99.61126297252069%)	0.987164	11.6666	12.7458	PRJNA605345	SRR12368809	5020	2090	2482	0.0479089
GH0717	G6		Cul2	Gui-Tianzhou-Lu		G. hirsutum	(AD)1	China			2040415	688063	212548357	31892140200	211290381(99.40814597781153%)	0.987701	12.606	13.9325	PRJNA605345	SRR12368810	4596	1663	2201	0.0354244
GH0716	G6		Cul2	Gui-Zhenxiangzhou-Lu		G. hirsutum	(AD)1	China			2013247	613237	170603634	25779621000	169748421(99.49871349164813%)	0.986319	10.2212	11.2622	PRJNA605345	SRR12368811	4534	1592	2285	0.0156801
GH0714	G4		Cul2	Fenghuang-Lu 2		G. hirsutum	(AD)1	China			2097499	691631	199166003	29883387300	198494957(99.66307201535797%)	0.988563	11.9397	13.0549	PRJNA605345	SRR12368813	4499	1565	2317	0.0174341
GH0713	G6		Cul2	Gonghe-Lu 1		G. hirsutum	(AD)1	China			1890301	664882	205135159	30774815100	203825735(99.3616774392146%)	0.987449	12.3047	13.4444	PRJNA605345	SRR12368814	4422	1480	2408	0.000243075
GH0712	G2		Cul1	Gui-Lidang-Lu 5		G. hirsutum	(AD)1	China			2386737	712680	179005678	26853507900	178442256(99.68524909025511%)	0.984932	10.7206	11.7313	PRJNA605345	SRR12368815	5262	2339	1576	0.0629528
GH0711	G3		Cul2	Gui-Lidang-Lu 1		G. hirsutum	(AD)1	China			2277050	730658	246490877	36989174100	245670983(99.6673734906627%)	0.987584	14.8303	16.1592	PRJNA605345	SRR12368816	4596	1662	2200	0.0589534
GH0710	G6		Cul2	Gui-Duixu-Lu 1		G. hirsutum	(AD)1	China			1916882	670200	225861253	33890705400	224506653(99.4002512684192%)	0.987877	13.417	14.8056	PRJNA605345	SRR12368817	4423	1478	2409	2.66e-06
GH0709	G5		Cul2	Xinan-Lu		G. hirsutum	(AD)1	China			1595705	649946	215165746	32292790200	214323743(99.60867237668955%)	0.989484	12.8697	14.1075	PRJNA605345	SRR12368818	4890	1958	2799	0.0131909
GH0708	G4		Cul2	Kuche 150301		G. hirsutum	(AD)1	China			1977904	682165	208771560	31324163100	208013671(99.63697689474563%)	0.987895	12.572	13.6844	PRJNA605345	SRR12368820	4546	1608	2270	0.0510906
GH0707	G5		Cul2	Kuche 140152		G. hirsutum	(AD)1	China			1671646	670682	212483798	31886484000	211471732(99.52369733150195%)	0.989411	12.7322	13.93	PRJNA605345	SRR12368821	4563	1645	2236	0.0439866
GH0706	G3		Cul1	Kuche 140137		G. hirsutum	(AD)1	China			3036948	801626	194350857	29156071200	192540989(99.06876253187811%)	0.988381	11.5004	12.7372	PRJNA605345	SRR12368822	5493	2569	1822	0.00512064
GH0705	G4		Cul1	Kuche 130236		G. hirsutum	(AD)1	China			2271302	694551	179923231	26992711800	178510652(99.2148990476944%)	0.986543	10.7642	11.7921	PRJNA605345	SRR12368823	5424	2497	1895	0.0245404
GH0704	G3		Cul1	Kensheng 235		G. hirsutum	(AD)1	China			2120882	675333	186407720	27967254000	185627535(99.58146314970217%)	0.986182	11.1892	12.2179	PRJNA605345	SRR12368824	4145	1219	1264	0.0379733
GH0702	G4		Cul1	Tezaoshu		G. hirsutum	(AD)1	China			2545835	716965	205812334	30874542000	205299499(99.75082397151183%)	0.984146	12.3192	13.4879	PRJNA605345	SRR12368826	4142	1217	1261	0.0668027
GH0701	G6		Cul2	M-8124-1159 (1)		G. hirsutum	(AD)1	Uncertain			1805497	657257	217682357	32666949900	217477988(99.90611595592011%)	0.988559	13.0529	14.271	PRJNA605345	SRR12368827	4376	1446	2216	0.000161538
GH0700	G6		Cul1	Gui-Nandan-Badi (1)		G. hirsutum	(AD)1	China			2074560	689638	192630828	28902925800	192428104(99.89476035476522%)	0.986767	11.6186	12.6266	PRJNA605345	SRR12368828	5252	2337	1548	0.0513971
GH0699	G6		Cul2	Zhong Arc-315		G. hirsutum	(AD)1	China			1875565	644393	177449832	26621743200	177324779(99.92952768757763%)	0.987186	10.735	11.6301	PRJNA605345	SRR12368829	4471	1527	2351	0.030899
GH0698	G6		Cul2	Disantao		G. hirsutum	(AD)1	China			2670598	765502	214472844	32224764300	214104226(99.82812835735977%)	0.988863	12.8707	14.0778	PRJNA605345	SRR12368831	5048	2124	2537	0.0103477
GH0697	G4		Cul1	Diertao		G. hirsutum	(AD)1	China			2608732	752261	218645579	32801852100	218434972(99.90367653397648%)	0.986821	13.0474	14.3299	PRJNA605345	SRR12368832	5608	2689	1716	0.00787259
GH0696	G6		Cul2	Lu 5029		G. hirsutum	(AD)1	China			1938784	672953	215322320	32317622400	215066725(99.8812965604309%)	0.988105	12.9601	14.1184	PRJNA605345	SRR12368833	4594	1660	2198	0.0275911
GH0695	G6		Cul2	Lu 3148		G. hirsutum	(AD)1	China			1850972	675108	241411348	36226731000	241103285(99.87239083723604%)	0.988631	14.5122	15.8261	PRJNA605345	SRR12368834	4531	1586	2298	0.0282513
GH0694	G6		Cul2	Lu 698		G. hirsutum	(AD)1	China			1834345	653004	205628734	30853584000	205403961(99.89068988772746%)	0.987351	12.3473	13.4788	PRJNA605345	SRR12368835	4611	1678	2183	0.00275661
GH0693	G6		Cul2	Lu R0061		G. hirsutum	(AD)1	China			1868384	661114	203651280	30554879700	203434195(99.89340356711728%)	0.987461	12.313	13.3483	PRJNA605345	SRR12368836	4373	1440	2225	0.00316425
GH0692	G6		Cul2	Lu 81013		G. hirsutum	(AD)1	China			2124670	711235	227901798	34191655500	227443107(99.79873304904773%)	0.987821	13.6215	14.9371	PRJNA605345	SRR12368837	4374	1441	2226	0.0290225
GH0691	G6		Cul2	Lu S3232		G. hirsutum	(AD)1	China			1868921	649154	197609301	29711238300	197490329(99.93979433184676%)	0.987396	11.8899	12.9797	PRJNA605345	SRR12368838	4370	1437	2222	0.00720092
GH0690	G6		Cul2	Lu 6269		G. hirsutum	(AD)1	China			1813432	622575	170676382	25670538900	170487297(99.8892143143742%)	0.986339	10.2548	11.2145	PRJNA605345	SRR12368839	4573	1642	2239	0.00207005
GH0689	G6		Cul2	Lumian 319		G. hirsutum	(AD)1	China			1881256	645856	178735847	26871289200	178531635(99.88574647815332%)	0.986904	10.7885	11.7391	PRJNA605345	SRR12368840	4541	1606	2277	0.00112656
GH0688	G6		Cul2	Lumianyan 37		G. hirsutum	(AD)1	China			1832965	630289	168121870	25297557300	167971098(99.91031981740389%)	0.986684	10.1855	11.0516	PRJNA605345	SRR12368842	4574	1641	2240	0.00282223
GH0686	G6		Cul2	Lu 7076		G. hirsutum	(AD)1	China			1872221	650089	185682325	27923398500	185282126(99.78447113908122%)	0.987242	11.1541	12.1987	PRJNA605345	SRR12368844	4575	1640	2242	0.0281712
GH0685	G6		Cul2	Lu 8407		G. hirsutum	(AD)1	China			1864398	644629	184107219	27703639500	183988923(99.93574613714631%)	0.987248	11.0532	12.1027	PRJNA605345	SRR12368845	4567	1637	2244	0.0242385
GH0684	G6		Cul2	Lumianyan 19		G. hirsutum	(AD)1	China			1758630	632505	177885893	26752767900	176944339(99.47069776915924%)	0.98667	10.7305	11.6873	PRJNA605345	SRR12368846	4509	1577	2305	0.0350005
GH0683	G6		Cul2	Lumian 339		G. hirsutum	(AD)1	China			2024161	683737	216052014	32485814700	215932714(99.94478181536415%)	0.988329	12.8467	14.1919	PRJNA605345	SRR12368847	4579	1647	2235	0.0121778
GH0682	G6		Cul2	Lumian 378		G. hirsutum	(AD)1	China			1950639	648443	176916397	26582091600	176568885(99.803572757589%)	0.986043	10.6223	11.6127	PRJNA605345	SRR12368848	4559	1624	2258	0.0202024
GH0681	G6		Cul2	Lu 3269		G. hirsutum	(AD)1	China			1885892	642930	178677483	26853375900	178372173(99.8291278817712%)	0.986441	10.8222	11.7312	PRJNA605345	SRR12368849	4566	1638	2243	0.0161316
GH0680	G6		Cul2	Lu 7246		G. hirsutum	(AD)1	China			1831717	630135	174933419	26299900500	174661517(99.84456829257994%)	0.986505	10.5848	11.4895	PRJNA605345	SRR12368850	4526	1589	2293	5.11e-05
GH0679	G6		Cul2	S-1344		G. hirsutum	(AD)1	Former Soviet Union			1923314	648652	176067359	26463090000	175973433(99.946653371452%)	0.986435	10.6113	11.5607	PRJNA605345	SRR12368851	4516	1622	2259	0.0233833
GH0678	G6		Cul1	Lumian 3892		G. hirsutum	(AD)1	China			2206059	701547	178044040	26783757600	177812053(99.86970246237954%)	0.98778	10.7401	11.7008	PRJNA605345	SRR12368853	5631	2713	1686	0.00335841
GH0677	G6		Cul2	Lu R1297		G. hirsutum	(AD)1	China			1813820	633170	175518971	26404072500	175318110(99.8855616581754%)	0.986671	10.592	11.535	PRJNA605345	SRR12368854	4373	1439	2224	0.00809919
GH0676	G6		Cul2	Lu R0263		G. hirsutum	(AD)1	China			1965579	661353	181780080	27333441000	181565251(99.88181928404917%)	0.987201	11.0014	11.941	PRJNA605345	SRR12368855	4576	1644	2238	0.00907741
GH0675	G6		Cul2	Lu R1075		G. hirsutum	(AD)1	China			1871370	643874	175804157	26440783800	175668645(99.922918773758%)	0.98665	10.6081	11.551	PRJNA605345	SRR12368856	4560	1627	2255	0.0418387
GH0674	G6		Cul2	Lu 90681		G. hirsutum	(AD)1	China			1818716	633447	169924892	25547883000	169755619(99.90038363537698%)	0.986805	10.2325	11.1609	PRJNA605345	SRR12368857	4561	1630	2251	0.0300857
GH0673	G6		Cul2	Lu 31089		G. hirsutum	(AD)1	China			1933241	653666	195319306	29370159000	195098231(99.88681354417673%)	0.987374	11.7552	12.8307	PRJNA605345	SRR12368858	4541	1605	2276	0.000182603
GH0672	G6		Cul2	Lu 5297		G. hirsutum	(AD)1	China			2024769	684365	217809580	32678133600	217584023(99.8964430306509%)	0.98725	12.9532	14.2759	PRJNA605345	SRR12368859	4572	1636	2246	0.000947465
GH0671	G6		Cul2	Lu 9136		G. hirsutum	(AD)1	China			1850129	650893	193898386	29156256300	193709196(99.90242827498317%)	0.987889	11.6822	12.7373	PRJNA605345	SRR12368860	4371	1438	2223	0.0187702
GH0670	G6		Cul2	Lu S1399		G. hirsutum	(AD)1	China			1961012	638686	185056792	27827325600	184769409(99.84470551072775%)	0.986802	11.0827	12.1567	PRJNA605345	SRR12368861	4562	1628	2252	0.00769971
GH0669	G6		Cul2	Lu 5288		G. hirsutum	(AD)1	China			1861986	636973	178861839	26899548600	178687292(99.90241238657957%)	0.987102	10.7855	11.7514	PRJNA605345	SRR12368862	4529	1588	2296	0.0146154
GH0668	G6		Cul2	Lu 4027		G. hirsutum	(AD)1	China			1978853	657747	195995200	29473413300	195778400(99.88938504616439%)	0.98707	11.7923	12.8758	PRJNA605345	SRR12368864	4538	1600	2280	0.0176222
GH0667	G6		Cul2	Lu 310992		G. hirsutum	(AD)1	China			2022976	668980	194840806	29295836700	194534278(99.8426777191632%)	0.987235	11.704	12.7983	PRJNA605345	SRR12368865	4569	1634	2247	0.0287408
GH0666	G6		Cul2	Lumian 336		G. hirsutum	(AD)1	China			1931648	669351	215979120	32475646800	215840256(99.93570489591772%)	0.988111	12.9194	14.1874	PRJNA605345	SRR12368866	4540	1604	2275	0.0225041
GH0665	G6		Cul2	Lumian 361		G. hirsutum	(AD)1	China			1887161	652366	196703889	29588708100	196528708(99.91094177095808%)	0.987715	11.8442	12.9262	PRJNA605345	SRR12368867	4575	1639	2241	0.019339
GH0664	G6		Cul2	Lu R0295		G. hirsutum	(AD)1	China			1940140	653627	183615510	27622992000	183276324(99.81527377507489%)	0.986992	11.0701	12.0675	PRJNA605345	SRR12368868	4570	1633	2248	0.0358829
GH0663	G6		Cul2	Lu R1054		G. hirsutum	(AD)1	China			1927902	658306	195908211	29465982000	195608948(99.84724325822158%)	0.987682	11.785	12.8726	PRJNA605345	SRR12368869	4560	1626	2254	0.0153532
GH0662	G6		Cul2	Lu R0334		G. hirsutum	(AD)1	China			1989838	679675	192724578	28922546700	192547007(99.90786281550452%)	0.987557	11.797	12.6352	PRJNA605345	SRR12368870	4539	1602	2278	0.0307375
GH0661	G6		Cul2	Lumian 352		G. hirsutum	(AD)1	China			1864348	658166	193644111	29058057600	193439637(99.89440732333966%)	0.987337	11.8657	12.6944	PRJNA605345	SRR12368871	4558	1625	2256	0.0207876
GH0660	G6		Cul2	Lu 7151		G. hirsutum	(AD)1	China			2024852	683040	206096126	30930192300	205748985(99.83156354913726%)	0.987431	12.6676	13.5123	PRJNA605345	SRR12368872	4572	1635	2245	0.00144142
GH0659	G6		Cul2	Lumian 303		G. hirsutum	(AD)1	China			115460	32474	7229228	16728472950	7221560(99.89393058290595%)	0.32329	0.450971	7.30805	PRJNA605345	SRR12368873	4576	1643	2237	0.0102651
GH0658	G6		Cul2	Lumian 241		G. hirsutum	(AD)1	China			2059388	689151	232292714	34870212300	231981545(99.86604444253038%)	0.987843	14.2349	15.2335	PRJNA605345	SRR12368875	4509	1576	2304	0.0327801
GH0657	G6		Cul2	Lu 91362		G. hirsutum	(AD)1	China			1857137	668971	207102890	31084875900	206870857(99.88796245190012%)	0.987671	12.6708	13.5798	PRJNA605345	SRR12368876	4559	1623	2257	0.024893
GH0656	G5		Cul2	Suyuan 1061		G. hirsutum	(AD)1	China			1847269	681137	188601744	28303941300	188393976(99.88983771009032%)	0.988771	11.5941	12.3649	PRJNA605345	SRR12368877	4870	1930	2834	0.0347177
GH0653	G6		Cul2	Suyuan 1037		G. hirsutum	(AD)1	China			2695503	731505	180324232	27068750100	180141032(99.89840522376383%)	0.987359	11.0165	11.8253	PRJNA605345	SRR12368880	5137	2217	2028	0.0266363
GH0652	G5		Cul2	Suyuan 1034		G. hirsutum	(AD)1	China			1582429	657700	221953318	33317237700	221686658(99.87985761942969%)	0.989358	13.6277	14.5551	PRJNA605345	SRR12368881	4866	1926	2837	0.0235718
GH0651	G5		Cul2	Suyuan 1028		G. hirsutum	(AD)1	China			1680727	666109	209045393	31377690600	208819950(99.89215595868214%)	0.989071	12.7774	13.7078	PRJNA605345	SRR12368882	4998	2072	2456	0.0363187
GH0650	G6		Cul2	Suyuan 1026		G. hirsutum	(AD)1	China			3063029	766347	190823321	28630851600	190641762(99.9048549207463%)	0.983367	11.6807	12.5078	PRJNA605345	SRR12368883	4640	1716	2149	0.043657
GH0649	G5		Cul2	Suyuan 1024		G. hirsutum	(AD)1	China			1664224	632460	188449582	28350689100	188263742(99.90138476401609%)	0.988202	11.3261	12.3854	PRJNA605345	SRR12368884	4862	1921	2844	0.0350927
GH0648	G4		Cul2	Suyuan 1019		G. hirsutum	(AD)1	China			2203983	735147	222213010	33358855500	221943941(99.87891393037698%)	0.990233	13.5685	14.5733	PRJNA605345	SRR12368886	4626	1720	2145	0.0145999
GH0647	G5		Cul2	Suyuan 1017		G. hirsutum	(AD)1	China			1605339	656589	221108795	33200770200	220710169(99.81971499595934%)	0.989452	13.5835	14.5042	PRJNA605345	SRR12368887	4869	1927	2835	0.043277
GH0646	G6		Cul2	Suyuan 1015		G. hirsutum	(AD)1	China			2032655	673213	217174122	32603323500	216959596(99.90121935430226%)	0.987721	13.1793	14.2432	PRJNA605345	SRR12368888	5139	2218	2023	0.0288256
GH0645	G5		Cul2	Suyuan 1013		G. hirsutum	(AD)1	China			1551484	613707	177183476	26642359500	177068949(99.93536248267304%)	0.988217	10.6074	11.6391	PRJNA605345	SRR12368889	4792	1932	2831	0.0512941
GH0644	G6		Cul1	Suyuan 1008		G. hirsutum	(AD)1	China			3133073	784651	166464787	24980702100	166291531(99.8959203305862%)	0.98787	10.184	10.9131	PRJNA605345	SRR12368890	5765	2856	1391	0.0162875
GH0643	G6		Cul2	Suyuan 1004		G. hirsutum	(AD)1	China			2286788	691003	172791640	25951637400	172520911(99.84332054490599%)	0.987488	10.5881	11.3373	PRJNA605345	SRR12368891	4812	1904	2868	0.0194436
GH0642	G5		Cul2	Suyuan 0042		G. hirsutum	(AD)1	China			1818235	574702	191968979	28815225600	191733641(99.8774083181429%)	0.977433	11.7488	12.5883	PRJNA605345	SRR12368892	4870	1929	2833	0.0497774
GH0641	G5		Cul2	Suyuan 0030		G. hirsutum	(AD)1	China			1712342	680037	244902471	36763971900	244548380(99.85541550538295%)	0.989754	14.9339	16.0608	PRJNA605345	SRR12368893	5136	2214	2029	0.0152512
GH0640	G5		Cul2	Suyuan 0011		G. hirsutum	(AD)1	China			2536855	730107	177204519	26605491600	176971020(99.86823191568834%)	0.989316	10.8391	11.623	PRJNA605345	SRR12368894	4824	1886	2894	0.00464279
GH0639	G6		Cul2	Suyan 6006		G. hirsutum	(AD)1	China			2019309	708982	249033321	37374080400	248729051(99.87781956294917%)	0.988582	15.1749	16.3274	PRJNA605345	SRR12368895	5153	2234	2016	0.0429951
GH0638	G6		Cul2	Suyan 6004		G. hirsutum	(AD)1	China			1900215	667375	183633354	27559385400	183453482(99.90204829564895%)	0.987163	11.279	12.0397	PRJNA605345	SRR12368897	5198	2282	1983	0.0276305
GH0637	G4		Cul2	Suyan 6002		G. hirsutum	(AD)1	China			2460888	746814	190701078	28624672800	190267474(99.77262635085891%)	0.988902	11.6829	12.5051	PRJNA605345	SRR12368898	4343	1418	2048	0.0111598
GH0636	G6		Cul2	X15648		G. hirsutum	(AD)1	Uncertain			2028338	693572	207394534	31129901400	207132025(99.87342530444896%)	0.987368	12.6788	13.5995	PRJNA605345	SRR12368899	4382	1473	2367	0.0636673
GH0635	G6		Cul2	Jizi 96		G. hirsutum	(AD)1	China			1917119	664959	182871445	27442641300	182234990(99.65196589330827%)	0.986752	11.2031	11.9887	PRJNA605345	SRR12368900	4429	1492	2429	0.0255107
GH0634	G6		Cul2	Jizi 94		G. hirsutum	(AD)1	China			1961784	671716	187511262	28136220900	187315294(99.89549001062133%)	0.986704	11.4419	12.2917	PRJNA605345	SRR12368901	4453	1518	2366	0.00193287
GH0633	G6		Cul2	Jizi 92		G. hirsutum	(AD)1	China			2263128	712998	206997105	31066973700	206711318(99.86193671645795%)	0.986613	12.6168	13.572	PRJNA605345	SRR12368902	4438	1504	2422	0.0771752
GH0632	G6		Cul2	Jizi 91		G. hirsutum	(AD)1	China			2003879	696911	226980040	34064646900	226756251(99.9014058681107%)	0.987942	13.8982	14.8816	PRJNA605345	SRR12368903	4453	1517	2365	0.00461049
GH0631	G6		Cul2	Jizi 89		G. hirsutum	(AD)1	China			1987036	654249	194863402	29296536600	194709422(99.92098054410442%)	0.986247	11.6548	12.7986	PRJNA605345	SRR12368904	4495	1556	2329	0.0316587
GH0630	G6		Cul2	Jizi 86		G. hirsutum	(AD)1	China			1972563	648752	173213789	25990336500	173008867(99.88169417620672%)	0.985138	10.6227	11.3542	PRJNA605345	SRR12368905	4491	1559	2323	0.0372198
GH0629	G6		Cul2	Jizi 85		G. hirsutum	(AD)1	China			1813634	635292	169629028	25456117200	169419245(99.87632836049735%)	0.986177	10.3945	11.1208	PRJNA605345	SRR12368906	4450	1515	2361	0.0252423
GH0628	G6		Cul2	Jizi 84		G. hirsutum	(AD)1	China			1906852	633571	170057102	25569595200	169830235(99.86659363394303%)	0.985903	10.2546	11.1704	PRJNA605345	SRR12368908	4505	1572	2309	0.0447412
GH0627	G6		Cul2	Jizi 83		G. hirsutum	(AD)1	China			1991127	681656	209185202	31398646500	208912645(99.86970541061504%)	0.987334	12.679	13.7169	PRJNA605345	SRR12368909	4424	1489	2396	0.0324097
GH0626	G6		Cul2	Jizi 82		G. hirsutum	(AD)1	China			2068599	676956	179932082	27002150700	179721760(99.88311033937795%)	0.986531	10.9914	11.7962	PRJNA605345	SRR12368910	4430	1497	2430	0.0195869
GH0625	G6		Cul2	Jizi 81		G. hirsutum	(AD)1	China			2059596	669694	172950042	25952901000	172731087(99.87339985728364%)	0.985455	10.6098	11.3379	PRJNA605345	SRR12368911	4482	1545	2336	0.0495403
GH0624	G6		Cul2	Jizi 80		G. hirsutum	(AD)1	China			2445884	749270	216389557	32480548200	215980345(99.81089105885087%)	0.988227	13.2421	14.1896	PRJNA605345	SRR12368912	4436	1502	2425	0.0145075
GH0623	G6		Cul2	Jizi 78		G. hirsutum	(AD)1	China			2253582	690416	201994089	30317136900	201782291(99.89514643668608%)	0.986918	12.4402	13.2444	PRJNA605345	SRR12368913	4498	1562	2318	0.0423426
GH0621	G6		Cul2	Jizi 76		G. hirsutum	(AD)1	China			1863020	652132	178010860	26720338800	177731737(99.84319889247206%)	0.986844	10.8876	11.6731	PRJNA605345	SRR12368915	4424	1488	2395	0.0338162
GH0620	G6		Cul2	Jizi 75		G. hirsutum	(AD)1	China			2035798	703018	242781061	36441488400	242415715(99.84951626848685%)	0.987931	14.8755	15.9199	PRJNA605345	SRR12368916	4463	1551	2330	0.0294828
GH0619	G6		Cul2	Jizi 73		G. hirsutum	(AD)1	China			2126046	711870	235882399	35402905500	235605730(99.88270892564562%)	0.988471	14.4098	15.4662	PRJNA605345	SRR12368917	4441	1508	2412	0.0257494
GH0618	G6		Cul2	Jizi 72		G. hirsutum	(AD)1	China			2012596	678737	203271056	30499839600	203002289(99.8677790112922%)	0.987204	12.4212	13.3243	PRJNA605345	SRR12368920	4442	1507	2413	0.0149128
GH0617	G6		Cul2	Jizi 70		G. hirsutum	(AD)1	China			1827396	657972	200499202	30092064000	200111564(99.80666356966348%)	0.987506	12.2676	13.1461	PRJNA605345	SRR12368921	4446	1510	2420	0.0020137
GH0616	G6		Cul2	Jizi 68		G. hirsutum	(AD)1	China			2174415	702394	199765124	29978478600	199547959(99.89128983295403%)	0.987131	11.9863	13.0965	PRJNA605345	SRR12368922	4486	1544	2338	0.0234254
GH0615	G6		Cul2	Jizi 67		G. hirsutum	(AD)1	China			1994886	672670	189469518	28432423200	189131982(99.82185208282421%)	0.986109	11.429	12.4211	PRJNA605345	SRR12368923	4495	1555	2328	0.00283296
GH0614	G6		Cul2	Jizi 66		G. hirsutum	(AD)1	China			2044222	682488	185895669	27897444900	185620879(99.85218052605626%)	0.986283	11.2224	12.1874	PRJNA605345	SRR12368924	4494	1554	2327	2.27e-06
GH0613	G6		Cul2	Jizi 65		G. hirsutum	(AD)1	China			2023293	674721	175017374	26262364800	174597576(99.76013924194748%)	0.986321	10.6243	11.4731	PRJNA605345	SRR12368925	4433	1496	2434	0.00722523
GH0612	G6		Cul2	Jizi 64		G. hirsutum	(AD)1	China			1945707	675945	206170500	30956198400	205762606(99.80215695261931%)	0.987028	12.4115	13.5236	PRJNA605345	SRR12368926	4470	1528	2349	0.0262545
GH0611	G6		Cul2	Jizi 62		G. hirsutum	(AD)1	China			2044147	692896	214945393	32265791400	214623367(99.8501824135398%)	0.987943	13.0227	14.0957	PRJNA605345	SRR12368927	4433	1495	2433	0.0313367
GH0610	G6		Cul2	Jizi 61		G. hirsutum	(AD)1	China			2018264	677088	202024440	30324196500	201852713(99.91499691819465%)	0.98642	12.1683	13.2475	PRJNA605345	SRR12368928	4497	1561	2321	0.0238489
GH0609	G6		Cul2	Jizi 60		G. hirsutum	(AD)1	China			1955138	662749	184140776	27640908900	183803507(99.81684176241333%)	0.986199	11.0457	12.0753	PRJNA605345	SRR12368929	4478	1536	2343	0.00370971
GH0608	G6		Cul2	Jizi 58		G. hirsutum	(AD)1	China			2016639	666878	173831829	26089487400	171882825(98.8787991179682%)	0.986023	10.4082	11.3975	PRJNA605345	SRR12368931	4437	1501	2427	4.85e-05
GH0607	G6		Cul2	Jizi 57		G. hirsutum	(AD)1	China			1943880	668849	193284390	29009367000	193114839(99.91227899987165%)	0.987306	11.6934	12.6731	PRJNA605345	SRR12368932	4486	1543	2337	0.0262209
GH0606	G6		Cul2	Jizi 55		G. hirsutum	(AD)1	China			1882907	644791	178877277	26846147700	178708256(99.90551007772775%)	0.986564	10.731	11.7281	PRJNA605345	SRR12368933	4445	1511	2418	0.00132146
GH0605	G6		Cul2	Jizi 54		G. hirsutum	(AD)1	China			1932435	672445	192234737	28855180800	192025776(99.89129904237859%)	0.986614	11.6227	12.6058	PRJNA605345	SRR12368934	4485	1541	2341	0.0393179
GH0604	G6		Cul2	Jizi 17		G. hirsutum	(AD)1	China			2040451	688280	194686998	29220435000	194412770(99.85914416328922%)	0.987501	11.7786	12.7653	PRJNA605345	SRR12368935	4432	1494	2432	2.57e-06
GH0603	G4		Cul2	Zhong 142110		G. hirsutum	(AD)1	China			2249687	726236	203120866	30484046100	202892383(99.88751377221875%)	0.989083	12.2319	13.3174	PRJNA605345	SRR12368936	4337	1413	2061	0.0237777
GH0602	G6		Cul2	LA887xiu Bt		G. hirsutum	(AD)1	China			1886947	664767	198887285	29854757400	198465416(99.78788538442767%)	0.986636	11.9426	13.0424	PRJNA605345	SRR12368937	4317	1386	2125	0.0449237
GH0601	G6		Cul1	R039108		G. hirsutum	(AD)1	China			1864820	663423	196016268	29426866200	195738556(99.85832196335868%)	0.987452	11.8475	12.8555	PRJNA605345	SRR12368938	5779	2870	1431	0.0300824
GH0600	G4		Cul2	Luyuan 343 (2)		G. hirsutum	(AD)1	China			2409383	734848	180561294	27103600800	180193322(99.79620660007011%)	0.988057	10.9057	11.8406	PRJNA605345	SRR12368939	4340	1414	2065	0.00706006
GH0599	G4		Cul1	Brazil 007		G. hirsutum	(AD)1	Uncertain			2177843	697528	181834946	27284242500	181161230(99.62949036210014%)	0.985985	11.012	11.9195	PRJNA605345	SRR12368940	5724	2808	1359	0.0588331
GH0598	G4		Cul1	71467 (2)		G. hirsutum	(AD)1	Greece			2212523	694003	211846847	31868013900	211345752(99.76346355534855%)	0.98672	12.7705	13.922	PRJNA605345	SRR12368942	4111	1201	1078	1e-06
GH0597	G6		Cul1	Coker		G. hirsutum	(AD)1	USA			1775818	647305	197215934	29600856600	196789403(99.78372386482727%)	0.988038	11.8025	12.9315	PRJNA605345	SRR12368943	5737	2824	1343	0.0108676
GH0596	G6		Cul2	Coker 311		G. hirsutum	(AD)1	USA			2351328	729367	200189128	30053793000	199921698(99.86641132679293%)	0.987757	12.1185	13.1294	PRJNA605345	SRR12368944	5191	2274	1973	0.0551377
GH0595	G4		Cul1	Acala		G. hirsutum	(AD)1	USA			2021581	680824	203635355	30565312500	203160066(99.76659799571641%)	0.987991	12.3085	13.3529	PRJNA605345	SRR12368945	4239	1333	1202	0.0504793
GH0594	G6		Cul1	Acala 1517		G. hirsutum	(AD)1	USA			2132534	701973	215999078	32411548800	215460882(99.75083412161602%)	0.987295	12.9548	14.1594	PRJNA605345	SRR12368946	5455	2533	1859	0.0130889
GH0593	G5		Cul1	EK(A)		G. hirsutum	(AD)1	Uncertain			1826212	680321	209401197	31430181000	209107703(99.85984129785085%)	0.988073	12.6883	13.7307	PRJNA605345	SRR12368947	5651	2737	1487	0.061997
GH0592	G3		Cul1	C10 CV 61-72		G. hirsutum	(AD)1	Albania			2499561	746132	206795020	31030164600	206274493(99.74828842590117%)	0.98598	12.4223	13.5559	PRJNA605345	SRR12368948	3982	1070	1065	0.0410958
GH0591	G3		Cul1	American cotton (zavodskaya smes)		G. hirsutum	(AD)1	Uncertain			2461785	754598	215136896	32281998300	214873539(99.87758631601713%)	0.986277	12.9273	14.1028	PRJNA605345	SRR12368949	5474	2558	1836	0.069503
GH0590	G3		Cul1	G.purpurascens-1		G. hirsutum	(AD)1	China			2209460	702182	180256333	27055516500	180056974(99.88940249882927%)	0.985741	10.8556	11.8196	PRJNA605345	SRR12368950	4054	1138	1177	0.0704886
GH0589	G3		Cul1	8517		G. hirsutum	(AD)1	Former Soviet Union			2454258	746804	198830703	29836017000	198561160(99.8644359266788%)	0.987188	12.0882	13.0343	PRJNA605345	SRR12368951	4096	1183	1133	0.045089
GH0588	G4		Cul1	Durango		G. hirsutum	(AD)1	Mexico			2870105	825453	197567834	29657797500	197061217(99.74357313650562%)	0.9896	11.9743	12.9564	PRJNA605345	SRR12368953	4091	1176	1138	0.0222079
GH0587	G3		Cul1	Meade		G. hirsutum	(AD)1	USA			2333094	744760	226634236	34014621000	226267636(99.83824156205597%)	0.98701	13.5964	14.8597	PRJNA605345	SRR12368954	4052	1133	1184	2.97e-06
GH0586	G6		Cul1	PD3249		G. hirsutum	(AD)1	USA			2787939	749060	197000172	29546447400	196792202(99.89443156425264%)	0.984408	11.8885	12.9078	PRJNA605345	SRR12368955	5810	2902	1460	0.0376033
GH0585	G4		Cul1	FJA		G. hirsutum	(AD)1	USA			2411382	722097	202026129	30324293100	201722553(99.84973428857809%)	0.985603	12.0993	13.2476	PRJNA605345	SRR12368956	4000	1080	1118	0.0647107
GH0584	G5		Cul2	Suyuan 04-1		G. hirsutum	(AD)1	China			1583277	625056	171047036	25673415000	170455806(99.65434653892511%)	0.988177	10.3722	11.2158	PRJNA605345	SRR12368957	4804	1856	2854	2.23e-06
GH0583	G4		Cul1	Han 74xuan 209		G. hirsutum	(AD)1	China			2116889	691843	214778688	32234700600	214141706(99.70342401942598%)	0.987223	12.8186	14.0821	PRJNA605345	SRR12368958	5719	2802	1353	0.0259902
GH0582	G6		Cul2	Jizi 53		G. hirsutum	(AD)1	China			1867139	614140	181721326	27255575400	181618643(99.9434942489909%)	0.985301	10.2681	11.907	PRJNA605345	SRR12368959	4496	1557	2324	0.0179623
GH0581	G6		Cul2	Jizi 52		G. hirsutum	(AD)1	China			2005896	662833	206345564	30947914200	206196531(99.92777504051408%)	0.987168	11.5814	13.52	PRJNA605345	SRR12368960	4435	1499	2424	0.00123806
GH0580	G6		Cul2	Jizi 51		G. hirsutum	(AD)1	China			1855370	600294	223463594	33516110700	222922142(99.7577001289973%)	0.985955	12.2915	14.642	PRJNA605345	SRR12368961	4484	1542	2339	0.027259
GH0579	G6		Cul2	Jizi 49		G. hirsutum	(AD)1	China			1996598	670955	251749893	37758468000	250800306(99.62280540075542%)	0.987434	14.0491	16.4953	PRJNA605345	SRR12368962	4446	1509	2419	0.000990398
GH0578	G6		Cul2	Jizi 47		G. hirsutum	(AD)1	China			2043416	669643	212186473	31822089600	212050208(99.9357805433714%)	0.986585	11.8136	13.9019	PRJNA605345	SRR12368964	4437	1500	2426	2.55e-06
GH0576	G6		Cul2	Jizi 44		G. hirsutum	(AD)1	China			1905427	621847	172544605	25875987300	172239111(99.8229478110892%)	0.985317	9.50329	11.3043	PRJNA605345	SRR12368966	4530	1585	2297	0.0213704
GH0575	G6		Cul2	Jizi 42		G. hirsutum	(AD)1	China			1773994	617727	171365818	25701291900	171171080(99.88636123453745%)	0.98574	9.38986	11.2279	PRJNA605345	SRR12368967	4411	1487	2397	0.0326966
GH0574	G6		Cul2	Jizi 40		G. hirsutum	(AD)1	China			1916532	632097	171283306	25685918700	171098079(99.89185928020329%)	0.985573	9.56949	11.2212	PRJNA605345	SRR12368968	4500	1569	2312	0.0293517
GH0573	G6		Cul2	Jizi 36		G. hirsutum	(AD)1	China			2116997	691701	205060060	30750749700	204805612(99.87591537815798%)	0.987171	11.2118	13.4339	PRJNA605345	SRR12368969	4499	1564	2316	0.0337927
GH0572	G6		Cul2	Jizi 33		G. hirsutum	(AD)1	China			1771093	608736	171052740	25652639400	170702003(99.79495388381385%)	0.98548	9.46749	11.2067	PRJNA605345	SRR12368970	4506	1571	2311	0.0396812
GH0571	G6		Cul2	Jizi 31		G. hirsutum	(AD)1	China			1898662	608914	191077191	28793929500	190927102(99.92145111658041%)	0.985064	9.70243	12.579	PRJNA605345	SRR12368971	4497	1560	2320	0.0147477
GH0570	G6		Cul2	Jizi 29		G. hirsutum	(AD)1	China			1929909	639960	191174668	28668552900	190577452(99.68760714677951%)	0.986118	10.4986	12.5242	PRJNA605345	SRR12368972	4501	1568	2313	0.0332517
GH0569	G6		Cul2	Jizi 28		G. hirsutum	(AD)1	China			1815590	463256	179099374	26953520400	178822072(99.84516863805453%)	0.967734	9.40461	11.775	PRJNA605345	SRR12368973	4443	1505	2414	0.0282839
GH0568	G6		Cul2	Jizi 23		G. hirsutum	(AD)1	China			1788864	600942	182866171	27508747200	182572200(99.8392425463975%)	0.985342	9.59872	12.0176	PRJNA605345	SRR12368975	4438	1503	2421	0.0244806
GH0567	G6		Cul2	Jizi 22		G. hirsutum	(AD)1	China			2088198	639887	180878748	27244989300	180783832(99.94752506800855%)	0.985488	9.25212	11.9023	PRJNA605345	SRR12368976	4507	1574	2306	0.00404805
GH0566	G6		Cul2	Jizi 20		G. hirsutum	(AD)1	China			1848750	623791	168936368	25332952200	168800038(99.91930097609297%)	0.985618	9.35973	11.067	PRJNA605345	SRR12368977	4502	1566	2314	0.00397381
GH0565	G6		Cul2	Jizi 18		G. hirsutum	(AD)1	China			1942932	644931	177910581	26678810400	177671045(99.86536157734204%)	0.986093	9.89494	11.655	PRJNA605345	SRR12368978	4432	1493	2431	1e-06
GH0564	G6		Cul2	Jizi 14		G. hirsutum	(AD)1	China			1875097	636123	181369336	27198023100	181221130(99.91828497403773%)	0.986482	10.0246	11.8818	PRJNA605345	SRR12368979	4506	1570	2310	0.00821516
GH0563	G6		Cul2	Jizi 9		G. hirsutum	(AD)1	China			1843099	629871	172539283	25875151500	172454565(99.95089929752403%)	0.985095	9.44937	11.3039	PRJNA605345	SRR12368980	4485	1540	2340	0.0209223
GH0562	G6		Cul2	Jizi 7		G. hirsutum	(AD)1	China			2024680	647917	186766807	28008796500	186662576(99.94419190343604%)	0.985657	10.2837	12.236	PRJNA605345	SRR12368981	4435	1498	2423	0.00329858
GH0561	G6		Cul2	Jizi 6		G. hirsutum	(AD)1	China			2020477	657893	190944259	28636588800	190364837(99.69654913793454%)	0.985448	10.3991	12.5103	PRJNA605345	SRR12368982	4494	1553	2326	2.35e-06
GH0560	G6		Cul2	Jizi 4		G. hirsutum	(AD)1	China			1934879	620790	175766497	26444794800	175424819(99.8056068671608%)	0.98428	9.37468	11.5528	PRJNA605345	SRR12368983	4429	1491	2428	0.0329821
GH0559	G6		Cul2	Jizi 3		G. hirsutum	(AD)1	China			2149605	679160	260975047	39471033600	260705420(99.89668475852406%)	0.987052	13.4484	17.2434	PRJNA605345	SRR12368984	4490	1552	2322	0.0280979
GH0558	G6		Cul2	Jizi 1		G. hirsutum	(AD)1	China			1913270	597609	172287365	25836073800	172139283(99.91404941389636%)	0.983161	9.46762	11.2868	PRJNA605345	SRR12368986	4487	1550	2331	0.0257856
GH0557	G6		Cul2	12S165		G. hirsutum	(AD)1	China			1767941	467130	195010310	29250808800	194806804(99.8956434662352%)	0.96792	10.7839	12.7786	PRJNA605345	SRR12368987	5202	2284	1980	0.0221757
GH0556	G6		Cul2	Zhong 9901991		G. hirsutum	(AD)1	China			1890979	583118	173433861	26023758300	173256850(99.89793746216606%)	0.985328	9.50066	11.3688	PRJNA605345	SRR12368988	5034	2165	2520	0.0248809
GH0555	G6		Cul2	Jisheng 178		G. hirsutum	(AD)1	China			2604703	719688	210393418	31560525000	210180683(99.89888704598164%)	0.984977	11.5225	13.7876	PRJNA605345	SRR12368989	5173	2257	1992	0.0814087
GH0554	G6		Cul2	Lu R8166Bt		G. hirsutum	(AD)1	China			1879193	626364	195311006	29303669400	195168098(99.92683054430634%)	0.986551	10.7343	12.8017	PRJNA605345	SRR12368990	4528	1583	2294	0.00296666
GH0553	G6		Cul2	Lu 16188Bt		G. hirsutum	(AD)1	China			1755577	604013	170387017	25562321700	170240139(99.91379742272265%)	0.98555	9.36273	11.1672	PRJNA605345	SRR12368991	4325	1397	2114	0.0357537
GH0552	G6		Cul2	M21Bt		G. hirsutum	(AD)1	China			2204272	684173	178602565	26797898100	178439866(99.90890444378556%)	0.987309	10.0879	11.707	PRJNA605345	SRR12368992	4293	1399	2111	0.0123728
GH0551	G6		Cul2	9909		G. hirsutum	(AD)1	USA			1941982	665059	229335667	34411924800	229121047(99.90641664996662%)	0.987959	12.7226	15.0333	PRJNA605345	SRR12368993	4338	1411	2062	0.0318231
GH0550	G6		Cul2	1008		G. hirsutum	(AD)1	China			1785162	622544	175915064	26381451300	175748305(99.90520482089015%)	0.985558	9.73579	11.5251	PRJNA605345	SRR12368994	4488	1547	2332	0.0206134
GH0549	G6		Cul2	A41772BBt (1)		G. hirsutum	(AD)1	China			2313941	693027	174831405	26216399400	174564095(99.84710412868901%)	0.986728	10.2266	11.453	PRJNA605345	SRR12368995	4333	1405	2106	0.0031611
GH0548	G6		Cul2	Zhong 21371 (1)		G. hirsutum	(AD)1	China			1831029	623295	168474550	25267569300	168282253(99.88585991177897%)	0.985919	9.90802	11.0385	PRJNA605345	SRR12368997	4368	1434	2219	0.0132534
GH0547	G3		Cul2	Zhong 129		G. hirsutum	(AD)1	China			1902812	627841	175033703	26251481700	174389271(99.63182404933751%)	0.984842	10.209	11.4683	PRJNA605345	SRR12368998	4621	1695	2171	0.0501139
GH0546	G6		Cul2	J02-247 (2)		G. hirsutum	(AD)1	China			2189011	726562	213018425	31953760800	212790050(99.89279096397412%)	0.989442	12.5151	13.9594	PRJNA605345	SRR12368999	4290	1363	2069	0.00656886
GH0545	G6		Cul2	4133Bt (2)		G. hirsutum	(AD)1	China			1938639	649365	169046698	25350323400	168929874(99.93089246854144%)	0.985737	9.87751	11.0746	PRJNA605345	SRR12369000	4332	1406	2104	0.022327
GH0544	G6		Cul2	A971Bt (1)		G. hirsutum	(AD)1	China			1726348	593802	169703297	25565909100	169466680(99.86057018090816%)	0.985351	8.82008	11.1688	PRJNA605345	SRR12369001	4317	1385	2124	0.0260738
GH0543	G6		Cul2	Ari3697 (1)		G. hirsutum	(AD)1	China			1576580	599311	170519928	25577494200	170084463(99.74462515606973%)	0.986296	9.38097	11.1739	PRJNA605345	SRR12369002	4376	1445	2215	0.00116984
GH0542	G6		Cul2	Jisheng 09naiyan-1		G. hirsutum	(AD)1	China			2130720	660501	166515360	24969084300	166326888(99.88681404526285%)	0.983879	9.32313	10.9081	PRJNA605345	SRR12369003	5173	2256	1991	0.0736346
GH0541	G6		Cul2	Jishentechangrong		G. hirsutum	(AD)1	China			2811421	754326	190682448	28594254900	190419889(99.86230562762651%)	0.98749	10.5672	12.4918	PRJNA605345	SRR12369004	5172	2255	1990	0.0100555
GH0540	G6		Cul2	Zhong 1421 (2)		G. hirsutum	(AD)1	China			1764223	600359	172944709	25936554600	172742746(99.88322105881828%)	0.984847	9.56761	11.3307	PRJNA605345	SRR12369005	4316	1382	2128	0.0120979
GH0539	G6		Cul2	Zhong 335223		G. hirsutum	(AD)1	China			1838947	612423	185243637	27872272500	184918810(99.82464876782785%)	0.985578	9.9378	12.1764	PRJNA605345	SRR12369006	4315	1381	2127	0.0353264
GH0538	G6		Cul2	Zhong 1441 (1)		G. hirsutum	(AD)1	China			1791277	587876	170514672	25666926300	170126516(99.77236211086867%)	0.984608	8.91154	11.2129	PRJNA605345	SRR12369008	4325	1396	2113	0.0343585
GH0537	G5		Cul2	M23Bt		G. hirsutum	(AD)1	China			1529379	575845	171186204	25783587600	171027957(99.90755855536115%)	0.985825	8.89152	11.2639	PRJNA605345	SRR12369009	4309	1369	2140	0.0274452
GH0536	G6		Cul2	Zhong R971708		G. hirsutum	(AD)1	China			1805788	620015	171393909	25707641400	171027889(99.78644515307717%)	0.986104	9.66752	11.2307	PRJNA605345	SRR12369010	4582	1652	2229	0.0044872
GH0535	G6		Cul2	4612Lu 188		G. hirsutum	(AD)1	China			2245522	725666	210802016	31618112700	210391111(99.80507539358636%)	0.988388	11.7012	13.8128	PRJNA605345	SRR12369011	4320	1394	2118	0.00803699
GH0534	G6		Cul2	82183 V-10		G. hirsutum	(AD)1	Pakistan			2393691	703426	192820892	28921527900	191925554(99.53566338651727%)	0.986705	10.7731	12.6347	PRJNA605345	SRR12369012	4406	1468	2373	0.0337863
GH0533	G6		Cul2	821800 N-11		G. hirsutum	(AD)1	Pakistan			2264204	687870	166760435	25008657600	165689117(99.35757063718381%)	0.986277	9.73073	10.9254	PRJNA605345	SRR12369013	4414	1476	2399	0.0366367
GH0532	G3		Cul1	82177 N-7		G. hirsutum	(AD)1	Pakistan			2223568	682460	171010265	25642778400	169858403(99.32643692470741%)	0.984754	9.8949	11.2024	PRJNA605345	SRR12369014	5243	2326	1538	0.000964579
GH0531	G3		Cul1	82176 N-3		G. hirsutum	(AD)1	Pakistan			2278235	681124	182133120	27308959500	181220938(99.49916742215804%)	0.984671	10.5032	11.9303	PRJNA605345	SRR12369015	5243	2325	1537	0.00122444
GH0530	G6		Cul1	82172 PC-17		G. hirsutum	(AD)1	Pakistan			2271047	649401	170536383	25655513700	169953671(99.65830634510408%)	0.983628	8.95023	11.2079	PRJNA605345	SRR12369016	5240	2321	1544	0.0273432
GH0529	G6		Cul2	82167 PC-11		G. hirsutum	(AD)1	Pakistan			2155011	658049	170062377	25502775600	169820992(99.85806090432335%)	0.984883	9.94362	11.1412	PRJNA605345	SRR12369017	4645	1721	2046	0.0325231
GH0528	G3		Cul1	82165 PC-6		G. hirsutum	(AD)1	Pakistan			2234854	669446	171181305	25667433900	170749984(99.74803264877552%)	0.98388	9.96569	11.2132	PRJNA605345	SRR12369019	5239	2319	1542	0.0559861
GH0527	G3		Cul1	82164 PC-8		G. hirsutum	(AD)1	Pakistan			2271724	679379	173243685	25982634900	172498197(99.56968821114606%)	0.984579	10.0668	11.3509	PRJNA605345	SRR12369020	5242	2324	1536	0.0110704
GH0526	G3		Cul1	82162 PC-14		G. hirsutum	(AD)1	Pakistan			2286378	695700	197570975	29627060400	196496689(99.45625312624995%)	0.985086	11.3584	12.943	PRJNA605345	SRR12369021	5242	2323	1535	0.0141204
GH0525	G3		Cul1	82161 PC-9		G. hirsutum	(AD)1	Pakistan			2003283	644720	176892287	26526328500	176460293(99.75578697786862%)	0.984932	10.3381	11.5884	PRJNA605345	SRR12369022	5237	2317	1541	0.0442069
GH0524	G3		Cul1	82160 PC-10		G. hirsutum	(AD)1	Pakistan			2059313	656302	177475516	26618627400	176409209(99.39918078615419%)	0.985262	9.94258	11.6287	PRJNA605345	SRR12369023	5237	2316	1540	0.0419689
GH0523	G3		Cul2	Rode (203-855-4)		G. hirsutum	(AD)1	Uncertain			2093020	651877	177272933	26588646300	177118845(99.91307866497588%)	0.98545	9.99411	11.6156	PRJNA605345	SRR12369024	4956	2028	2609	0.0552137
GH0522	G3		Cul1	E-21-17-711		G. hirsutum	(AD)1	China			2184372	680263	177651934	26645972700	177075903(99.67575303739727%)	0.985338	9.9687	11.6406	PRJNA605345	SRR12369025	3993	1077	1107	0.000588002
GH0521	G4		Cul1	CF-43/2 (2)		G. hirsutum	(AD)1	Turkey			2086963	663265	177507699	26622370200	177038168(99.73548696611745%)	0.985359	9.98845	11.6303	PRJNA605345	SRR12369026	3975	1062	1068	0.0608043
GH0520	G6		Cul1	Brazil 011		G. hirsutum	(AD)1	Uncertain			2025052	644484	173632393	26040243300	173446384(99.89287194815083%)	0.984327	9.68874	11.376	PRJNA605345	SRR12369027	5725	2807	1361	0.0223758
GH0519	G4		Cul1	Brazil 004		G. hirsutum	(AD)1	Uncertain			1805252	638212	182469745	27371762100	181747619(99.6042489126074%)	0.986213	10.1757	11.9577	PRJNA605345	SRR12369028	5717	2804	1351	0.0545117
GH0518	G6		Cul2	Brazil 014		G. hirsutum	(AD)1	Uncertain			1690405	604800	178468864	26771761800	178248865(99.87672975830675%)	0.986171	10.1597	11.6956	PRJNA605345	SRR12369031	4365	1443	2217	0.0369931
GH0517	G5		Cul1	Brazil 010		G. hirsutum	(AD)1	Uncertain			1686316	625463	205396711	30810911100	204818713(99.7185943254953%)	0.987879	11.5339	13.4601	PRJNA605345	SRR12369032	5652	2739	1481	0.04299
GH0516	G4		Cul1	Brazil 001		G. hirsutum	(AD)1	Uncertain			2059869	636202	177809646	26670872100	177328665(99.72949667758745%)	0.983842	9.94339	11.6515	PRJNA605345	SRR12369033	4226	1310	1279	0.0412232
GH0515	G3		Cul1	Brazil 008		G. hirsutum	(AD)1	Uncertain			2287261	685529	181892893	27277484700	181162599(99.59850327961962%)	0.983869	10.1184	11.9165	PRJNA605345	SRR12369034	4044	1125	1187	0.0439731
GH0513	G6		Cul2	Mnucotn1244B		G. hirsutum	(AD)1	Mexico			1787372	620557	167174582	25075946400	166852122(99.80711182516968%)	0.985737	9.43539	10.9548	PRJNA605345	SRR12369036	5153	2233	2015	0.0377216
GH0512	G4		Cul2	H-S-25		G. hirsutum	(AD)1	India			2168658	677709	169523330	25430699700	169308075(99.87302337678241%)	0.987491	9.5927	11.1097	PRJNA605345	SRR12369037	5149	2231	2018	0.0352573
GH0511	G6		Cul2	Brazil 005		G. hirsutum	(AD)1	Uncertain			1925957	651207	195126400	29265303900	194846873(99.85674567869853%)	0.986623	10.8796	12.7849	PRJNA605345	SRR12369038	4581	1651	2228	0.0183439
GH0510	G4		Cul1	M5-1		G. hirsutum	(AD)1	Mexico			1910719	631752	174294368	26148178500	173952690(99.80396497952246%)	0.98636	9.92154	11.4232	PRJNA605345	SRR12369039	5763	2852	1396	0.0559777
GH0509	G6		Cul2	Brazil 012		G. hirsutum	(AD)1	Uncertain			2007480	654540	177651859	26646835500	177377825(99.8457466183903%)	0.986316	9.99826	11.641	PRJNA605345	SRR12369040	4588	1657	2190	0.0350876
GH0508	G6		Cul2	NAZAS-92		G. hirsutum	(AD)1	Mexico			1944130	638230	194721811	29206033800	194473989(99.87273023051331%)	0.986564	10.9979	12.759	PRJNA605345	SRR12369042	4415	1474	2400	2.86e-06
GH0507	G4		Cul1	M5-2		G. hirsutum	(AD)1	Mexico			2400797	716837	203774013	30559524900	203459518(99.84566481497325%)	0.988114	11.6062	13.3503	PRJNA605345	SRR12369043	5763	2851	1395	0.00572448
GH0506	G4		Cul1	TH1		G. hirsutum	(AD)1	Vietnam			1852427	632766	173702069	26056056000	173405323(99.82916380806034%)	0.985289	9.92828	11.3829	PRJNA605345	SRR12369044	3983	1073	1062	0.0601632
GH0505	G5		Cul1	rk4-4		G. hirsutum	(AD)1	Vietnam			2042756	670618	223034965	33451211100	222808884(99.89863427915887%)	0.986428	12.6502	14.6136	PRJNA605345	SRR12369045	4222	1306	1290	0.0354502
GH0504	G4		Cul2	CIM 91		G. hirsutum	(AD)1	Pakistan			2059029	635248	177327132	26593941900	177121568(99.88407639728815%)	0.984692	9.95212	11.6179	PRJNA605345	SRR12369046	5214	2301	1942	0.0647275
GH0503	G5		Cul1	BAR 7/1		G. hirsutum	(AD)1	Uncertain			1572776	605968	174156762	26124672900	173774289(99.78038578829343%)	0.986749	9.74254	11.4129	PRJNA605345	SRR12369047	5682	2772	1489	0.051053
GH0502	G6		Cul2	Uganda 3 (1)		G. hirsutum	(AD)1	Uncertain			1816366	618562	176332808	26447252700	175963511(99.7905681851332%)	0.986077	10.0219	11.5538	PRJNA605345	SRR12369048	4896	1960	2776	0.0269431
GH0501	G6		Cul1	Siokra 317		G. hirsutum	(AD)1	Uncertain			1885040	634456	175421885	26308921800	175153604(99.84706526212507%)	0.985395	10.0353	11.4934	PRJNA605345	SRR12369049	4224	1305	1292	0.0094058
GH0500	G6		Cul1	Siokra 107B		G. hirsutum	(AD)1	Australia			2101235	680881	216965172	32542564800	216827362(99.93648289320832%)	0.98607	12.0706	14.2166	PRJNA605345	SRR12369050	4225	1303	1293	4.79e-05
GH0499	G6		Cul2	Sicot 1		G. hirsutum	(AD)1	Australia			1720074	617183	190088427	28512333900	189716051(99.8041038027002%)	0.986916	10.7203	12.456	PRJNA605345	SRR12369051	4720	1781	2725	0.00371205
GH0498	G4		Cul1	n98 283		G. hirsutum	(AD)1	Australia			1845920	654894	220930690	33139219200	220399595(99.7596101293125%)	0.98782	12.6122	14.4773	PRJNA605345	SRR12369053	4160	1243	1229	0.0378261
GH0497	G6		Cul2	n98 247		G. hirsutum	(AD)1	Australia			1789827	629237	208287236	31246179900	206622570(99.20078347959834%)	0.987405	11.7333	13.6503	PRJNA605345	SRR12369054	4723	1777	2728	0.00224659
GH0496	G5		Cul2	n74 873		G. hirsutum	(AD)1	Australia			1630751	603362	172335675	25857430200	171821361(99.70156266251895%)	0.987386	9.84022	11.2962	PRJNA605345	SRR12369055	4719	1774	2724	0.0424687
GH0495	G6		Cul1	n74 720		G. hirsutum	(AD)1	Australia			1964936	636064	171354519	25697604000	171154156(99.88307107325252%)	0.985486	9.39527	11.2263	PRJNA605345	SRR12369056	4223	1302	1291	0.0291757
GH0494	G5		Cul1	n74 666		G. hirsutum	(AD)1	Australia			1901360	648428	170864132	25625291700	170387100(99.72081208945596%)	0.985984	9.80435	11.1947	PRJNA605345	SRR12369057	4220	1300	1287	0.0569636
GH0493	G6		Cul2	n74 480		G. hirsutum	(AD)1	Australia			2270761	689936	177778452	26667170400	177572948(99.88440443839617%)	0.988062	10.1704	11.6499	PRJNA605345	SRR12369058	4370	1436	2221	0.00371238
GH0492	G6		Cul2	n74 250 (2)		G. hirsutum	(AD)1	Australia			1776888	641767	237686629	35670657000	237314091(99.84326505804414%)	0.988491	13.0045	15.5832	PRJNA605345	SRR12369059	4284	1356	2090	0.0280368
GH0491	G6		Cul2	n41 57-2n		G. hirsutum	(AD)1	Australia			1868352	632740	243256110	36498758700	242956322(99.87676034118937%)	0.98785	13.3766	15.945	PRJNA605345	SRR12369060	4278	1350	2095	0.0151292
GH0490	G6		Cul2	CS 50		G. hirsutum	(AD)1	Australia			1903150	637524	214010350	32113951200	213678565(99.84496777842755%)	0.986184	11.7465	14.0294	PRJNA605345	SRR12369061	4403	1461	2380	0.0338595
GH0489	G6		Cul2	IAPAR45PARANA'2		G. hirsutum	(AD)1	Brazil			2173671	684757	222604776	33402305700	222273426(99.85114874624253%)	0.986924	12.1154	14.5922	PRJNA605345	SRR12369062	5118	2190	2494	0.04042
GH0488	G4		Cul2	Reba B50		G. hirsutum	(AD)1	Paraguay			2306768	693425	200468885	30079632000	200100909(99.81644233717367%)	0.986126	11.1204	13.1407	PRJNA605345	SRR12369064	4713	1769	2718	0.0624823
GH0487	G5		Cul1	GH-6-2-75		G. hirsutum	(AD)1	France			1645329	594135	172048485	25932047100	171593602(99.73560766896611%)	0.98603	8.84822	11.3288	PRJNA605345	SRR12369065	5652	2738	1480	0.0419868
GH0486	G6		Cul1	MNH-129		G. hirsutum	(AD)1	Pakistan			2377621	709941	174067675	26102616600	173942415(99.92803948234501%)	0.984977	10.0092	11.4033	PRJNA605345	SRR12369066	5232	2314	1522	0.0584155
GH0485	G4		Cul1	Laxmi		G. hirsutum	(AD)1	India			1961462	635214	179184959	26875786500	178733600(99.74810441539348%)	0.985993	10.1054	11.741	PRJNA605345	SRR12369067	4133	1213	1232	0.0247866
GH0484	G6		Cul1	QF-10/1		G. hirsutum	(AD)1	Turkey			1963510	651147	202432856	30366057300	201972939(99.77280516162851%)	0.986632	11.5211	13.2658	PRJNA605345	SRR12369068	5749	2832	1407	0.0346098
GH0483	G5		Cul1	NK-245		G. hirsutum	(AD)1	Turkey			1423061	595091	197662337	29658276600	197211154(99.77174053142961%)	0.988264	10.676	12.9566	PRJNA605345	SRR12369069	5745	2835	1403	0.0470332
GH0482	G4		Cul2	B557		G. hirsutum	(AD)1	Pakistan			2554669	718157	207070584	31062831000	206820606(99.87927884532358%)	0.988523	10.8963	13.5702	PRJNA605345	SRR12369070	5112	2183	2503	0.00370055
GH0481	G6		Cul2	CIM 70		G. hirsutum	(AD)1	Pakistan			1655599	587576	166590028	24991122000	166416717(99.89596556163613%)	0.985833	8.89387	10.9177	PRJNA605345	SRR12369071	5061	2132	2572	0.00305938
GH0480	G6		Cul2	FH 87		G. hirsutum	(AD)1	Pakistan			1690790	576423	169208683	25385658000	168816466(99.7682051576514%)	0.985236	9.08124	11.0901	PRJNA605345	SRR12369072	5065	2137	2562	0.000507348
GH0479	G6		Cul1	E88127		G. hirsutum	(AD)1	Uncertain			2045432	580212	186835651	28026921900	186385205(99.75890789708009%)	0.982815	10.3665	12.2439	PRJNA605345	SRR12369073	5654	2742	1477	0.0634627
GH0478	G6		Cul2	IRMA 1234		G. hirsutum	(AD)1	Cameroon			1797241	622356	214878947	32237636400	211329649(98.34823371505074%)	0.987151	11.0564	14.0834	PRJNA605345	SRR12369075	5102	2178	2510	0.03137
GH0476	G4		Cul1	71467 (1)		G. hirsutum	(AD)1	Greece			1960949	662755	186049025	27901844700	185734013(99.83068333736229%)	0.986132	10.3963	12.1893	PRJNA605345	SRR12369077	4111	1200	1077	1e-06
GH0475	G5		Cul1	HC4-75		G. hirsutum	(AD)1	Mali			1743834	645192	167959967	25191183600	167415574(99.6758793123602%)	0.986657	9.41825	11.0051	PRJNA605345	SRR12369078	5651	2736	1486	0.0462415
GH0474	G5		Cul1	IRMA 96+97		G. hirsutum	(AD)1	Cameroon			2026777	702697	208311837	31242287400	207933094(99.81818459985065%)	0.987094	11.7105	13.6486	PRJNA605345	SRR12369079	5650	2735	1485	0.0619718
GH0473	G6		Cul1	4SA-805		G. hirsutum	(AD)1	Greece			2324865	733247	182688522	27403826100	182361073(99.82076104376169%)	0.988902	10.2601	11.9717	PRJNA605345	SRR12369080	4110	1199	1076	0.0128067
GH0472	G3		Cul1	Y1422		G. hirsutum	(AD)1	Chad			2210282	705569	179804480	26977578600	179520649(99.84214464511675%)	0.986609	10.0491	11.7855	PRJNA605345	SRR12369081	5624	2726	1673	0.042031
GH0471	G6		Cul2	PAN 575		G. hirsutum	(AD)1	Chad			1613033	627265	180948689	27142598400	180709614(99.86787690956965%)	0.987904	10.1842	11.8576	PRJNA605345	SRR12369082	5106	2188	2497	0.0229965
GH0469	G6		Cul1	Brazil cotton (1)		G. hirsutum	(AD)1	Uncertain			1784416	651514	187387491	28106552700	186907519(99.74386123778135%)	0.986942	10.43	12.2787	PRJNA605345	SRR12369084	5714	2814	1348	0.0563921
GH0467	G6		Cul2	M-1A		G. hirsutum	(AD)1	India			1632537	621636	186879406	28034063100	186427899(99.75839659935563%)	0.987608	10.4704	12.247	PRJNA605345	SRR12369087	4912	1985	2650	0.0408684
GH0466	G5		Cul1	MA-6 (1)		G. hirsutum	(AD)1	India			1753632	664971	183467727	27518197800	183127362(99.81448235852402%)	0.987376	10.2305	12.0217	PRJNA605345	SRR12369088	3992	1075	1105	0.0686051
GH0465	G6		Cul1	Brazil co-op cotton		G. hirsutum	(AD)1	Uncertain			1935166	657013	182819734	27416297400	182564142(99.86019452363934%)	0.985656	10.1997	11.9772	PRJNA605345	SRR12369089	5723	2809	1358	0.035703
GH0464	G4		Cul2	Reba P279		G. hirsutum	(AD)1	Paraguay			1953266	660904	196609364	29487525600	196191289(99.78735753399823%)	0.986397	10.9794	12.882	PRJNA605345	SRR12369090	4711	1767	2715	0.0204286
GH0463	G4		Cul2	T120-7		G. hirsutum	(AD)1	France			1950642	646285	168098086	25211118900	167799884(99.82260238227816%)	0.98516	9.35546	11.0138	PRJNA605345	SRR12369091	4742	1801	2688	0.0483319
GH0462	G6		Cul2	Z441-2		G. hirsutum	(AD)1	Chad			1806577	641064	179234668	26881495200	178988352(99.86257346151359%)	0.986429	10.0652	11.7435	PRJNA605345	SRR12369092	5049	2123	2538	0.054952
GH0461	G6		Cul1	Caeri 76		G. hirsutum	(AD)1	Mexico			2055686	692565	202248869	30330822000	202023373(99.88850568059296%)	0.988548	11.1763	13.2504	PRJNA605345	SRR12369093	4122	1215	1230	0.0315874
GH0460	G4		Cul1	Nigeria cotton		G. hirsutum	(AD)1	Uncertain			2048707	663969	190726251	28606818300	190462077(99.86149048774622%)	0.98685	10.6261	12.4973	PRJNA605345	SRR12369094	4109	1197	1074	0.0468715
GH0459	G5		Cul2	Samaru 26J		G. hirsutum	(AD)1	Nigeria			1204188	574467	176481157	26475667200	176148635(99.81158215094884%)	0.988713	9.92189	11.5662	PRJNA605345	SRR12369095	4703	1762	2735	2.17e-06
GH0458	G4		Cul1	Mexico 910		G. hirsutum	(AD)1	Mexico			1942861	674205	189829769	28468447200	189640644(99.9003712636873%)	0.986795	10.5956	12.4368	PRJNA605345	SRR12369097	4241	1328	1203	0.0287823
GH0457	G6		Cul2	Nepal 1		G. hirsutum	(AD)1	Nepal			1689649	629790	195690285	29349339300	195279042(99.7898500684385%)	0.987496	10.8583	12.8216	PRJNA605345	SRR12369098	4945	2021	2625	0.01191
GH0456	G6		Cul1	Bamdax		G. hirsutum	(AD)1	Japan			1645790	621071	188617244	28287879600	188055739(99.70230452524267%)	0.987274	10.5751	12.3579	PRJNA605345	SRR12369099	5751	2837	1402	0.04541
GH0455	G3		Cul1	PAR-51		G. hirsutum	(AD)1	Pakistan			2348270	715053	188498750	28267124100	188225434(99.85500381302263%)	0.984647	10.5912	12.3489	PRJNA605345	SRR12369100	5223	2313	1524	0.0778153
GH0454	G5		Cul2	Peru cotton		G. hirsutum	(AD)1	Uncertain			1126799	556458	173843449	26080028100	173617313(99.8699197460124%)	0.988973	9.76855	11.3934	PRJNA605345	SRR12369101	4770	1845	2787	0.0529201
GH0453	G4		Cul2	Tex 2382		G. hirsutum	(AD)1	USA			2492654	746907	197315807	29599696500	196938356(99.80870716556429%)	0.989865	11.0492	12.931	PRJNA605345	SRR12369102	4712	1770	2716	0.0128782
GH0452	G6		Cul1	PORO INTA		G. hirsutum	(AD)1	Argentina			2688106	783030	213318705	31991993400	212900954(99.80416579033705%)	0.988739	11.792	13.9761	PRJNA605345	SRR12369103	5584	2669	1723	0.0029055
GH0451	G4		Cul2	GUAZUNCHO 2 INTA		G. hirsutum	(AD)1	Argentina			1892302	657866	187781283	28163469900	187246516(99.7152181562206%)	0.985996	10.4872	12.3036	PRJNA605345	SRR12369104	4713	1768	2717	0.0435307
GH0450	G6		Cul1	GRINGO INTA		G. hirsutum	(AD)1	Argentina			2528048	729613	172844065	25922679600	172201391(99.62817699294447%)	0.987742	9.66657	11.3247	PRJNA605345	SRR12369105	5584	2668	1722	0.00100116
GH0449	G6		Cul1	SAENZ PENA 61		G. hirsutum	(AD)1	Argentina			2598462	721674	182049441	27299606400	181795773(99.860659830315%)	0.98737	9.13077	11.9262	PRJNA605345	SRR12369106	4237	1326	1213	0.0147789
GH0448	G6		Cul2	ICA-805-W-63		G. hirsutum	(AD)1	Peru			2457249	689802	169551614	25427682300	169225077(99.80741144699454%)	0.98662	8.51766	11.1084	PRJNA605345	SRR12369108	4388	1465	2377	0.00650514
GH0447	G6		Cul2	ICA-183-81		G. hirsutum	(AD)1	Peru			4254675	926946	172759171	25899251700	172424078(99.80603460987898%)	0.989206	8.62739	11.3144	PRJNA605345	SRR12369109	4878	1938	2815	0.0255756
GH0446	G6		Cul2	ICA-161-74		G. hirsutum	(AD)1	Peru			1586172	568575	169514471	25423287000	169306182(99.8771261245301%)	0.984719	8.46089	11.1065	PRJNA605345	SRR12369110	4591	1672	2196	0.00717912
GH0445	G6		Cul1	PD7596 (fg)		G. hirsutum	(AD)1	USA			1794036	611164	169943129	25487996700	169467506(99.72012813769011%)	0.985172	8.46566	11.1348	PRJNA605345	SRR12369111	5788	2885	1438	0.0565417
GH0444	G4		Cul1	Lockett 22 ("low gossypol")		G. hirsutum	(AD)1	USA			1848367	619814	174194114	26126065200	173771514(99.75739708403695%)	0.985079	8.80432	11.4135	PRJNA605345	SRR12369112	4196	1286	1314	0.0537314
GH0443	G6		Cul2	Hopi M ("low gossypol")		G. hirsutum	(AD)1	USA			2217628	652947	169882009	25472982900	169667535(99.87375119869226%)	0.984422	8.55345	11.1282	PRJNA605345	SRR12369113	4281	1347	2098	0.0233112
GH0442	G6		Cul2	Rex Smooth Leaf		G. hirsutum	(AD)1	USA			2081556	650905	177318835	26594006700	177058328(99.85308554502966%)	0.98716	8.92218	11.6179	PRJNA605345	SRR12369114	4302	1378	2132	0.00502727
GH0441	G6		Cul2	Tamcot SP37 (Upland 56)		G. hirsutum	(AD)1	USA			1858548	604739	176281094	26434793400	175998172(99.83950519390355%)	0.984922	8.81621	11.5484	PRJNA605345	SRR12369115	4268	1339	2077	0.025535
GH0440	G6		Cul1	Delfos 9169A (1)		G. hirsutum	(AD)1	USA			1978701	651183	168851014	25322715000	168576353(99.83733529725797%)	0.98532	9.36914	11.0626	PRJNA605345	SRR12369116	4106	1194	1082	0.0616286
GH0439	G5		Cul2	Delfos 79		G. hirsutum	(AD)1	USA			1582448	611579	172589621	25886399700	172312752(99.83957957703609%)	0.98695	9.66573	11.3088	PRJNA605345	SRR12369117	4929	2002	2644	0.04098
GH0438	G5		Cul2	Trice 251		G. hirsutum	(AD)1	USA			1612252	604207	180093270	27012867000	179832041(99.85494793892076%)	0.986487	9.09932	11.8009	PRJNA605345	SRR12369119	5006	2078	2464	0.0562856
GH0437	G6		Cul1	Lone star 3312		G. hirsutum	(AD)1	USA			1916203	656467	194957165	29237431500	194616228(99.8251220979747%)	0.986824	10.7833	12.7728	PRJNA605345	SRR12369120	5710	2796	1374	0.0227899
GH0436	G4		Cul1	Mebane Triumph (2)		G. hirsutum	(AD)1	USA			2280325	686263	178167480	26741889600	177842724(99.81772431197882%)	0.985221	10.0737	11.6825	PRJNA605345	SRR12369121	4099	1186	1090	0.0656795
GH0435	G5		Cul1	Coker Foster		G. hirsutum	(AD)1	USA			1438516	570461	171580334	25735308900	171348427(99.86484057083139%)	0.98623	8.62622	11.2428	PRJNA605345	SRR12369122	5661	2760	1500	0.0492511
GH0434	G6		Cul1	Coker 100 str.1		G. hirsutum	(AD)1	USA			1760717	600769	169449442	25411744800	169211605(99.85964132003457%)	0.984691	8.53577	11.1015	PRJNA605345	SRR12369123	5732	2819	1337	0.0329505
GH0433	G4		Cul1	Express (1)		G. hirsutum	(AD)1	USA			1984032	636480	168403353	25252195500	168233035(99.89886305886083%)	0.985007	8.55169	11.0318	PRJNA605345	SRR12369124	5642	2729	1664	0.0468777
GH0432	G5		Cul1	King (1)		G. hirsutum	(AD)1	USA			1708551	617840	169565366	25431358800	169420011(99.91427789564055%)	0.985853	8.70085	11.11	PRJNA605345	SRR12369125	4047	1129	1191	0.0738131
GH0431	G4		Cul1	Lightning Express (Shan)		G. hirsutum	(AD)1	USA			2200601	661717	175538052	26324226300	175310527(99.87038422871413%)	0.987282	8.89774	11.5001	PRJNA605345	SRR12369126	3983	1072	1061	0.0486671
GH0430	G4		Cul1	Coker 4-15		G. hirsutum	(AD)1	USA			1830261	612267	169850070	25473195000	169668460(99.89307628781077%)	0.985734	8.60931	11.1283	PRJNA605345	SRR12369127	5726	2813	1350	0.0222723
GH0429	G4		Cul1	Deltapine 11		G. hirsutum	(AD)1	USA			1955301	644292	167034795	25051703400	166749224(99.82903502231376%)	0.987278	8.4043	10.9442	PRJNA605345	SRR12369128	5657	2746	1473	0.0420935
GH0428	G4		Cul1	Delfos 42-424		G. hirsutum	(AD)1	USA			2006216	658770	183750357	27553734300	183420562(99.820520076595%)	0.985923	9.31486	12.0372	PRJNA605345	SRR12369130	4095	1182	1132	0.0632627
GH0427	G6		Cul2	DES 936		G. hirsutum	(AD)1	USA			1553524	596336	188101660	28212895500	187681439(99.77659899439485%)	0.987675	9.60432	12.3252	PRJNA605345	SRR12369131	4280	1346	2097	0.019006
GH0426	G3		Cul1	Arcot 402bne		G. hirsutum	(AD)1	USA			2156910	684009	203391078	30507369300	203232471(99.92201870329828%)	0.986364	10.1219	13.3275	PRJNA605345	SRR12369132	4063	1146	1167	0.0653392
GH0425	G6		Cul1	Arcot 1		G. hirsutum	(AD)1	USA			1812999	624526	171065221	25656504600	170487034(99.66200786073284%)	0.988004	8.54559	11.2084	PRJNA605345	SRR12369133	5780	2869	1432	0.00484611
GH0424	G5		Cul2	Deltapine 45		G. hirsutum	(AD)1	USA			1095543	544649	177826516	26674046400	177506541(99.82006339257077%)	0.988517	9.08415	11.6529	PRJNA605345	SRR12369134	4886	1949	2809	0.000544188
GH0423	G6		Cul2	FB20 (FB20)		G. hirsutum	(AD)1	USA			1726641	601289	177343471	26596459800	177091320(99.85781771464256%)	0.985629	8.99855	11.619	PRJNA605345	SRR12369135	5064	2136	2565	0.0249624
GH0422	G6		Cul1	Quapaw		G. hirsutum	(AD)1	USA			1855364	618512	177570731	26633993100	177193163(99.78737036341873%)	0.985521	9.11942	11.6354	PRJNA605345	SRR12369136	4175	1260	1300	0.021463
GH0421	G6		Cul1	PD6992		G. hirsutum	(AD)1	USA			1798689	620793	168813681	25317110700	168566092(99.85333593904632%)	0.986384	8.43085	11.0601	PRJNA605345	SRR12369137	5812	2900	1463	0.0317332
GH0420	G6		Cul2	PD6208		G. hirsutum	(AD)1	USA			1981152	674241	190052309	28494680700	189723585(99.82703498750968%)	0.988555	10.0244	12.4483	PRJNA605345	SRR12369138	4271	1343	2081	0.0102237
GH0419	G6		Cul1	PD6132		G. hirsutum	(AD)1	USA			1709572	614486	172309812	25843605600	171865204(99.74197174563686%)	0.986124	8.73075	11.2901	PRJNA605345	SRR12369139	5794	2881	1444	0.0255189
GH0418	G4		Cul1	PD0804 (W)		G. hirsutum	(AD)1	USA			1626998	607755	179849068	26965731000	179711483(99.92349974257303%)	0.986515	9.37829	11.7803	PRJNA605345	SRR12368470	5770	2863	1421	0.0438547
GH0417	G4		Cul1	Auburn 556RNR		G. hirsutum	(AD)1	USA			1981787	633352	172430759	25855049700	172046599(99.77720912311243%)	0.984685	8.63036	11.2951	PRJNA605345	SRR12368471	5762	2849	1399	0.0199114
GH0416	G6		Cul1	AC 235		G. hirsutum	(AD)1	USA			2732671	753018	171504454	25710340500	170984771(99.69698571210284%)	0.987322	8.92517	11.2319	PRJNA605345	SRR12368472	5817	2906	1471	0.00693597
GH0415	G4		Cul1	PD6044		G. hirsutum	(AD)1	USA			1797147	630192	184408098	27647804100	184067565(99.81533728524221%)	0.985698	9.5234	12.0783	PRJNA605345	SRR12368473	5796	2886	1447	0.0512795
GH0414	G3		Cul2	Auburn 612RNR		G. hirsutum	(AD)1	USA			1793988	607295	178027824	26689723800	177225970(99.5495906302826%)	0.985257	9.36843	11.6598	PRJNA605345	SRR12368474	4284	1355	2089	0.0517512
GH0413	G5		Cul1	Delfos 4313		G. hirsutum	(AD)1	USA			1323857	571528	173544228	26024687100	173120723(99.75596710712846%)	0.987297	8.97515	11.3692	PRJNA605345	SRR12368475	5700	2784	1386	0.0362679
GH0412	G6		Cul1	PD4461		G. hirsutum	(AD)1	USA			2690746	707633	173897238	26069466900	173740270(99.90973519659927%)	0.984234	8.94102	11.3888	PRJNA605345	SRR12368476	5806	2896	1453	0.0714001
GH0411	G6		Cul1	PD4548		G. hirsutum	(AD)1	USA			1882279	646655	187053529	28046193600	186780803(99.8541989549954%)	0.98676	9.72754	12.2523	PRJNA605345	SRR12368477	5800	2890	1451	0.0229227
GH0410	G6		Cul1	PD0259		G. hirsutum	(AD)1	USA			2103052	668479	187584276	28123453200	187311024(99.85433107410346%)	0.98535	9.83612	12.2861	PRJNA605345	SRR12368478	5817	2905	1470	0.0532533
GH0409	G6		Cul1	Acala 4-42		G. hirsutum	(AD)1	USA			1879361	648577	184804071	27707479200	184457829(99.81264373770207%)	0.986517	9.55022	12.1044	PRJNA605345	SRR12368479	5721	2811	1356	0.0446615
GH0408	G6		Cul1	McNair 308		G. hirsutum	(AD)1	USA			1687033	590385	168499152	25271135700	168212095(99.82963890524505%)	0.985117	8.49113	11.04	PRJNA605345	SRR12368481	5746	2834	1404	0.0410719
GH0407	G6		Cul1	McNair 220		G. hirsutum	(AD)1	USA			1630174	579669	170764917	25604720100	170537176(99.86663478423966%)	0.985353	8.68095	11.1858	PRJNA605345	SRR12368482	5750	2831	1409	0.0185922
GH0406	G4		Cul1	PD0875		G. hirsutum	(AD)1	USA			1752971	620993	184841141	27714721500	184612108(99.87609197889554%)	0.986692	9.71747	12.1075	PRJNA605345	SRR12368483	5774	2861	1426	0.0212166
GH0405	G6		Cul1	PD0695		G. hirsutum	(AD)1	USA			1673152	599642	173335913	25985349300	173087109(99.85646136701054%)	0.985738	9.00386	11.352	PRJNA605345	SRR12368484	5764	2857	1390	0.0572786
GH0404	G5		Cul1			G. hirsutum	(AD)1	USA			1333257	573617	185124009	27759335100	184502779(99.66442494230989%)	0.988043	9.66977	12.127	PRJNA605345	SRR12368485	5705	2789	1380	0.0252743
GH0403	G3		Cul2	Foster 13-46-102-3B		G. hirsutum	(AD)1	USA			1819015	624305	179821699	26960234100	179632062(99.89454164816894%)	0.985742	9.48647	11.7779	PRJNA605345	SRR12368486	5171	2254	1989	0.0381054
GH0402	G6		Cul1	Half and Half (1)		G. hirsutum	(AD)1	USA			2933705	757258	185857408	27858504600	185651846(99.88939800559362%)	0.986897	9.76122	12.1704	PRJNA605345	SRR12368487	5640	2730	1661	0.0445314
GH0401	G6		Cul1	Dixie Triumph 85		G. hirsutum	(AD)1	USA			1738611	626235	184814201	27709888500	184613986(99.89166687466836%)	0.986608	9.56214	12.1054	PRJNA605345	SRR12368488	5707	2791	1376	0.0497034
GH0400	G5		Cul1	Dixie King 14-9		G. hirsutum	(AD)1	USA			1369127	586478	180049552	27000633900	178983571(99.40795131775724%)	0.987876	9.36035	11.7956	PRJNA605345	SRR12368489	5664	2756	1504	0.0210353
GH0399	G6		Cul2	Dixie King (1)		G. hirsutum	(AD)1	USA			1802275	628086	188654904	28283234400	188259136(99.79021589600448%)	0.986194	9.84699	12.3559	PRJNA605345	SRR12368490	5176	2259	1958	0.0353016
GH0397	G5		Cul2	New Boykin		G. hirsutum	(AD)1	USA			1543302	649766	263494345	39543038700	263222447(99.89681068866962%)	0.990089	13.8713	17.2749	PRJNA605345	SRR12368493	4789	1848	2828	0.0545407
GH0396	G5		Cul2	Acala 5701-W		G. hirsutum	(AD)1	USA			1139622	551557	180343030	27042952200	179784236(99.6901493781046%)	0.988415	9.34701	11.8141	PRJNA605345	SRR12368494	4886	1948	2808	0.00175242
GH0395	G4		Cul1	Acala 1517-75		G. hirsutum	(AD)1	USA			1820063	608489	172419854	25853673900	172118964(99.82548993458722%)	0.984557	9.06725	11.2945	PRJNA605345	SRR12368495	4160	1242	1228	0.0832168
GH0394	G4		Cul1	Acala 1517-D		G. hirsutum	(AD)1	USA			1844602	624828	185493563	27808361700	184977511(99.72179519782043%)	0.986673	9.65092	12.1484	PRJNA605345	SRR12368496	4125	1203	1236	0.0498186
GH0393	G5		Cul1	Paymaster 785		G. hirsutum	(AD)1	USA			1917202	657720	180739367	27096498600	180417070(99.8216785831722%)	0.987297	9.42974	11.8375	PRJNA605345	SRR12368497	4023	1113	1091	0.0528804
GH0392	G6		Cul1	Paymaster 266		G. hirsutum	(AD)1	USA			2128058	663388	181776530	27250452300	181284857(99.72951788660505%)	0.984657	9.50495	11.9047	PRJNA605345	SRR12368498	4178	1264	1298	0.0308246
GH0391	G6		Cul1	Paymaster 202		G. hirsutum	(AD)1	USA			2126708	661413	186304352	27927667500	185870582(99.7671713004321%)	0.984744	9.67055	12.2006	PRJNA605345	SRR12368499	4178	1263	1297	0.0337344
GH0390	G4		Cul1	Paymaster 101B		G. hirsutum	(AD)1	USA			2043987	644794	173518702	26012050800	173376681(99.9181523384148%)	0.985019	9.11083	11.3637	PRJNA605345	SRR12368500	4204	1289	1309	0.0255056
GH0388	G6		Cul2	Startex 619		G. hirsutum	(AD)1	USA			1729169	612582	182830652	27411784800	182333947(99.72832509507214%)	0.986089	9.69559	11.9752	PRJNA605345	SRR12368503	4946	2019	2626	0.00200906
GH0387	G6		Cul1	Stoneville 5A (2)		G. hirsutum	(AD)1	USA			1555749	592625	177703858	26646125400	177516274(99.894440108329%)	0.98646	9.40345	11.6407	PRJNA605345	SRR12368504	5694	2779	1368	0.000194863
GH0386	G5		Cul1	Stoneville 4A		G. hirsutum	(AD)1	USA			1465402	595702	182042022	27297079800	181770580(99.85089047187138%)	0.987442	9.37845	11.9251	PRJNA605345	SRR12368505	5669	2749	1509	0.00106235
GH0385	G5		Cul1	Stoneville 2 (2)		G. hirsutum	(AD)1	USA			1164804	548942	172334567	25843214700	172040016(99.82908188117594%)	0.987921	8.99401	11.2899	PRJNA605345	SRR12368506	5698	2788	1382	0.0103616
GH0384	G5		Cul2	Coker Queen		G. hirsutum	(AD)1	USA			1282409	562084	177232183	26581469700	176594130(99.63999032839313%)	0.987603	9.2934	11.6125	PRJNA605345	SRR12368507	4717	1776	2721	0.00374988
GH0383	G6		Cul2	Coker Foster 6		G. hirsutum	(AD)1	USA			1902592	655533	210089579	31512807600	209827758(99.87537649356706%)	0.986957	11.8108	13.7668	PRJNA605345	SRR12368508	4745	1805	2690	0.0419422
GH0382	G5		Cul1	Coker 413		G. hirsutum	(AD)1	USA			1505304	611732	206078709	30916682100	205906151(99.91626597389059%)	0.988502	11.6883	13.5064	PRJNA605345	SRR12368509	5795	2883	1446	0.0336413
GH0381	G5		Cul2	Coker 310		G. hirsutum	(AD)1	USA			2287877	706182	207308719	31093583700	206998184(99.8502064932445%)	0.986076	11.7944	13.5836	PRJNA605345	SRR12368510	4719	1773	2723	0.0805284
GH0380	G6		Cul1	Coker 304		G. hirsutum	(AD)1	USA			1664614	578675	173522807	26028007800	173100815(99.75680891330902%)	0.985371	9.86236	11.3707	PRJNA605345	SRR12368511	5759	2846	1413	0.0157607
GH0379	G6		Cul2	Deltapine 15 (1)		G. hirsutum	(AD)1	USA			1689977	592381	179573903	26937292200	179354416(99.87777344239157%)	0.986092	10.1452	11.7679	PRJNA605345	SRR12368512	4959	2034	2601	0.00049953
GH0378	G6		Cul2	Deltapine 13		G. hirsutum	(AD)1	USA			2001744	639573	172313810	25846308300	172135207(99.89635015324657%)	0.984883	9.81075	11.2913	PRJNA605345	SRR12368514	4992	2062	2451	0.000948586
GH0377	G4		Cul1	Deltapine 12		G. hirsutum	(AD)1	USA			1869502	637124	171114003	25666144200	170868080(99.85628119517489%)	0.985176	9.68916	11.2126	PRJNA605345	SRR12368515	4097	1188	1087	0.0681969
GH0376	G6		Cul2	S-1211		G. hirsutum	(AD)1	Former Soviet Union			2109376	704827	251873233	37777039200	251104216(99.6946809349924%)	0.98784	14.2662	16.5034	PRJNA605345	SRR12368516	4333	1404	2105	0.00490357
GH0375	G5		Cul1	D-9		G. hirsutum	(AD)1	Uncertain			2319921	747256	213949097	32091203400	213707228(99.88695021227409%)	0.988411	12.0527	14.0195	PRJNA605345	SRR12368517	5473	2554	1835	0.0531999
GH0374	G4		Cul2	S-3316		G. hirsutum	(AD)1	Former Soviet Union			2111216	694250	233930302	35111529000	233612554(99.86416979874629%)	0.987385	12.8902	15.3389	PRJNA605345	SRR12368518	4613	1683	2186	0.00369046
GH0373	G6		Cul2	S-1191		G. hirsutum	(AD)1	Former Soviet Union			2285582	713042	218897477	32852885100	218411955(99.77819662124293%)	0.988158	12.0922	14.3522	PRJNA605345	SRR12368519	4471	1526	2350	0.0292739
GH0372	G6		Cul1	Wacona		G. hirsutum	(AD)1	USA			2695626	755499	171991143	25803919200	171717712(99.84102030184194%)	0.98525	9.54587	11.2728	PRJNA605345	SRR12368520	4088	1172	1156	0.0367738
GH0371	G3		Cul1	Pamuk		G. hirsutum	(AD)1	Turkey			3011456	811080	264911761	39830206800	264398947(99.80642082553669%)	0.987218	14.5426	17.4003	PRJNA605345	SRR12368521	4088	1171	1155	0.0375059
GH0370	G4		Cul2	402		G. hirsutum	(AD)1	China			2067999	657705	169985267	25492181100	169769799(99.8732431323004%)	0.98652	9.85807	11.1366	PRJNA605345	SRR12368522	4375	1444	2214	0.0484388
GH0369	G4		Cul1	Timopheevii Dec		G. hirsutum	(AD)1	Mexico			2439284	725800	218987640	32875692000	218658168(99.84954767310155%)	0.986953	12.0971	14.3622	PRJNA605345	SRR12368523	4095	1181	1131	0.0681527
GH0368	G6		Cul2	Szekkutasi 06		G. hirsutum	(AD)1	Hungary			2267943	696045	177608379	26637961800	177221823(99.78235486288628%)	0.987482	10.2774	11.6371	PRJNA605345	SRR12368525	4619	1692	2172	0.00974656
GH0367	G6		Cul2	Sind Sudhar		G. hirsutum	(AD)1	India			2610509	734091	193030023	28947556500	192733881(99.84658241479876%)	0.987635	10.9452	12.6461	PRJNA605345	SRR12368526	4330	1400	2107	0.00574322
GH0366	G4		Cul1	w/n		G. hirsutum	(AD)1	Former Soviet Union			2434125	704859	197191185	29572333800	197043152(99.92492920005526%)	0.985341	11.2413	12.9191	PRJNA605345	SRR12368527	5610	2693	1697	0.0437146
GH0365	G6		Cul1	T AC/20		G. hirsutum	(AD)1	Uncertain			2002648	648499	191739429	28755879900	191419432(99.83310840046363%)	0.98501	10.8494	12.5624	PRJNA605345	SRR12368528	5725	2806	1360	0.0276875
GH0364	G6		Cul2	Al-1		G. hirsutum	(AD)1	Uncertain			2277036	702338	219131456	32865072600	218731162(99.81732700210782%)	0.98764	12.4741	14.3575	PRJNA605345	SRR12368529	5211	2297	1945	0.0390917
GH0363	G3		Cul1	VIR556365		G. hirsutum	(AD)1	Former Soviet Union			2186630	658770	207855001	31190218800	206934292(99.55704265205532%)	0.985618	11.2611	13.6259	PRJNA605345	SRR12368530	4209	1315	1274	0.0621601
GH0362	G4		Cul2	N 834		G. hirsutum	(AD)1	Iran			2185542	698721	235160594	35281025700	234884800(99.88272099703916%)	0.98682	13.1517	15.413	PRJNA605345	SRR12368531	4614	1682	2188	0.00358852
GH0361	G3		Cul1	Griffith		G. hirsutum	(AD)1	USA			2582221	728797	213637386	32057921700	213221810(99.80547599473063%)	0.985044	11.8628	14.0049	PRJNA605345	SRR12368532	4177	1262	1296	0.0526156
GH0360	G6		Cul2	M2 (Round leaf)		G. hirsutum	(AD)1	Former Soviet Union			2145690	681005	228240729	34246963800	227279034(99.57864882213902%)	0.986402	12.3244	14.9612	PRJNA605345	SRR12368533	4390	1460	2382	0.068667
GH0359	G6		Cul1	La Chata		G. hirsutum	(AD)1	Spain			1837949	623849	209082522	31374049800	208822684(99.87572466722015%)	0.986713	11.4628	13.7062	PRJNA605345	SRR12368534	5759	2845	1412	0.0305726
GH0358	G3		Cul1	SS 3\10 A		G. hirsutum	(AD)1	Uncertain			2379855	684970	173035033	25964991900	172777244(99.85101918638638%)	0.983616	9.58329	11.3431	PRJNA605345	SRR12368536	5469	2548	1845	0.0651808
GH0357	G4		Cul1	SR 60		G. hirsutum	(AD)1	Thailand			2291369	679831	183125556	27476410500	182760413(99.80060511051772%)	0.985802	10.2728	12.0034	PRJNA605345	SRR12368537	3979	1065	1072	0.0564885
GH0356	G5		Cul1	DP 140-7BC (A)		G. hirsutum	(AD)1	USA			1983468	676627	253440826	38028028200	252854089(99.76849152156724%)	0.988213	13.6331	16.613	PRJNA605345	SRR12368538	3977	1063	1069	0.0572267
GH0354	G6		Cul1	GSA 75(A*)		G. hirsutum	(AD)1	Uncertain			2004350	664916	218927522	32849772300	218305286(99.71577991002886%)	0.986474	12.1153	14.3509	PRJNA605345	SRR12368540	4235	1321	1211	0.0429739
GH0353	G4		Cul1	N 205(A)		G. hirsutum	(AD)1	Iran			2060405	658773	177093820	26571670800	176822575(99.84683542316722%)	0.98553	9.88139	11.6082	PRJNA605345	SRR12368541	3967	1055	1056	0.0590886
GH0352	G4		Cul1	Morado		G. hirsutum	(AD)1	Venezuela			2045647	661712	208439450	31275559500	207995212(99.78687431769754%)	0.987161	11.6196	13.6631	PRJNA605345	SRR12368542	4191	1274	1323	0.0354344
GH0351	G4		Cul1	Pontos		G. hirsutum	(AD)1	Greece			2206464	679604	201521479	30244340100	201126875(99.80418762210454%)	0.986355	11.24	13.2126	PRJNA605345	SRR12368543	5447	2527	1848	0.0691689
GH0350	G4		Cul2	Local		G. hirsutum	(AD)1	Former Soviet Union			2011219	662808	221218706	33202813500	221011212(99.90620413447314%)	0.986894	12.2869	14.5051	PRJNA605345	SRR12368544	4612	1684	2185	0.0133202
GH0349	G3		Cul1	L-500		G. hirsutum	(AD)1	Uncertain			2510077	722770	197447282	29620009500	197169782(99.85945615599813%)	0.984831	10.9647	12.9399	PRJNA605345	SRR12368545	5408	2485	1905	0.0730829
GH0348	G4		Cul1	C6 CV 86 S 5-17		G. hirsutum	(AD)1	Albania			2339959	700077	206183755	30940082400	205835489(99.83108950557235%)	0.98651	11.3626	13.5166	PRJNA605345	SRR12368547	3981	1069	1064	0.0563055
GH0347	G6		Cul2	AR 1-59		G. hirsutum	(AD)1	Former Soviet Union			1709015	614062	187463182	28135051200	187206365(99.86300403243982%)	0.9872	10.3184	12.2912	PRJNA605345	SRR12368548	4266	1341	2075	0.0327889
GH0346	G4		Cul1	Gel 1059		G. hirsutum	(AD)1	Former Soviet Union			1937830	644579	187896519	28183061100	187695985(99.89327423356896%)	0.986972	10.8017	12.3121	PRJNA605345	SRR12368549	4234	1322	1209	0.0424594
GH0345	G4		Cul1	288544		G. hirsutum	(AD)1	Uncertain			2736666	758634	211049146	31652131200	210797909(99.88095805893477%)	0.987791	12.0157	13.8276	PRJNA605345	SRR12368550	5612	2697	1695	0.00833426
GH0344	G4		Cul2	282700		G. hirsutum	(AD)1	Uncertain			2968820	752843	197564236	29612957100	197276390(99.85430257731466%)	0.982749	11.188	12.9368	PRJNA605345	SRR12368551	4956	2027	2608	0.0798472
GH0343	G5		Cul2	2692		G. hirsutum	(AD)1	Uncertain			1680101	636053	234850023	35242636500	234630872(99.90668470149565%)	0.988445	12.9433	15.3962	PRJNA605345	SRR12368552	4768	1830	2784	0.0389153
GH0342	G4		Cul2	G. amerccana		G. hirsutum	(AD)1	France			2019201	656955	202894785	30444346200	202726298(99.91695843734968%)	0.986544	11.2097	13.3	PRJNA605345	SRR12368553	4367	1433	2218	0.0652031
GH0341	G6		Cul2	Yu118 VIR3177-4		G. hirsutum	(AD)1	Former Soviet Union			2094583	660794	168931568	25333452600	168791453(99.91705813089949%)	0.985165	9.86122	11.0672	PRJNA605345	SRR12368554	4387	1448	2376	0.05137
GH0340	G6		Cul1	Sakel VIR171Lu-1		G. hirsutum	(AD)1	Former Soviet Union			5379755	1085176	214035866	32102486700	213762289(99.87218170248158%)	0.989458	11.8938	14.0244	PRJNA605345	SRR12368555	5249	2335	1513	0.0065631
GH0339	G6		Cul2	US 219-3		G. hirsutum	(AD)1	Uncertain			1597953	578846	170022568	25501635300	169815705(99.87833203413325%)	0.986248	9.8357	11.1407	PRJNA605345	SRR12368556	4276	1351	2093	0.00629056
GH0338	G3		Cul1	C 1582		G. hirsutum	(AD)1	Former Soviet Union			2524166	728888	208677390	31315831800	208521301(99.92520080876994%)	0.986146	11.5041	13.6807	PRJNA605345	SRR12368558	5473	2553	1834	0.0610007
GH0336	G6		Cul2			G. hirsutum	(AD)1	Uncertain			2595395	773210	204604995	30687306300	204439975(99.919347032559%)	0.988718	11.6045	13.4062	PRJNA605345	SRR12368560	4287	1359	2086	0.0102269
GH0335	G3		Cul2	Encino Texas 2-2		G. hirsutum	(AD)1	Mexico			2366120	719461	201217722	30178356600	201102705(99.9428395278225%)	0.986808	11.2467	13.1838	PRJNA605345	SRR12368561	4625	1700	2166	0.0317861
GH0334	G3		Cul1	14F-2		G. hirsutum	(AD)1	Former Soviet Union			2300843	687338	170484720	25564272000	170282285(99.88125915331298%)	0.984563	9.96623	11.1681	PRJNA605345	SRR12368562	5478	2559	1831	0.0617208
GH0333	G6		Cul2	12785		G. hirsutum	(AD)1	Uncertain			3333004	837718	215788473	32360903700	215530386(99.88039815268539%)	0.989809	12.3471	14.1373	PRJNA605345	SRR12368563	4624	1701	2164	0.0186743
GH0332	G4		Cul1	45505		G. hirsutum	(AD)1	Uncertain			4154896	886594	189199236	28369511700	188995837(99.8924948090171%)	0.979622	10.4899	12.3936	PRJNA605345	SRR12368564	5490	2579	1812	0.0749331
GH0331	G3		Cul1	American cotton (local zavodskaya smes)		G. hirsutum	(AD)1	Uncertain			2340508	699135	229369188	34426296900	228558092(99.64637970467071%)	0.986258	12.7109	15.0396	PRJNA605345	SRR12368565	3993	1076	1106	0.0011323
GH0330	G4		Cul1	Andijan 35		G. hirsutum	(AD)1	Former Soviet Union (Uzbekistan)			2671563	718038	211232212	31686210300	210992208(99.8863790717677%)	0.982296	11.513	13.8425	PRJNA605345	SRR12368566	5497	2562	1827	0.000372396
GH0328	G4		Cul2	147F		G. hirsutum	(AD)1	Former Soviet Union			2409271	742171	255950069	38387285400	255514354(99.82976562510714%)	0.987686	14.5347	16.77	PRJNA605345	SRR12368569	4917	1989	2618	0.0596348
GH0327	G6		Cul1	Half and Half (2)		G. hirsutum	(AD)1	USA			2585697	759588	233851276	35070075300	233585262(99.88624650480847%)	0.988173	13.219	15.3208	PRJNA605345	SRR12368570	4233	1323	1208	0.0452503
GH0326	G4		Cul1	Yu 79		G. hirsutum	(AD)1	China			3208166	838734	200323306	30042880200	199990364(99.83379767105082%)	0.989932	11.2966	13.1246	PRJNA605345	SRR12368571	4221	1299	1289	0.00316665
GH0325	G6		Cul2	153F		G. hirsutum	(AD)1	Former Soviet Union			2425122	735421	186062565	27903700500	185069834(99.46645312559245%)	0.988094	10.8013	12.1901	PRJNA605345	SRR12368572	4510	1579	2300	0.01671
GH0324	G4		Cul2	Dixie King (2)		G. hirsutum	(AD)1	USA			2241665	716420	228815397	34320025500	228511005(99.86697049062656%)	0.987903	12.8687	14.9932	PRJNA605345	SRR12368573	4545	1607	2269	0.0571729
GH0323	G4		Cul2	Acc.N5 fr.5		G. hirsutum	(AD)1	Uncertain			2414006	704135	204225118	30631036500	204038818(99.90877713680645%)	0.988129	11.534	13.3816	PRJNA605345	SRR12368574	4979	2055	2581	0.0421573
GH0322	G5		Cul2	6086		G. hirsutum	(AD)1	Uncertain			1581194	586097	187810020	28187579100	187580283(99.87767585563326%)	0.986521	10.4482	12.3141	PRJNA605345	SRR12368575	4891	1957	2801	0.00230639
GH0321	G4		Cul2	Bar Ballina		G. hirsutum	(AD)1	Sudan			3738008	800334	176882892	26516282400	176701753(99.89759382721988%)	0.981672	10.296	11.584	PRJNA605345	SRR12368576	5110	2182	2501	0.102127
GH0320	G5		Cul1	Pahta		G. hirsutum	(AD)1	Former Soviet Union (Uzbekistan)			1771545	622901	183916467	27606912600	183512444(99.78032255262929%)	0.985751	10.1701	12.0604	PRJNA605345	SRR12368577	5423	2493	1903	0.0634607
GH0319	G4		Cul1			G. hirsutum	(AD)1	Uncertain			3620348	898706	244424481	36662179200	243862052(99.76989661686139%)	0.988535	13.3612	16.0164	PRJNA605345	SRR12368578	4221	1298	1288	0.00229653
GH0318	G3		Cul1	Yu 141		G. hirsutum	(AD)1	China			2345674	695903	189680847	28436464800	189413080(99.85883287414886%)	0.984385	10.2836	12.4228	PRJNA605345	SRR12368581	5476	2556	1839	0.0500794
GH0317	G3		Cul1	Yu 138		G. hirsutum	(AD)1	China			2530987	705211	176779010	26499947700	176230250(99.68957853084481%)	0.983805	9.6897	11.5768	PRJNA605345	SRR12368582	5476	2555	1838	0.0435918
GH0316	G4		Cul2	Yu 136		G. hirsutum	(AD)1	China			2517569	736539	193703537	29044036500	193401446(99.84404466501817%)	0.988138	10.6525	12.6883	PRJNA605345	SRR12368583	4478	1535	2342	0.00637328
GH0315	G3		Cul1	Taschkent upland		G. hirsutum	(AD)1	Former Soviet Union (Uzbekistan)			2528954	735955	214560699	32163876000	214263523(99.86149560409477%)	0.9856	11.6703	14.0512	PRJNA605345	SRR12368584	4090	1173	1149	0.0671063
GH0314	G5		Cul1	Ucayali		G. hirsutum	(AD)1	Peru			2152831	688055	193585573	29037794400	193189078(99.79518360079446%)	0.986173	10.7562	12.6855	PRJNA605345	SRR12368585	5422	2492	1902	0.0537674
GH0313	G6		Cul2	3712-Ashmuouni-135		G. hirsutum	(AD)1	Uncertain			1541496	581504	197094397	29555911200	196343415(99.61897344042713%)	0.987062	10.7722	12.9119	PRJNA605345	SRR12368586	4885	1944	2813	0.000600529
GH0312	G3		Cul1	G.mexicanum		G. hirsutum	(AD)1	Mexico			2327366	718058	230504160	34558899300	230218892(99.87624171294783%)	0.985967	12.5574	15.0975	PRJNA605345	SRR12368587	4052	1132	1183	2.31e-06
GH0311	G3		Cul1	Cleveland big ball		G. hirsutum	(AD)1	USA			2301056	659958	202125826	30300889500	201857762(99.86737766009179%)	0.983022	11.1195	13.2373	PRJNA605345	SRR12368588	4053	1135	1181	0.0598051
GH0310	G6		Cul1	Columbia (1)		G. hirsutum	(AD)1	USA			2416615	723133	192421599	28851692700	192083645(99.82436794946288%)	0.987598	10.632	12.6042	PRJNA605345	SRR12368589	4118	1246	1225	0.0172931
GH0309	G4		Cul2	Local cotton (2)		G. hirsutum	(AD)1	Former Soviet Union			2495303	726090	204474939	30653703900	203972536(99.75429605092094%)	0.985617	11.1419	13.3915	PRJNA605345	SRR12368590	4614	1681	2187	0.0573883
GH0308	G4		Cul1			G. hirsutum	(AD)1	Former Soviet Union			2563578	723810	201164459	30156721200	200911029(99.8740185014491%)	0.985502	11.0255	13.1744	PRJNA605345	SRR12368592	5472	2552	1833	0.0430415
GH0307	G4		Cul1	86 III 72		G. hirsutum	(AD)1	Uncertain			2324502	705753	185681610	27845064000	185433978(99.86663622746485%)	0.985606	10.8181	12.1645	PRJNA605345	SRR12368593	3980	1068	1063	0.0442163
GH0305	G3		Cul2	Aleppo 40		G. hirsutum	(AD)1	Syria			2212729	671967	172641053	25882687800	172275186(99.78807647796263%)	0.985609	9.52023	11.3072	PRJNA605345	SRR12368595	4476	1529	2356	0.0349916
GH0304	G6		Cul2	AM-55		G. hirsutum	(AD)1	Uncertain			1797408	644693	211416798	31716652800	210861681(99.73743004091851%)	0.988108	11.8929	13.8558	PRJNA605345	SRR12368596	4283	1354	2088	0.0304923
GH0303	G6		Cul2	Gossica 23		G. hirsutum	(AD)1	Columbia			1793784	622411	177004507	26546421900	176815283(99.89309650742396%)	0.986396	10.2776	11.5972	PRJNA605345	SRR12368597	4267	1340	2076	0.0191004
GH0302	G6		Cul2	Del Cerro 240-12		G. hirsutum	(AD)1	Brazil			1613167	592628	171960243	25787019300	171672127(99.83245196972652%)	0.986435	9.52325	11.2654	PRJNA605345	SRR12368598	4283	1353	2087	0.0156744
[truncated: 912 more rows]
