# Supplementary material for: Genomic reconstruction of upland cotton domestication uncovers staged selection, gene flow, and flowering-time adaptation
Source: Proc Natl Acad Sci U S A. 2026 Jun 22;123(26):e2601246123. doi: 10.1073/pnas.2601246123 (PMC13320693; doi:10.1073/pnas.2601246123)
Supplement: Supplementary file 3 — Dataset S02 (XLSX) [file pnas.2601246123.sd02.xlsx]

## Sheet: Dataset 2
Dataset S2. Statistics of the variation map.
Type	SNPs	InDels
Count	5259841	3095886
Nonsynonymous	3821	196
Synonymous	102308	4725
High effects*	7546	12390
Low effects*	61779	5496
Moderate effects*	99595	5496
Exon	158782	24396
Intron	198850	156243
3′ untranslated region	14499	12626
5′ untranslated region	9427	9486
Splice acceptor variant	645	245
Splice donor variant	392	382
Splice region variant	10043	4104
Start lost	137	293
Stop gained	3821	533
Stop lost	2551	678
Stop retained variant	758	42
Initiator codon variant	25	-
Bidirectional gene fusion	-	2
Conservative inframe deletion	-	1366
Conservative inframe insertion	-	1425
Disruptive inframe deletion	-	2045
Disruptive inframe insertion	-	1323
Exon loss variant	-	8
Frameshift variant	-	11265
Initiator codon variant	-	6
Non canonical start codon	-	1
Non coding transcript variant	-	136
Note: *High effects indicate that the variant is assumed to have a significant (disruptive) impact on the protein, likely resulting in protein truncation, loss of function, or triggering nonsense-mediated decay, such as stop gained and frameshift variant,. Moderate effects signify a non-disruptive variant that could alter protein effectiveness, such as missense variant and inframe deletion. Low e…
