# Supplementary material for: Genomic reconstruction of upland cotton domestication uncovers staged selection, gene flow, and flowering-time adaptation
Source: Proc Natl Acad Sci U S A. 2026 Jun 22;123(26):e2601246123. doi: 10.1073/pnas.2601246123 (PMC13320693; doi:10.1073/pnas.2601246123)
Supplement: Supplementary file 4 — Dataset S03 (XLSX) [file pnas.2601246123.sd03.xlsx]

## Sheet: Dataset 3
Dataset S3. Statistics of genes affected by SNP variants with high impact.
GeneId	variants_impact_HIGH	variants_effect_initiator_codon_variant	variants_effect_splice_acceptor_variant	variants_effect_splice_donor_variant	variants_effect_start_lost	variants_effect_stop_gained	variants_effect_stop_lost
Gh_A01G000400	1	0	0	0	1	0	0
Gh_A01G003600	1	0	0	1	0	0	0
Gh_A01G005400	1	0	0	0	0	0	1
Gh_A01G005500	1	0	0	0	0	0	1
Gh_A01G006100	1	0	0	1	0	0	0
Gh_A01G007200	1	0	0	0	0	0	1
Gh_A01G010700	1	0	0	0	0	0	1
Gh_A01G010900	1	0	0	0	0	0	1
Gh_A01G011400	1	0	0	0	0	1	0
Gh_A01G014200	1	0	0	0	0	0	1
Gh_A01G015700	1	0	0	0	0	0	1
Gh_A01G015900	1	0	0	0	0	0	1
Gh_A01G019400	1	0	0	0	0	0	1
Gh_A01G021200	1	0	0	0	0	1	0
Gh_A01G021300	1	0	0	0	0	1	0
Gh_A01G021800	1	0	0	0	0	0	1
Gh_A01G022000	2	0	0	0	0	1	1
Gh_A01G024400	1	0	0	0	0	1	0
Gh_A01G024900	1	0	0	0	0	1	0
Gh_A01G025800	1	0	1	0	0	0	0
Gh_A01G027700	1	0	0	0	0	1	0
Gh_A01G029500	2	0	1	0	0	1	0
Gh_A01G030700	1	0	0	0	0	1	0
Gh_A01G030900	1	0	0	0	1	0	0
Gh_A01G032400	1	0	0	0	0	0	1
Gh_A01G032500	2	0	0	0	0	1	1
Gh_A01G032600	2	0	0	0	0	2	0
Gh_A01G033200	1	0	0	0	0	1	0
Gh_A01G034500	1	0	0	0	0	0	1
Gh_A01G034800	1	0	0	0	0	0	1
Gh_A01G035000	1	0	0	0	0	0	1
Gh_A01G035700	1	0	0	0	0	1	0
Gh_A01G036500	1	0	0	0	0	1	0
Gh_A01G037200	1	0	0	0	0	1	0
Gh_A01G038700	1	0	0	0	0	1	0
Gh_A01G039800	1	0	0	0	0	1	0
Gh_A01G040300	1	0	0	0	0	0	1
Gh_A01G041900	2	0	0	0	0	1	1
Gh_A01G042000	1	0	0	0	0	1	0
Gh_A01G042100	1	0	0	0	0	0	1
Gh_A01G042900	1	0	0	0	0	1	0
Gh_A01G043200	1	0	0	0	0	1	0
Gh_A01G043600	1	0	0	0	0	0	1
Gh_A01G043900	1	0	0	0	1	0	0
Gh_A01G044900	1	0	0	0	0	1	0
Gh_A01G046500	1	0	0	0	0	1	0
Gh_A01G048900	3	0	0	0	0	1	2
Gh_A01G049200	1	0	0	0	0	0	1
Gh_A01G050200	2	0	0	0	0	2	0
Gh_A01G051200	1	0	0	0	0	0	1
Gh_A01G051600	1	0	0	0	0	1	0
Gh_A01G052100	1	0	0	0	0	0	1
Gh_A01G055900	1	0	0	0	0	1	0
Gh_A01G057200	1	0	0	0	0	0	1
Gh_A01G057300	2	0	0	0	0	1	1
Gh_A01G057400	1	0	0	0	0	1	0
Gh_A01G059600	1	0	0	0	0	0	1
Gh_A01G060100	1	0	0	0	0	1	0
Gh_A01G060600	1	0	0	0	0	1	0
Gh_A01G060700	1	0	0	0	0	1	0
Gh_A01G060800	1	0	0	0	0	0	1
Gh_A01G061800	1	0	0	0	0	1	0
Gh_A01G062000	3	0	0	0	0	2	1
Gh_A01G062400	1	0	1	0	0	0	0
Gh_A01G063300	2	0	0	0	0	1	1
Gh_A01G064900	1	0	0	0	0	1	0
Gh_A01G067900	1	0	0	0	0	0	1
Gh_A01G068200	1	0	1	0	0	0	0
Gh_A01G068400	1	0	0	0	0	1	0
Gh_A01G069000	1	0	1	0	0	0	0
Gh_A01G070000	1	0	0	0	0	1	0
Gh_A01G070700	3	0	0	0	0	2	1
Gh_A01G070900	1	0	0	0	0	1	0
Gh_A01G071200	1	0	1	0	0	0	0
Gh_A01G071500	2	0	0	0	0	1	1
Gh_A01G072000	1	0	1	0	0	0	0
Gh_A01G074300	1	0	0	0	0	1	0
Gh_A01G078800	1	0	0	0	0	1	0
Gh_A01G080400	1	0	0	0	0	0	1
Gh_A01G083900	1	0	0	0	0	0	1
Gh_A01G084300	1	0	0	0	0	1	0
Gh_A01G085400	1	0	0	0	0	1	0
Gh_A01G085800	1	0	0	0	0	1	0
Gh_A01G085900	1	0	0	0	0	0	1
Gh_A01G086100	2	0	0	0	0	0	2
Gh_A01G086300	1	0	0	0	0	0	1
Gh_A01G088300	1	0	0	0	0	1	0
Gh_A01G088500	1	0	0	0	0	1	0
Gh_A01G089500	1	0	0	0	0	1	0
Gh_A01G091000	1	0	0	1	0	0	0
Gh_A01G091200	1	0	0	0	0	1	0
Gh_A01G091800	1	0	0	0	0	0	1
Gh_A01G093600	1	0	0	0	0	1	0
Gh_A01G094200	1	0	0	0	0	1	0
Gh_A01G095500	1	0	0	0	0	1	0
Gh_A01G096100	1	0	0	0	0	1	0
Gh_A01G096400	1	0	0	0	0	1	0
Gh_A01G097000	1	0	0	0	0	0	1
Gh_A01G097600	1	0	0	0	0	0	1
Gh_A01G097700	1	0	0	0	0	1	0
Gh_A01G099300	1	0	0	0	0	1	0
Gh_A01G101600	3	0	0	0	0	1	2
Gh_A01G102400	1	0	0	0	0	0	1
Gh_A01G103400	1	0	0	0	0	1	0
Gh_A01G103800	1	0	0	0	0	0	1
Gh_A01G104900	1	0	0	0	0	0	1
Gh_A01G105200	1	0	0	0	0	1	0
Gh_A01G105400	1	0	0	0	0	0	1
Gh_A01G106500	2	0	1	0	0	1	0
Gh_A01G107200	1	0	0	0	0	0	1
Gh_A01G107900	1	0	0	1	0	0	0
Gh_A01G109800	2	0	0	0	0	0	2
Gh_A01G110700	1	0	0	0	0	1	0
Gh_A01G111900	1	0	0	0	0	1	0
Gh_A01G112000	1	0	0	0	0	1	0
Gh_A01G112400	1	0	0	0	0	1	0
Gh_A01G114600	2	0	0	1	0	1	0
Gh_A01G114900	1	0	0	0	0	0	1
Gh_A01G116800	1	0	0	0	0	1	0
Gh_A01G117500	1	0	0	0	0	1	0
Gh_A01G118900	1	0	0	0	0	1	0
Gh_A01G120200	1	0	0	0	0	0	1
Gh_A01G120900	2	0	0	0	0	2	0
Gh_A01G121400	1	0	0	0	0	1	0
Gh_A01G121800	1	0	0	0	0	1	0
Gh_A01G122800	1	0	0	0	0	1	0
Gh_A01G123100	1	0	0	0	0	0	1
Gh_A01G124600	1	0	0	0	0	0	1
Gh_A01G125600	1	0	0	0	0	1	0
Gh_A01G125900	1	0	0	0	0	1	0
Gh_A01G128500	2	0	0	0	0	2	0
Gh_A01G128800	1	0	0	0	1	0	0
Gh_A01G131500	2	0	0	0	0	2	0
Gh_A01G132700	2	0	0	0	1	1	0
Gh_A01G133000	1	0	0	0	0	0	1
Gh_A01G133800	1	0	0	0	0	1	0
Gh_A01G134000	1	0	1	0	0	0	0
Gh_A01G134100	1	0	0	0	0	1	0
Gh_A01G134700	2	0	0	0	0	2	0
Gh_A01G135100	1	0	0	0	0	1	0
Gh_A01G137900	1	0	0	0	0	1	0
Gh_A01G138400	1	0	0	0	0	1	0
Gh_A01G138700	2	0	0	0	0	0	2
Gh_A01G139800	1	0	0	0	0	0	1
Gh_A01G140000	2	0	0	0	0	1	1
Gh_A01G141300	2	0	0	0	0	1	1
Gh_A01G141400	2	0	0	0	0	2	0
Gh_A01G141500	1	0	1	0	0	0	0
Gh_A01G142100	1	0	0	0	0	0	1
Gh_A01G145300	1	0	0	1	0	0	0
Gh_A01G145800	1	0	0	1	0	0	0
Gh_A01G146400	1	0	0	0	0	1	0
Gh_A01G147200	1	0	1	0	0	0	0
Gh_A01G147700	1	0	0	0	0	0	1
Gh_A01G147900	1	0	0	0	0	0	1
Gh_A01G150000	1	0	0	1	0	0	0
Gh_A01G151100	1	0	0	0	0	0	1
Gh_A01G152100	1	0	0	0	0	0	1
Gh_A01G152400	1	0	0	0	0	0	1
Gh_A01G154100	1	0	1	0	0	0	0
Gh_A01G154300	1	0	0	0	0	0	1
Gh_A01G154800	1	0	0	0	0	1	0
Gh_A01G155300	2	0	0	1	0	0	1
Gh_A01G156000	1	0	0	0	0	0	1
Gh_A01G156500	1	0	1	0	0	0	0
Gh_A01G159100	1	0	0	0	0	1	0
Gh_A01G159800	1	0	0	0	0	1	0
Gh_A01G159900	1	0	0	0	0	1	0
Gh_A01G160200	1	0	0	0	1	0	0
Gh_A01G160700	1	0	0	0	0	1	0
Gh_A01G161500	1	0	0	0	0	1	0
Gh_A01G161900	1	0	0	0	0	0	1
Gh_A01G162000	2	0	0	1	0	0	1
Gh_A01G162100	1	0	0	0	0	0	1
Gh_A01G163600	1	0	1	0	0	0	0
Gh_A01G164100	1	0	0	0	0	1	0
Gh_A01G164700	1	0	1	0	0	0	0
Gh_A01G166000	2	0	0	0	0	0	2
Gh_A01G169300	1	0	0	0	0	1	0
Gh_A01G170600	2	0	0	1	0	1	0
Gh_A01G171300	1	0	0	0	0	1	0
Gh_A01G172000	1	0	0	0	0	0	1
Gh_A01G172800	1	0	0	0	0	1	0
Gh_A01G173200	1	0	1	0	0	0	0
Gh_A01G173400	1	0	0	0	0	0	1
Gh_A01G174200	1	0	0	0	0	1	0
Gh_A01G174600	1	0	0	1	0	0	0
Gh_A01G174900	1	0	0	0	0	0	1
Gh_A01G175100	1	0	1	0	0	0	0
Gh_A01G176100	2	0	0	0	0	2	0
Gh_A01G176900	1	0	0	0	0	1	0
Gh_A01G177000	1	0	0	0	0	1	0
Gh_A01G177700	2	0	0	0	0	1	1
Gh_A01G178300	1	0	0	0	0	1	0
Gh_A01G180500	1	0	0	0	0	1	0
Gh_A01G180800	1	0	1	0	0	0	0
Gh_A01G181500	1	0	0	0	0	1	0
Gh_A01G182200	1	0	0	0	0	0	1
Gh_A01G183000	1	0	0	0	0	1	0
Gh_A01G183600	1	0	0	0	0	0	1
Gh_A01G184500	1	0	0	0	0	1	0
Gh_A01G187400	1	0	0	0	0	1	0
Gh_A01G189600	1	0	0	0	0	0	1
Gh_A01G193300	1	0	0	0	0	1	0
Gh_A01G194000	1	0	1	0	0	0	0
Gh_A01G194100	1	0	0	0	0	1	0
Gh_A01G194900	1	0	1	0	0	0	0
Gh_A01G195000	1	0	0	0	0	1	0
Gh_A01G196200	1	0	0	0	0	1	0
Gh_A01G196500	1	0	0	0	0	1	0
Gh_A01G197200	1	0	0	0	1	0	0
Gh_A01G202100	1	0	0	0	0	0	1
Gh_A01G206500	1	0	1	0	0	0	0
Gh_A01G208100	2	0	0	0	0	1	1
Gh_A01G209100	1	0	0	0	0	1	0
Gh_A01G209400	1	0	0	0	0	1	0
Gh_A01G210900	1	0	0	0	0	0	1
Gh_A01G211900	1	0	0	0	0	1	0
Gh_A01G212100	1	0	0	0	0	1	0
Gh_A01G214800	1	0	0	0	0	0	1
Gh_A01G217500	1	0	0	0	0	0	1
Gh_A01G217900	1	0	0	0	0	0	1
Gh_A01G218400	1	0	0	0	0	1	0
Gh_A01G219100	1	0	0	0	0	1	0
Gh_A01G220000	1	0	0	0	0	1	0
Gh_A01G220500	2	0	0	1	0	1	0
Gh_A01G223900	1	0	0	0	0	1	0
Gh_A01G224300	1	0	0	0	0	1	0
Gh_A01G226300	1	0	0	0	0	1	0
Gh_A01G226600	1	0	0	0	0	0	1
Gh_A01G227700	1	0	0	0	0	1	0
Gh_A01G229400	1	0	0	0	0	1	0
Gh_A01G229600	1	0	0	0	0	1	0
Gh_A01G230200	1	0	1	0	0	0	0
Gh_A01G230300	1	0	1	0	0	0	0
Gh_A01G230500	1	0	0	0	0	0	1
Gh_A01G230800	2	0	1	0	0	1	0
Gh_A01G233700	1	0	0	0	0	0	1
Gh_A01G236400	1	0	0	0	0	1	0
Gh_A01G237000	1	0	0	0	0	0	1
Gh_A01G237700	1	0	0	0	0	0	1
Gh_A01G238500	1	0	0	0	0	0	1
Gh_A01G240000	1	0	0	0	0	1	0
Gh_A01G241200	1	0	0	0	0	1	0
Gh_A01G241700	1	0	0	1	0	0	0
Gh_A01G243300	1	0	0	0	0	0	1
Gh_A01G243500	1	0	0	0	0	0	1
Gh_A01G244100	1	0	0	0	0	0	1
Gh_A01G244300	1	0	0	0	0	0	1
Gh_A01G245500	1	0	0	0	0	1	0
Gh_A01G246700	1	0	0	0	0	1	0
Gh_A01G246900	2	0	0	0	0	0	2
Gh_A01G248000	1	0	0	0	1	0	0
Gh_A01G248200	1	0	0	0	0	0	1
Gh_A01G248400	1	0	0	0	0	0	1
Gh_A01G249200	1	0	0	0	0	1	0
Gh_A01G249400	1	0	0	0	0	0	1
Gh_A01G251300	1	0	0	0	0	1	0
Gh_A01G252100	1	0	0	0	0	1	0
Gh_A01G252300	1	0	0	0	0	1	0
Gh_A01G254300	1	0	0	0	0	0	1
Gh_A01G256200	1	0	0	0	0	0	1
Gh_A01G256900	2	0	0	0	0	1	1
Gh_A02G000900	1	0	0	0	0	0	1
Gh_A02G001300	1	0	0	0	0	1	0
Gh_A02G002000	1	0	0	0	0	1	0
Gh_A02G002700	1	0	1	0	0	0	0
Gh_A02G003000	1	0	0	0	0	0	1
Gh_A02G003500	2	0	0	0	0	1	1
Gh_A02G006000	1	0	0	1	0	0	0
Gh_A02G010000	1	0	0	0	0	1	0
Gh_A02G010100	1	0	0	0	0	1	0
Gh_A02G011000	1	0	0	0	0	0	1
Gh_A02G011200	1	0	0	0	0	1	0
Gh_A02G012700	1	0	0	0	0	1	0
Gh_A02G015700	1	0	0	0	0	1	0
Gh_A02G019200	1	0	0	0	0	1	0
Gh_A02G020100	1	0	0	0	0	0	1
Gh_A02G020300	1	0	0	0	0	1	0
Gh_A02G020700	1	0	0	0	0	1	0
Gh_A02G020800	1	0	0	0	0	1	0
Gh_A02G021100	1	0	0	0	0	1	0
Gh_A02G022500	2	0	0	0	0	1	1
Gh_A02G022900	1	0	0	0	0	1	0
Gh_A02G025900	1	0	0	0	0	1	0
Gh_A02G026000	1	0	0	0	1	0	0
Gh_A02G027000	1	0	0	0	0	1	0
Gh_A02G027100	1	0	0	0	0	1	0
Gh_A02G028200	1	0	0	0	0	1	0
Gh_A02G029000	1	0	0	0	0	0	1
Gh_A02G030500	1	0	0	0	0	0	1
Gh_A02G030700	1	0	0	0	0	1	0
Gh_A02G031400	1	0	0	0	0	1	0
Gh_A02G033700	1	0	0	0	0	1	0
Gh_A02G033800	1	0	0	0	0	1	0
Gh_A02G034500	1	0	0	0	0	0	1
Gh_A02G034600	1	0	0	0	0	1	0
Gh_A02G035500	1	0	0	0	0	1	0
Gh_A02G035900	1	0	1	0	0	0	0
Gh_A02G036500	1	0	0	0	0	1	0
Gh_A02G036600	1	0	0	0	0	1	0
Gh_A02G037900	4	0	0	0	0	2	2
Gh_A02G038000	1	0	0	0	0	1	0
Gh_A02G038400	1	0	0	0	0	0	1
Gh_A02G038800	1	0	0	0	0	0	1
Gh_A02G039800	1	0	0	0	0	1	0
Gh_A02G041100	1	0	0	0	0	1	0
Gh_A02G042300	1	0	0	0	0	1	0
Gh_A02G043500	1	0	0	0	0	1	0
Gh_A02G044700	1	0	0	0	0	1	0
Gh_A02G046100	1	0	0	0	0	0	1
Gh_A02G046800	1	0	1	0	0	0	0
Gh_A02G047000	2	0	0	0	0	1	1
Gh_A02G047200	1	0	0	0	0	0	1
Gh_A02G047500	1	0	0	0	0	1	0
Gh_A02G048500	1	0	0	1	0	0	0
Gh_A02G048800	1	0	0	0	0	1	0
Gh_A02G050400	1	0	0	0	0	0	1
Gh_A02G051000	1	0	0	1	0	0	0
Gh_A02G051600	1	0	0	0	0	1	0
Gh_A02G051700	1	0	0	0	0	1	0
Gh_A02G052000	1	0	1	0	0	0	0
Gh_A02G052600	1	0	0	0	0	1	0
Gh_A02G053300	1	0	0	0	0	0	1
Gh_A02G057500	1	0	0	0	0	0	1
Gh_A02G058900	1	0	0	0	0	1	0
Gh_A02G060000	1	0	0	0	0	1	0
Gh_A02G061200	1	0	0	0	0	0	1
Gh_A02G061300	1	0	1	0	0	0	0
Gh_A02G061500	1	0	0	1	0	0	0
Gh_A02G063100	1	0	0	0	1	0	0
Gh_A02G063300	1	0	0	0	0	1	0
Gh_A02G063800	1	0	0	0	0	0	1
Gh_A02G064800	3	0	1	0	0	1	1
Gh_A02G066500	1	0	1	0	0	0	0
Gh_A02G068000	1	0	0	0	0	0	1
Gh_A02G068100	2	0	0	0	0	0	2
Gh_A02G069000	1	0	0	0	0	0	1
Gh_A02G069200	1	0	0	0	0	0	1
Gh_A02G069900	1	0	1	0	0	0	0
Gh_A02G070500	1	0	0	0	0	0	1
Gh_A02G071400	1	0	0	0	0	0	1
Gh_A02G074300	1	0	0	0	0	1	0
Gh_A02G076500	1	0	0	0	0	1	0
Gh_A02G078300	1	0	0	0	0	1	0
Gh_A02G080200	1	0	0	0	0	1	0
Gh_A02G081100	1	0	0	0	0	1	0
Gh_A02G081200	1	0	0	1	0	0	0
Gh_A02G081700	1	0	0	0	0	0	1
Gh_A02G082900	1	0	0	0	0	0	1
Gh_A02G083600	1	0	0	0	0	1	0
Gh_A02G083700	1	0	0	0	0	1	0
Gh_A02G084200	1	0	0	0	0	1	0
Gh_A02G084400	1	0	0	0	0	1	0
Gh_A02G084600	1	0	0	0	0	1	0
Gh_A02G085900	1	0	0	0	0	1	0
Gh_A02G088600	1	0	0	0	0	1	0
Gh_A02G089000	1	0	0	1	0	0	0
Gh_A02G090200	1	0	0	0	0	1	0
Gh_A02G090300	1	0	0	0	0	1	0
Gh_A02G090500	1	0	0	0	0	0	1
Gh_A02G093100	1	0	0	0	0	0	1
Gh_A02G093700	1	0	0	0	0	0	1
Gh_A02G094200	1	0	0	0	0	1	0
Gh_A02G094600	2	0	0	0	0	2	0
Gh_A02G099500	2	0	0	0	0	2	0
Gh_A02G100600	2	0	0	0	0	1	1
Gh_A02G101000	1	0	1	0	0	0	0
Gh_A02G101200	1	0	0	0	0	1	0
Gh_A02G101900	1	0	0	1	0	0	0
Gh_A02G102000	1	0	0	0	0	1	0
Gh_A02G103600	1	0	0	0	0	1	0
Gh_A02G106000	1	0	0	0	0	1	0
Gh_A02G107900	1	0	0	0	0	0	1
Gh_A02G108900	1	0	1	0	0	0	0
Gh_A02G109900	2	0	0	0	0	2	0
Gh_A02G110300	1	0	0	0	0	1	0
Gh_A02G112900	1	0	0	0	0	0	1
Gh_A02G117200	1	0	0	0	0	1	0
Gh_A02G117500	1	0	0	0	0	0	1
Gh_A02G117900	1	0	0	0	0	1	0
Gh_A02G119800	1	0	0	0	0	0	1
Gh_A02G120500	1	0	0	0	0	1	0
Gh_A02G120700	1	0	0	0	0	0	1
Gh_A02G121800	1	0	0	0	0	0	1
Gh_A02G122600	1	0	0	0	0	1	0
Gh_A02G122900	2	0	1	0	0	1	0
Gh_A02G124400	1	0	0	0	0	1	0
Gh_A02G125300	1	0	0	0	0	0	1
Gh_A02G125500	1	0	0	0	0	1	0
Gh_A02G126200	1	0	0	0	0	1	0
Gh_A02G127800	1	0	0	0	0	0	1
Gh_A02G127900	1	0	0	0	0	1	0
Gh_A02G128200	1	0	0	0	0	1	0
Gh_A02G128900	1	0	0	0	0	1	0
Gh_A02G129700	1	0	0	0	0	0	1
Gh_A02G130000	2	0	1	0	0	1	0
Gh_A02G130400	1	0	0	0	0	0	1
Gh_A02G130800	1	0	0	1	0	0	0
Gh_A02G131100	1	0	0	0	0	1	0
Gh_A02G132900	1	0	0	0	0	1	0
Gh_A02G136200	1	0	0	0	0	1	0
Gh_A02G136700	1	0	0	0	0	0	1
Gh_A02G137000	1	0	1	0	0	0	0
Gh_A02G137200	1	0	0	1	0	0	0
Gh_A02G138400	1	0	0	0	0	0	1
Gh_A02G140000	1	0	0	0	0	0	1
Gh_A02G140400	1	0	0	0	0	1	0
Gh_A02G140900	1	0	0	0	0	1	0
Gh_A02G141400	1	0	0	0	0	1	0
Gh_A02G144000	1	0	0	0	0	1	0
Gh_A02G144400	1	0	1	0	0	0	0
Gh_A02G146700	1	0	0	1	0	0	0
Gh_A02G146800	2	0	0	0	0	2	0
Gh_A02G147200	1	0	0	0	0	1	0
Gh_A02G147300	1	0	0	0	0	1	0
Gh_A02G147600	1	0	0	0	0	1	0
Gh_A02G147700	1	0	0	1	0	0	0
Gh_A02G148300	1	0	0	0	0	0	1
Gh_A02G148900	1	0	0	0	0	0	1
Gh_A02G149900	1	0	0	0	0	1	0
Gh_A02G151500	1	0	0	0	0	0	1
Gh_A02G151700	2	0	0	0	0	1	1
Gh_A02G152400	1	0	0	0	0	1	0
Gh_A02G152600	1	0	0	0	0	0	1
Gh_A02G152900	1	0	0	0	0	0	1
Gh_A02G153200	1	0	0	0	0	0	1
Gh_A02G155200	1	0	1	0	0	0	0
Gh_A02G156300	1	0	0	0	0	1	0
Gh_A02G156600	1	0	0	0	0	1	0
Gh_A02G156900	1	0	0	0	0	0	1
Gh_A02G158700	1	0	0	1	0	0	0
Gh_A02G159300	1	0	0	0	0	0	1
Gh_A02G159900	1	0	0	0	0	1	0
Gh_A02G160600	1	0	0	0	0	1	0
Gh_A02G160700	1	0	0	0	0	1	0
Gh_A02G161000	2	0	0	0	0	2	0
Gh_A02G165400	1	0	0	0	0	1	0
Gh_A02G166300	1	0	0	0	0	1	0
Gh_A02G168700	1	0	0	0	0	1	0
Gh_A02G169300	1	0	0	0	0	0	1
Gh_A02G170200	1	0	0	0	0	1	0
Gh_A02G170900	1	0	0	0	0	1	0
Gh_A02G171800	1	0	0	0	0	1	0
Gh_A02G172300	1	0	0	0	0	1	0
Gh_A02G172500	1	0	0	0	0	0	1
Gh_A02G173900	1	0	0	0	0	1	0
Gh_A02G174500	1	0	1	0	0	0	0
Gh_A02G175100	1	0	0	0	0	1	0
Gh_A02G176100	1	0	0	0	0	1	0
Gh_A02G176200	1	0	0	0	0	1	0
Gh_A02G176300	2	0	0	1	0	1	0
Gh_A02G177400	1	0	0	0	0	1	0
Gh_A02G178100	1	0	0	0	0	0	1
Gh_A02G179000	1	0	0	0	1	0	0
Gh_A02G179200	1	0	0	1	0	0	0
Gh_A02G179700	1	0	1	0	0	0	0
Gh_A02G180600	1	0	0	1	0	0	0
Gh_A02G180800	2	0	1	0	0	1	0
Gh_A02G183300	1	0	0	0	0	1	0
Gh_A02G183800	1	0	0	0	0	1	0
Gh_A02G184300	1	0	0	1	0	0	0
Gh_A02G185500	1	0	0	0	0	1	0
Gh_A02G187400	1	0	0	1	0	0	0
Gh_A02G187900	1	0	0	0	0	0	1
Gh_A02G188000	2	0	0	0	0	1	1
Gh_A02G191500	1	0	0	1	0	0	0
Gh_A02G194800	1	0	0	0	0	1	0
Gh_A02G196400	1	0	0	0	0	1	0
Gh_A02G196500	1	0	0	0	0	0	1
Gh_A02G200100	1	0	0	0	0	1	0
Gh_A02G200200	1	0	0	0	0	1	0
Gh_A02G201300	1	0	1	0	0	0	0
Gh_A02G202200	2	0	0	0	0	1	1
Gh_A02G202800	1	0	0	0	0	0	1
Gh_A02G202900	1	0	0	0	0	1	0
Gh_A02G203300	1	0	0	0	0	1	0
Gh_A02G203600	1	0	0	0	0	0	1
Gh_A02G203700	1	0	0	0	0	1	0
Gh_A02G206400	1	0	0	0	0	1	0
Gh_A02G209100	1	0	0	0	0	0	1
Gh_A02G209800	1	0	1	0	0	0	0
Gh_A02G210600	1	0	0	0	0	1	0
Gh_A02G211100	1	0	0	0	0	1	0
Gh_A03G001100	1	0	0	0	0	1	0
Gh_A03G001900	1	0	0	0	0	0	1
Gh_A03G002100	2	0	0	0	0	1	1
Gh_A03G002800	1	0	0	0	0	0	1
Gh_A03G003400	1	0	0	0	0	1	0
Gh_A03G004100	1	0	0	0	0	1	0
Gh_A03G006900	1	0	0	0	0	1	0
Gh_A03G007900	1	0	0	0	0	1	0
Gh_A03G008700	2	0	0	0	0	0	2
Gh_A03G009600	1	0	0	0	0	1	0
Gh_A03G011100	2	0	1	0	0	0	1
Gh_A03G011300	1	0	0	0	0	0	1
Gh_A03G013200	1	0	0	0	0	0	1
Gh_A03G015300	1	0	0	1	0	0	0
Gh_A03G017100	1	0	0	0	0	1	0
Gh_A03G017300	1	0	0	0	1	0	0
Gh_A03G019400	1	0	0	0	0	0	1
Gh_A03G019900	1	0	0	0	0	1	0
Gh_A03G020600	1	0	0	0	0	0	1
Gh_A03G020700	1	0	0	0	0	0	1
Gh_A03G020900	1	0	0	0	0	1	0
Gh_A03G021400	1	0	0	0	0	1	0
Gh_A03G022800	1	0	0	0	0	1	0
Gh_A03G027900	1	0	0	0	0	1	0
Gh_A03G028000	1	0	0	0	0	1	0
Gh_A03G028200	1	0	0	0	0	1	0
Gh_A03G031900	1	0	0	0	0	0	1
Gh_A03G033000	1	0	1	0	0	0	0
Gh_A03G033600	1	0	0	0	0	0	1
Gh_A03G034200	2	0	0	0	0	1	1
Gh_A03G034700	1	0	0	0	0	1	0
Gh_A03G039000	1	0	0	0	0	1	0
Gh_A03G042200	1	0	0	0	0	0	1
Gh_A03G044400	1	0	0	0	0	1	0
Gh_A03G045500	1	0	0	0	1	0	0
Gh_A03G047400	1	0	0	0	0	0	1
Gh_A03G048100	2	0	0	0	0	1	1
Gh_A03G048500	1	0	0	0	1	0	0
Gh_A03G048700	1	0	1	0	0	0	0
Gh_A03G050300	1	0	0	1	0	0	0
Gh_A03G050900	1	0	0	0	0	0	1
Gh_A03G053000	1	0	0	0	0	1	0
Gh_A03G055600	1	0	0	0	0	1	0
Gh_A03G057600	1	0	0	0	0	0	1
Gh_A03G058000	3	0	0	0	0	2	1
Gh_A03G058200	1	0	0	0	0	1	0
Gh_A03G058300	1	0	0	0	0	0	1
Gh_A03G058500	1	0	0	0	0	1	0
Gh_A03G058900	1	0	1	0	0	0	0
Gh_A03G060100	1	0	0	0	0	1	0
Gh_A03G060900	1	0	0	0	0	1	0
Gh_A03G064100	1	0	0	1	0	0	0
Gh_A03G071600	1	0	0	0	0	0	1
Gh_A03G072400	1	0	0	0	0	0	1
Gh_A03G074900	1	0	0	0	0	1	0
Gh_A03G075000	1	0	0	0	0	1	0
Gh_A03G077200	1	0	0	0	0	1	0
Gh_A03G079000	1	0	0	0	0	1	0
Gh_A03G079100	1	0	0	0	0	1	0
Gh_A03G080100	1	0	0	0	0	1	0
Gh_A03G081300	1	0	0	0	0	0	1
Gh_A03G081400	1	0	0	0	0	0	1
Gh_A03G082600	1	0	0	0	0	1	0
Gh_A03G082700	1	0	0	0	0	0	1
Gh_A03G085200	1	0	0	1	0	0	0
Gh_A03G085500	1	0	0	0	0	1	0
Gh_A03G089000	1	0	0	0	0	1	0
Gh_A03G089300	2	0	0	1	0	0	1
Gh_A03G089900	1	0	0	0	0	1	0
Gh_A03G090100	1	0	0	0	0	0	1
Gh_A03G090300	1	0	0	0	0	1	0
Gh_A03G090600	1	0	0	0	0	0	1
Gh_A03G092300	1	0	0	0	0	0	1
Gh_A03G092700	2	0	0	0	0	2	0
Gh_A03G093400	1	0	0	1	0	0	0
Gh_A03G094100	1	0	0	0	0	1	0
Gh_A03G094300	1	0	0	0	0	0	1
Gh_A03G095000	1	0	0	0	0	1	0
Gh_A03G095400	1	0	0	0	0	1	0
Gh_A03G096400	2	0	1	0	0	0	1
Gh_A03G097400	1	0	0	0	0	1	0
Gh_A03G098400	1	0	0	0	0	1	0
Gh_A03G098800	1	0	0	0	0	0	1
Gh_A03G099000	1	0	1	0	0	0	0
Gh_A03G099700	1	0	0	1	0	0	0
Gh_A03G100500	1	0	0	0	0	1	0
Gh_A03G100700	1	0	0	0	0	1	0
Gh_A03G101200	1	0	0	0	0	1	0
Gh_A03G101300	1	0	0	0	0	1	0
Gh_A03G101500	1	0	0	0	0	1	0
Gh_A03G101900	2	0	0	1	0	1	0
Gh_A03G102800	1	0	0	1	0	0	0
Gh_A03G103500	1	0	0	0	0	1	0
Gh_A03G104100	2	0	0	0	0	1	1
Gh_A03G104500	2	0	0	0	0	2	0
Gh_A03G105700	1	0	0	0	0	1	0
Gh_A03G106100	1	0	0	0	0	1	0
Gh_A03G107900	1	0	0	0	0	0	1
Gh_A03G108000	1	0	0	0	0	1	0
Gh_A03G109500	1	0	0	0	0	0	1
Gh_A03G109800	1	0	0	0	0	1	0
Gh_A03G110800	1	0	0	0	0	0	1
Gh_A03G111200	1	0	0	0	0	0	1
Gh_A03G112200	1	0	0	0	0	1	0
Gh_A03G113800	2	0	0	0	0	1	1
Gh_A03G115600	1	0	0	0	0	1	0
Gh_A03G115900	1	0	0	0	0	0	1
Gh_A03G116700	1	0	0	0	0	1	0
Gh_A03G118200	1	0	0	1	0	0	0
Gh_A03G119100	1	0	0	0	0	1	0
Gh_A03G119200	1	0	0	0	0	1	0
Gh_A03G120200	1	0	0	0	0	1	0
Gh_A03G121300	1	0	0	1	0	0	0
Gh_A03G121600	1	0	0	0	0	0	1
Gh_A03G128300	1	0	0	0	0	1	0
Gh_A03G129900	1	0	0	0	0	1	0
Gh_A03G130000	1	0	0	0	1	0	0
Gh_A03G130300	2	0	0	0	0	2	0
Gh_A03G131700	1	0	0	0	0	1	0
Gh_A03G132900	1	0	0	0	0	1	0
Gh_A03G133000	1	0	0	0	0	1	0
Gh_A03G136000	1	0	0	0	0	0	1
Gh_A03G136700	1	0	0	0	0	0	1
Gh_A03G138200	1	0	0	0	0	1	0
Gh_A03G139500	1	0	0	0	0	0	1
Gh_A03G140700	1	0	0	0	0	0	1
Gh_A03G141400	1	0	0	0	0	0	1
Gh_A03G142300	2	0	0	0	0	1	1
Gh_A03G143600	1	0	0	0	0	1	0
Gh_A03G143900	1	0	0	0	0	1	0
Gh_A03G144800	1	0	0	0	0	0	1
Gh_A03G145400	1	0	0	0	0	0	1
Gh_A03G145500	1	0	0	0	0	1	0
Gh_A03G147100	1	0	0	0	0	0	1
Gh_A03G147300	1	0	0	0	0	1	0
Gh_A03G147400	1	0	0	0	0	0	1
Gh_A03G148200	2	0	0	0	0	2	0
Gh_A03G149300	1	0	0	0	0	1	0
Gh_A03G150100	1	0	0	0	0	1	0
Gh_A03G151500	1	0	0	0	0	0	1
Gh_A03G151800	1	0	0	0	0	1	0
Gh_A03G153100	1	0	0	1	0	0	0
Gh_A03G154800	1	0	0	0	0	1	0
Gh_A03G155400	1	0	0	0	0	1	0
Gh_A03G155800	1	0	0	0	0	1	0
Gh_A03G156400	1	0	0	0	0	1	0
Gh_A03G156500	1	0	0	0	0	0	1
Gh_A03G156800	1	0	0	0	0	1	0
Gh_A03G159600	1	0	0	0	0	1	0
Gh_A03G159700	2	0	0	0	0	2	0
Gh_A03G160400	1	0	0	0	0	0	1
Gh_A03G162700	1	0	0	1	0	0	0
Gh_A03G162900	1	0	1	0	0	0	0
Gh_A03G163000	1	0	0	0	0	0	1
Gh_A03G164800	1	0	0	0	0	1	0
Gh_A03G165900	1	0	0	0	0	0	1
Gh_A03G167600	1	0	1	0	0	0	0
Gh_A03G169800	1	0	0	0	0	0	1
Gh_A03G170600	2	0	1	0	0	1	0
Gh_A03G170700	1	0	0	0	0	1	0
Gh_A03G172000	3	0	0	0	0	3	0
Gh_A03G174000	1	0	0	0	0	1	0
Gh_A03G174100	1	0	0	0	0	0	1
Gh_A03G174300	1	0	0	0	0	1	0
Gh_A03G175100	1	0	0	0	0	1	0
Gh_A03G175200	1	0	0	0	0	1	0
Gh_A03G175700	1	0	0	0	0	0	1
Gh_A03G177600	1	0	0	0	0	1	0
Gh_A03G178700	1	0	0	0	0	0	1
Gh_A03G179800	1	0	0	0	0	0	1
Gh_A03G179900	1	0	0	0	0	1	0
Gh_A03G181900	1	0	0	0	0	0	1
Gh_A03G182300	1	0	0	0	0	1	0
Gh_A03G183300	1	0	0	0	0	0	1
Gh_A03G183600	1	0	0	0	0	1	0
Gh_A03G184300	1	0	0	0	0	0	1
Gh_A03G185500	2	0	0	0	0	2	0
Gh_A03G187800	2	0	0	0	0	0	2
Gh_A03G187900	1	0	0	0	0	0	1
Gh_A03G188100	1	0	0	0	0	1	0
Gh_A03G188700	1	0	0	0	0	0	1
Gh_A03G189800	1	0	0	0	0	1	0
Gh_A03G191000	1	0	0	0	1	0	0
Gh_A03G191400	1	0	0	0	0	1	0
Gh_A03G193000	1	0	0	0	0	1	0
Gh_A03G193200	1	0	0	0	1	0	0
Gh_A03G193300	1	0	0	0	0	1	0
Gh_A03G193400	1	0	0	0	0	1	0
Gh_A03G194200	1	0	1	0	0	0	0
Gh_A03G195300	1	0	1	0	0	0	0
Gh_A03G196100	1	0	0	0	0	0	1
Gh_A03G196400	1	0	0	0	0	0	1
Gh_A03G196700	1	0	0	0	0	0	1
Gh_A03G197600	1	0	0	0	0	1	0
Gh_A03G200700	2	0	0	0	0	1	1
Gh_A03G202100	1	0	0	0	0	1	0
Gh_A03G202900	1	0	0	0	0	0	1
Gh_A03G204500	1	0	0	0	0	1	0
Gh_A03G205000	1	0	0	0	1	0	0
Gh_A03G205800	1	0	1	0	0	0	0
Gh_A03G206600	2	0	0	0	0	2	0
Gh_A03G208800	1	0	0	0	0	0	1
Gh_A03G211000	1	0	0	0	0	0	1
Gh_A03G211800	2	0	0	0	0	1	1
Gh_A03G212400	1	0	0	0	0	1	0
Gh_A03G213700	1	0	0	0	0	1	0
Gh_A03G214100	1	0	0	0	1	0	0
Gh_A03G214400	1	0	0	0	0	0	1
Gh_A03G215300	1	0	0	0	0	1	0
Gh_A03G216400	1	0	0	0	0	1	0
Gh_A03G218200	1	0	0	0	0	0	1
Gh_A03G219300	1	0	0	0	0	1	0
Gh_A03G219700	1	0	0	0	0	0	1
Gh_A03G222100	1	0	0	0	0	1	0
Gh_A03G224400	1	0	0	0	0	1	0
Gh_A03G226400	1	0	0	0	0	1	0
Gh_A03G226500	1	0	0	0	0	1	0
Gh_A03G227100	1	0	0	0	0	1	0
Gh_A03G227200	2	0	0	0	0	0	2
Gh_A03G231000	1	0	0	0	0	1	0
Gh_A03G233600	1	0	0	0	0	0	1
Gh_A03G234100	1	0	0	0	0	1	0
Gh_A03G235000	1	0	0	0	0	1	0
Gh_A03G238400	1	0	0	0	0	0	1
Gh_A03G239300	1	0	0	0	0	0	1
Gh_A03G240800	1	0	1	0	0	0	0
Gh_A03G240900	2	0	0	0	0	1	1
Gh_A03G241000	1	0	0	0	0	1	0
Gh_A03G241600	1	0	0	0	0	0	1
Gh_A03G242700	1	0	0	0	0	0	1
Gh_A03G243100	1	0	0	0	0	0	1
Gh_A03G247800	2	0	0	0	0	2	0
Gh_A03G248200	1	0	1	0	0	0	0
Gh_A03G248700	1	0	0	0	0	0	1
Gh_A04G002400	1	0	0	1	0	0	0
Gh_A04G003300	1	0	0	0	0	1	0
Gh_A04G003600	1	0	0	0	0	1	0
Gh_A04G003700	2	0	0	0	0	1	1
Gh_A04G005100	1	0	0	0	0	0	1
Gh_A04G007200	1	0	0	0	0	1	0
Gh_A04G007500	1	0	0	0	0	1	0
Gh_A04G007600	1	0	0	0	0	1	0
Gh_A04G007700	1	0	0	0	0	1	0
Gh_A04G008200	1	0	1	0	0	0	0
Gh_A04G008400	2	0	0	0	0	2	0
Gh_A04G010600	1	0	0	0	0	1	0
Gh_A04G011400	1	0	0	0	0	1	0
Gh_A04G012400	1	0	0	0	0	1	0
Gh_A04G013400	1	0	0	0	0	1	0
Gh_A04G014300	2	0	1	0	0	0	1
Gh_A04G015100	2	0	1	0	0	1	0
Gh_A04G016300	1	0	0	0	0	0	1
Gh_A04G016800	2	0	0	0	0	1	1
Gh_A04G018300	1	0	0	0	0	0	1
Gh_A04G018500	1	0	0	0	1	0	0
Gh_A04G021000	2	0	0	0	0	0	2
Gh_A04G021300	1	0	0	0	0	0	1
Gh_A04G022100	1	0	0	0	0	1	0
Gh_A04G023000	1	0	0	0	0	1	0
Gh_A04G023600	1	0	0	0	0	0	1
Gh_A04G024600	2	0	0	0	0	1	1
Gh_A04G025200	1	0	0	0	0	1	0
Gh_A04G025900	1	0	0	0	0	0	1
Gh_A04G026000	1	0	0	0	0	1	0
Gh_A04G026200	1	0	0	0	0	1	0
Gh_A04G026500	2	0	0	0	0	0	2
Gh_A04G027700	1	0	0	0	0	0	1
Gh_A04G028200	1	0	0	0	0	1	0
Gh_A04G028600	1	0	0	0	0	1	0
Gh_A04G033400	2	0	0	0	0	1	1
Gh_A04G033500	1	0	0	0	0	0	1
Gh_A04G033800	1	0	0	0	0	0	1
Gh_A04G034400	2	0	0	0	0	2	0
Gh_A04G034700	1	0	0	0	0	1	0
Gh_A04G036800	1	0	0	0	0	1	0
Gh_A04G037800	1	0	0	0	0	0	1
Gh_A04G038400	2	0	0	0	0	2	0
Gh_A04G038700	1	0	0	0	0	0	1
Gh_A04G039000	1	0	0	0	0	0	1
Gh_A04G039400	3	0	0	0	0	2	1
Gh_A04G040400	1	0	0	0	0	0	1
Gh_A04G041400	1	0	0	0	1	0	0
Gh_A04G042200	1	0	0	0	0	1	0
Gh_A04G044800	1	0	0	0	0	1	0
Gh_A04G045800	1	0	0	0	0	0	1
Gh_A04G046200	1	0	0	0	0	1	0
Gh_A04G047300	1	0	0	0	0	0	1
Gh_A04G047500	1	0	0	0	0	1	0
Gh_A04G047700	1	0	0	0	0	1	0
Gh_A04G049800	1	0	0	0	0	1	0
Gh_A04G051200	1	0	0	0	0	1	0
Gh_A04G052600	1	0	0	0	0	1	0
Gh_A04G053200	1	0	0	1	0	0	0
Gh_A04G056300	1	0	0	0	0	1	0
Gh_A04G060800	1	0	0	0	0	1	0
Gh_A04G063300	1	0	0	0	0	1	0
Gh_A04G065200	1	0	0	0	0	0	1
Gh_A04G067700	1	0	0	0	0	1	0
Gh_A04G068700	1	0	0	0	0	0	1
Gh_A04G069100	1	0	0	0	0	0	1
Gh_A04G069500	1	0	1	0	0	0	0
Gh_A04G069800	2	0	1	0	0	1	0
Gh_A04G071900	1	0	0	0	0	1	0
Gh_A04G075000	1	0	0	0	0	0	1
Gh_A04G075700	1	0	0	0	0	1	0
Gh_A04G076300	2	0	0	0	0	1	1
Gh_A04G077600	1	0	0	0	0	0	1
Gh_A04G078200	1	0	0	0	0	1	0
Gh_A04G078600	1	0	1	0	0	0	0
Gh_A04G078700	1	0	0	0	0	1	0
Gh_A04G079300	1	0	0	0	0	1	0
Gh_A04G080200	1	0	0	0	0	1	0
Gh_A04G080300	1	0	0	0	0	1	0
Gh_A04G080700	1	0	0	0	1	0	0
Gh_A04G081200	1	0	0	0	0	1	0
Gh_A04G081800	1	0	0	1	0	0	0
Gh_A04G081900	1	0	0	0	0	0	1
Gh_A04G082000	1	0	0	0	0	1	0
Gh_A04G082600	2	0	0	0	0	1	1
Gh_A04G084000	2	0	0	0	1	1	0
Gh_A04G084300	1	0	0	0	0	1	0
Gh_A04G084400	1	0	0	1	0	0	0
Gh_A04G084800	1	0	0	0	0	0	1
Gh_A04G084900	1	0	0	0	0	0	1
Gh_A04G085800	1	0	0	0	1	0	0
Gh_A04G086500	1	0	0	0	0	0	1
Gh_A04G090300	1	0	0	0	0	1	0
Gh_A04G090700	1	0	0	0	0	0	1
Gh_A04G093700	1	0	0	1	0	0	0
Gh_A04G095700	1	0	0	0	0	1	0
Gh_A04G097500	1	0	0	0	0	1	0
Gh_A04G098600	4	0	0	2	0	2	0
Gh_A04G100400	1	0	0	0	1	0	0
Gh_A04G100600	1	0	1	0	0	0	0
Gh_A04G101200	1	0	0	0	0	1	0
Gh_A04G101800	1	0	0	0	0	0	1
Gh_A04G103600	1	0	1	0	0	0	0
Gh_A04G104100	1	0	0	0	0	1	0
Gh_A04G106800	1	0	0	0	0	0	1
Gh_A04G110200	1	0	0	0	0	1	0
Gh_A04G112000	1	0	1	0	0	0	0
Gh_A04G112300	1	0	0	0	0	0	1
Gh_A04G112900	1	0	0	0	0	0	1
Gh_A04G113300	1	0	0	0	0	1	0
Gh_A04G114100	1	0	0	0	0	1	0
Gh_A04G115500	2	0	0	1	0	1	0
Gh_A04G117500	1	0	0	0	0	1	0
Gh_A04G118300	1	0	0	0	0	1	0
Gh_A04G121000	1	0	0	0	0	0	1
Gh_A04G122500	1	0	0	0	0	1	0
Gh_A04G123000	1	0	0	0	0	1	0
Gh_A04G123800	1	0	0	0	0	1	0
Gh_A04G124600	1	0	0	0	0	0	1
Gh_A04G125700	1	0	0	0	0	0	1
Gh_A04G126200	2	0	0	0	0	1	1
Gh_A04G127300	1	0	0	0	0	1	0
Gh_A04G127400	1	0	0	0	0	0	1
Gh_A04G127700	1	0	0	0	0	0	1
Gh_A04G128300	1	0	0	0	0	0	1
Gh_A04G130100	2	0	0	0	0	2	0
Gh_A04G130200	1	0	0	0	0	1	0
Gh_A04G131200	1	0	0	0	0	0	1
Gh_A04G134500	1	0	0	0	0	0	1
Gh_A04G135300	1	0	0	0	0	1	0
Gh_A04G136100	1	0	0	0	0	1	0
Gh_A04G136900	1	0	0	0	0	1	0
Gh_A04G137600	1	0	0	0	0	0	1
Gh_A04G139000	1	0	0	0	0	1	0
Gh_A04G139400	1	0	1	0	0	0	0
Gh_A04G139900	1	0	0	0	0	1	0
Gh_A04G140300	1	0	0	0	0	1	0
Gh_A04G140600	1	0	0	0	0	1	0
Gh_A04G140700	1	0	0	0	0	0	1
Gh_A04G140900	1	0	0	0	0	1	0
Gh_A04G141700	1	0	0	0	0	1	0
Gh_A04G142000	1	0	0	0	0	1	0
Gh_A04G142100	1	0	0	0	0	0	1
Gh_A04G142800	2	0	0	1	0	1	0
Gh_A04G143000	1	0	0	0	0	1	0
Gh_A04G143100	1	0	0	0	0	0	1
Gh_A04G145000	1	0	0	0	0	0	1
Gh_A04G147500	1	0	0	0	0	0	1
Gh_A04G149900	1	0	0	0	0	1	0
Gh_A04G150300	1	0	0	0	0	0	1
Gh_A04G151000	1	0	0	0	0	0	1
Gh_A04G152600	1	0	0	0	0	1	0
Gh_A04G153400	1	0	0	0	0	1	0
Gh_A04G153600	1	0	0	0	0	1	0
Gh_A04G153800	2	0	0	0	0	2	0
Gh_A04G154300	1	0	0	0	0	0	1
Gh_A04G157100	1	0	0	0	0	0	1
Gh_A04G158300	1	0	0	0	0	0	1
Gh_A04G158800	1	0	0	0	0	1	0
Gh_A04G159200	1	0	0	0	0	0	1
Gh_A04G160100	1	0	0	0	0	1	0
Gh_A04G160400	3	0	0	0	0	2	1
Gh_A04G160500	1	0	1	0	0	0	0
Gh_A04G160600	1	0	0	0	0	1	0
Gh_A04G161100	1	0	0	0	0	1	0
Gh_A04G162700	1	0	0	0	0	1	0
Gh_A04G163900	1	0	1	0	0	0	0
Gh_A04G164000	1	0	0	0	0	1	0
Gh_A04G165900	1	0	0	0	0	1	0
Gh_A04G166200	1	0	0	0	0	1	0
Gh_A04G168100	2	0	0	0	0	0	2
Gh_A04G169000	1	0	1	0	0	0	0
Gh_A04G170900	1	0	0	0	0	1	0
Gh_A04G171300	1	0	0	0	0	0	1
Gh_A04G171700	2	0	0	1	0	1	0
Gh_A04G171800	1	0	1	0	0	0	0
Gh_A05G000800	1	0	0	1	0	0	0
Gh_A05G001500	1	0	0	0	0	0	1
Gh_A05G004000	1	0	0	0	0	1	0
Gh_A05G004700	1	0	0	0	0	0	1
Gh_A05G005000	1	0	0	0	0	0	1
Gh_A05G005100	1	0	0	0	0	1	0
Gh_A05G005200	1	0	0	0	0	0	1
Gh_A05G005300	1	0	0	0	0	1	0
Gh_A05G006900	1	0	0	0	0	0	1
Gh_A05G007200	1	0	0	0	0	1	0
Gh_A05G008200	1	0	0	1	0	0	0
Gh_A05G008300	1	0	0	0	0	1	0
Gh_A05G014000	1	0	1	0	0	0	0
Gh_A05G014500	1	0	0	0	0	1	0
Gh_A05G016200	2	0	0	0	0	2	0
Gh_A05G016400	2	0	1	0	0	0	1
Gh_A05G017400	1	0	0	0	0	1	0
Gh_A05G018000	2	0	0	0	0	1	1
Gh_A05G018800	1	0	0	0	0	0	1
Gh_A05G018900	1	0	1	0	0	0	0
Gh_A05G019300	1	0	0	0	0	0	1
Gh_A05G019600	1	0	0	0	0	0	1
Gh_A05G019800	1	0	0	0	0	1	0
Gh_A05G020200	1	0	0	0	0	0	1
Gh_A05G020500	1	0	0	0	0	1	0
Gh_A05G021300	1	0	0	0	0	0	1
Gh_A05G023500	1	0	0	0	0	1	0
Gh_A05G024200	1	0	0	0	0	1	0
Gh_A05G024500	1	0	0	0	0	0	1
Gh_A05G025800	1	0	0	0	0	1	0
Gh_A05G026500	1	0	0	0	0	1	0
Gh_A05G029100	1	0	0	0	0	0	1
Gh_A05G030800	1	0	1	0	0	0	0
Gh_A05G033700	3	0	1	0	0	0	2
Gh_A05G039000	1	0	0	0	0	0	1
Gh_A05G040000	1	0	0	1	0	0	0
Gh_A05G041300	2	0	0	0	0	1	1
Gh_A05G042500	1	0	0	0	0	1	0
Gh_A05G044100	1	0	1	0	0	0	0
Gh_A05G044400	1	0	0	0	0	0	1
Gh_A05G045700	1	0	0	0	0	1	0
Gh_A05G046500	1	0	0	0	0	1	0
Gh_A05G047700	1	0	0	0	0	1	0
Gh_A05G048200	1	0	0	0	0	1	0
Gh_A05G049600	1	0	0	0	0	0	1
Gh_A05G050500	1	0	0	0	0	1	0
Gh_A05G051400	1	0	0	0	0	0	1
Gh_A05G052800	1	0	0	0	0	0	1
Gh_A05G053000	1	0	0	0	0	0	1
Gh_A05G053100	1	0	0	0	0	0	1
Gh_A05G056500	1	0	0	1	0	0	0
Gh_A05G056600	1	0	0	0	0	1	0
Gh_A05G057000	1	0	0	1	0	0	0
Gh_A05G058500	1	0	0	0	0	1	0
Gh_A05G058900	1	0	0	0	0	0	1
Gh_A05G059500	1	0	0	0	0	1	0
Gh_A05G059800	1	0	0	1	0	0	0
Gh_A05G061000	1	0	0	0	0	1	0
Gh_A05G061300	1	0	1	0	0	0	0
Gh_A05G063000	1	0	0	1	0	0	0
Gh_A05G063600	1	0	0	0	0	0	1
Gh_A05G065000	1	0	1	0	0	0	0
Gh_A05G065500	1	0	0	1	0	0	0
Gh_A05G067300	1	0	0	0	0	1	0
Gh_A05G068700	1	0	0	0	0	0	1
Gh_A05G069700	2	0	0	0	0	1	1
Gh_A05G070200	1	0	0	1	0	0	0
Gh_A05G070900	1	0	0	0	0	1	0
Gh_A05G071900	1	0	0	0	0	0	1
Gh_A05G073900	1	0	1	0	0	0	0
Gh_A05G074100	1	0	0	0	0	1	0
Gh_A05G074200	1	0	0	0	0	1	0
Gh_A05G074300	1	0	0	0	0	1	0
Gh_A05G076800	2	0	0	0	0	0	2
Gh_A05G077300	1	0	0	0	0	1	0
Gh_A05G077700	1	0	0	0	0	0	1
Gh_A05G077800	1	0	0	0	0	0	1
Gh_A05G078900	1	0	1	0	0	0	0
Gh_A05G081800	1	0	0	0	0	0	1
Gh_A05G081900	1	0	0	0	0	1	0
Gh_A05G083800	1	0	0	0	0	1	0
Gh_A05G084000	1	0	0	0	0	1	0
Gh_A05G086600	1	0	0	0	0	0	1
Gh_A05G087500	1	0	1	0	0	0	0
Gh_A05G087800	1	0	0	0	0	1	0
Gh_A05G088800	1	0	0	1	0	0	0
Gh_A05G091600	1	0	0	0	0	1	0
Gh_A05G092300	1	0	0	0	0	0	1
Gh_A05G094700	1	0	0	0	0	1	0
Gh_A05G095100	1	0	0	0	0	0	1
Gh_A05G097700	1	0	0	0	0	1	0
Gh_A05G098500	1	0	1	0	0	0	0
Gh_A05G099400	2	0	0	0	0	2	0
Gh_A05G099700	1	0	0	0	0	0	1
Gh_A05G100200	1	0	0	0	0	1	0
Gh_A05G100500	1	0	0	0	0	1	0
Gh_A05G101600	1	0	0	0	0	1	0
Gh_A05G102400	1	0	0	0	0	0	1
Gh_A05G102500	1	0	0	0	0	0	1
Gh_A05G105800	2	0	0	0	0	2	0
Gh_A05G106000	1	0	0	0	0	0	1
Gh_A05G107100	1	0	0	0	0	1	0
Gh_A05G108000	1	0	0	0	1	0	0
Gh_A05G108900	1	0	0	0	0	1	0
Gh_A05G111000	1	0	0	0	0	0	1
Gh_A05G111200	2	0	0	0	0	1	1
Gh_A05G112400	1	0	0	1	0	0	0
Gh_A05G113100	1	0	0	0	0	1	0
Gh_A05G114200	1	0	0	0	0	0	1
Gh_A05G114500	1	0	0	0	0	1	0
Gh_A05G115400	1	0	0	0	0	1	0
Gh_A05G120100	1	0	0	0	0	0	1
Gh_A05G120900	1	0	0	0	0	1	0
Gh_A05G121200	3	0	0	0	0	2	1
Gh_A05G121900	1	0	0	0	0	1	0
Gh_A05G122100	1	0	0	0	0	0	1
Gh_A05G125700	1	0	0	0	0	1	0
Gh_A05G126000	1	0	1	0	0	0	0
Gh_A05G127600	1	0	1	0	0	0	0
Gh_A05G128700	2	0	1	0	0	1	0
Gh_A05G129000	1	0	0	0	0	1	0
Gh_A05G130300	1	0	0	1	0	0	0
Gh_A05G130600	1	0	1	0	0	0	0
Gh_A05G134100	1	0	0	0	0	1	0
Gh_A05G134500	1	0	0	0	0	1	0
Gh_A05G134700	1	0	0	0	0	1	0
Gh_A05G135300	1	0	0	0	0	1	0
Gh_A05G135600	1	0	0	0	0	1	0
Gh_A05G136600	1	0	0	0	0	0	1
Gh_A05G136800	2	0	0	0	0	1	1
Gh_A05G137100	1	0	0	0	0	1	0
Gh_A05G137500	1	0	0	0	0	1	0
Gh_A05G137900	1	0	0	0	0	1	0
Gh_A05G141200	1	0	0	0	0	1	0
Gh_A05G141600	1	0	0	0	0	0	1
Gh_A05G141700	2	0	0	0	0	1	1
Gh_A05G141900	1	0	0	0	0	0	1
Gh_A05G142900	2	0	0	0	0	0	2
Gh_A05G143900	1	0	0	0	0	1	0
Gh_A05G147100	1	0	0	0	0	1	0
Gh_A05G147300	2	0	0	1	0	1	0
Gh_A05G147500	2	0	0	0	0	1	1
Gh_A05G147800	2	0	0	0	0	2	0
Gh_A05G148000	1	0	1	0	0	0	0
Gh_A05G148300	1	0	0	0	0	0	1
Gh_A05G149600	1	0	0	0	1	0	0
Gh_A05G149800	1	0	0	0	0	1	0
Gh_A05G150400	1	0	0	1	0	0	0
Gh_A05G150500	1	0	0	0	0	0	1
Gh_A05G151000	1	0	0	0	0	1	0
Gh_A05G152400	1	0	0	0	0	0	1
Gh_A05G154000	1	0	0	0	0	1	0
Gh_A05G155300	1	0	0	0	0	0	1
Gh_A05G155500	1	0	1	0	0	0	0
Gh_A05G155900	1	0	0	0	0	0	1
Gh_A05G161200	1	0	0	0	0	0	1
Gh_A05G161600	1	0	0	0	0	0	1
Gh_A05G162100	1	0	0	0	0	1	0
Gh_A05G162300	1	0	0	0	0	0	1
Gh_A05G164000	1	0	0	0	0	1	0
Gh_A05G165200	3	0	0	0	0	2	1
Gh_A05G167500	1	0	1	0	0	0	0
Gh_A05G167800	1	0	1	0	0	0	0
Gh_A05G169000	1	0	0	0	0	0	1
Gh_A05G170100	1	0	0	0	0	0	1
Gh_A05G172300	1	0	0	0	0	1	0
Gh_A05G172400	1	0	0	0	0	0	1
Gh_A05G173300	1	0	0	0	0	1	0
Gh_A05G177800	1	0	1	0	0	0	0
Gh_A05G178000	4	0	0	0	0	1	3
Gh_A05G178200	1	0	0	0	0	1	0
Gh_A05G178800	1	0	0	0	0	1	0
Gh_A05G178900	1	0	0	0	0	1	0
Gh_A05G179100	1	0	0	0	0	1	0
Gh_A05G179200	1	0	0	0	0	1	0
Gh_A05G180400	1	0	1	0	0	0	0
Gh_A05G180500	1	0	1	0	0	0	0
Gh_A05G181000	1	0	0	1	0	0	0
Gh_A05G182800	1	0	0	0	0	0	1
Gh_A05G183800	1	0	0	0	1	0	0
Gh_A05G188800	1	0	0	0	0	1	0
Gh_A05G189300	1	0	0	0	1	0	0
Gh_A05G190400	1	0	0	0	0	0	1
Gh_A05G191500	1	0	0	0	0	1	0
Gh_A05G193000	1	0	1	0	0	0	0
Gh_A05G193700	2	0	0	0	0	0	2
Gh_A05G194500	1	0	0	0	0	0	1
Gh_A05G195900	1	0	1	0	0	0	0
Gh_A05G196000	1	0	0	0	0	1	0
Gh_A05G196200	1	0	1	0	0	0	0
Gh_A05G196300	1	0	0	0	0	0	1
Gh_A05G196600	1	0	0	0	0	1	0
Gh_A05G199000	1	0	0	0	1	0	0
Gh_A05G199200	1	0	0	0	0	0	1
Gh_A05G199300	1	0	0	0	0	0	1
Gh_A05G199400	2	0	0	0	0	2	0
Gh_A05G199800	1	0	0	0	0	0	1
Gh_A05G201100	1	0	0	0	0	0	1
Gh_A05G201500	2	0	0	1	0	1	0
Gh_A05G201900	1	0	0	0	0	1	0
Gh_A05G202400	1	0	0	1	0	0	0
Gh_A05G202500	1	0	0	0	0	1	0
Gh_A05G204200	1	0	0	0	0	0	1
Gh_A05G204600	1	0	0	0	0	1	0
Gh_A05G205100	2	0	0	0	0	2	0
Gh_A05G206700	1	0	0	0	0	1	0
Gh_A05G206800	1	0	0	0	0	0	1
Gh_A05G207300	1	0	0	0	1	0	0
Gh_A05G209200	1	0	0	0	0	0	1
Gh_A05G210700	1	0	0	0	0	1	0
Gh_A05G213000	1	0	0	0	0	0	1
Gh_A05G216000	1	0	0	0	0	1	0
Gh_A05G218500	1	0	0	0	0	0	1
Gh_A05G220300	1	0	0	0	0	1	0
Gh_A05G220700	1	0	0	0	0	1	0
Gh_A05G221700	1	0	0	0	0	0	1
Gh_A05G222200	1	0	0	0	0	1	0
Gh_A05G223500	1	0	0	0	0	0	1
Gh_A05G224300	1	0	0	0	0	0	1
Gh_A05G224400	2	0	0	0	0	2	0
Gh_A05G225300	1	0	0	0	0	1	0
Gh_A05G226300	1	0	0	0	0	1	0
Gh_A05G226500	1	0	0	0	0	1	0
Gh_A05G226900	1	0	1	0	0	0	0
Gh_A05G228000	1	0	0	0	0	0	1
Gh_A05G228400	3	0	0	0	0	1	2
Gh_A05G229000	2	0	0	0	0	1	1
Gh_A05G229400	1	0	0	0	0	1	0
Gh_A05G229500	3	0	0	0	1	2	0
Gh_A05G230100	1	0	0	0	0	1	0
Gh_A05G230500	1	0	0	0	0	1	0
Gh_A05G233700	1	0	1	0	0	0	0
Gh_A05G234300	1	0	0	0	0	0	1
Gh_A05G235100	2	0	0	0	0	0	2
Gh_A05G235200	2	0	0	0	0	2	0
Gh_A05G235300	1	0	0	0	0	0	1
Gh_A05G235900	1	0	0	0	0	1	0
Gh_A05G237200	1	0	0	0	0	1	0
Gh_A05G239400	1	0	0	0	0	0	1
Gh_A05G241900	1	0	0	0	0	1	0
Gh_A05G242500	1	0	0	1	0	0	0
Gh_A05G242900	1	0	0	0	0	0	1
Gh_A05G244000	1	0	0	0	1	0	0
Gh_A05G247500	1	0	0	0	0	1	0
Gh_A05G248000	2	0	1	0	0	1	0
Gh_A05G249200	1	0	0	0	0	1	0
Gh_A05G249300	1	0	0	0	0	1	0
Gh_A05G249900	1	0	0	0	0	0	1
Gh_A05G251900	1	0	0	0	0	1	0
Gh_A05G252000	1	0	1	0	0	0	0
Gh_A05G252600	1	0	0	0	0	0	1
Gh_A05G252700	1	0	0	0	0	1	0
Gh_A05G252900	1	0	0	0	0	0	1
Gh_A05G255000	1	0	0	0	0	1	0
Gh_A05G255600	1	0	0	0	0	0	1
Gh_A05G256700	1	0	0	0	0	1	0
Gh_A05G257300	1	0	0	0	0	1	0
Gh_A05G257900	1	0	0	0	0	1	0
Gh_A05G261100	1	0	0	0	0	1	0
Gh_A05G262300	2	0	0	1	0	1	0
Gh_A05G263400	1	0	0	0	0	0	1
Gh_A05G264400	1	0	0	0	0	0	1
Gh_A05G265600	1	0	0	0	0	0	1
Gh_A05G266600	1	0	0	0	0	0	1
Gh_A05G268300	1	0	0	0	0	0	1
Gh_A05G268900	1	0	0	0	0	0	1
Gh_A05G274400	2	0	0	0	0	0	2
Gh_A05G276900	1	0	0	0	0	0	1
Gh_A05G278600	1	0	0	0	0	0	1
Gh_A05G278800	1	0	0	0	0	0	1
Gh_A05G279200	1	0	0	0	0	1	0
Gh_A05G279800	2	0	0	0	0	2	0
Gh_A05G280800	1	0	0	0	0	0	1
Gh_A05G280900	1	0	1	0	0	0	0
Gh_A05G282100	1	0	1	0	0	0	0
Gh_A05G285700	1	0	0	0	0	1	0
Gh_A05G286400	1	0	0	0	0	1	0
Gh_A05G287400	2	0	0	0	0	1	1
Gh_A05G289000	1	0	0	0	0	1	0
Gh_A05G290100	1	0	0	0	0	1	0
Gh_A05G290900	1	0	1	0	0	0	0
Gh_A05G291200	2	0	0	0	0	1	1
Gh_A05G292300	1	0	0	0	0	1	0
Gh_A05G293700	1	0	0	0	0	0	1
Gh_A05G293900	1	0	0	0	0	0	1
Gh_A05G296800	1	0	0	0	0	1	0
Gh_A05G298000	1	0	0	0	0	1	0
Gh_A05G300600	1	0	0	0	0	1	0
Gh_A05G300900	1	0	0	0	0	1	0
Gh_A05G301100	1	0	0	0	0	1	0
Gh_A05G301900	1	0	0	0	0	0	1
Gh_A05G302300	1	0	0	1	0	0	0
Gh_A05G302400	1	0	0	1	0	0	0
Gh_A05G303200	1	0	0	0	0	0	1
Gh_A05G303500	1	0	0	0	0	1	0
Gh_A05G305700	1	0	0	0	0	1	0
Gh_A05G307200	1	0	0	0	0	1	0
Gh_A05G308400	1	0	0	0	0	0	1
Gh_A05G309800	1	0	0	0	0	0	1
Gh_A05G310300	1	0	0	0	0	1	0
Gh_A05G311700	1	0	0	0	0	1	0
Gh_A05G312100	1	0	0	0	0	1	0
Gh_A05G312400	1	0	0	0	0	1	0
Gh_A05G313000	1	0	0	0	0	1	0
Gh_A05G313200	1	0	0	0	0	1	0
Gh_A05G313500	1	0	0	0	0	0	1
Gh_A05G314500	1	0	1	0	0	0	0
Gh_A05G315400	1	0	0	0	0	0	1
Gh_A05G315800	1	0	0	0	0	0	1
Gh_A05G316000	1	0	0	1	0	0	0
Gh_A05G316400	1	0	0	0	0	1	0
Gh_A05G316800	1	0	0	0	0	1	0
Gh_A05G318800	4	0	0	0	0	3	1
Gh_A05G319100	1	0	0	0	0	0	1
Gh_A05G319400	1	0	0	0	0	1	0
Gh_A05G320900	1	0	0	0	0	1	0
Gh_A05G321400	2	0	0	0	0	2	0
Gh_A05G321700	1	0	0	0	0	1	0
Gh_A05G322100	1	0	0	0	0	0	1
Gh_A05G325600	1	0	0	0	0	0	1
Gh_A05G325900	1	0	0	0	0	1	0
Gh_A05G326500	1	0	0	0	0	1	0
Gh_A05G328000	1	0	0	0	0	1	0
Gh_A05G330300	3	0	1	0	0	1	1
Gh_A05G331900	2	0	0	0	0	0	2
Gh_A05G332000	2	0	0	0	0	0	2
Gh_A05G332200	1	0	0	0	0	0	1
Gh_A05G332300	1	0	0	0	0	0	1
Gh_A05G332500	1	0	0	0	1	0	0
Gh_A05G332700	2	0	0	0	0	1	1
Gh_A05G333200	1	0	1	0	0	0	0
Gh_A05G333600	3	0	0	1	0	1	1
Gh_A05G338400	1	0	0	0	0	1	0
Gh_A05G339600	1	0	0	0	0	0	1
Gh_A05G339900	2	0	0	0	0	1	1
Gh_A05G341200	2	0	0	0	0	2	0
Gh_A05G342000	1	0	1	0	0	0	0
Gh_A05G343300	1	0	0	0	0	1	0
Gh_A05G344900	1	0	0	0	0	1	0
Gh_A05G346500	3	0	0	0	0	2	1
Gh_A05G348700	1	0	0	1	0	0	0
Gh_A05G348900	1	0	0	0	0	1	0
Gh_A05G349100	1	0	1	0	0	0	0
Gh_A05G349200	1	0	0	0	0	1	0
Gh_A05G349400	2	0	1	0	0	1	0
Gh_A05G350400	1	0	0	0	0	1	0
Gh_A05G352700	1	0	0	0	0	1	0
Gh_A05G352900	1	0	0	0	0	0	1
Gh_A05G353100	1	0	0	0	0	1	0
Gh_A05G353300	1	0	0	0	0	1	0
Gh_A05G353800	1	0	0	0	0	0	1
Gh_A05G355000	1	0	0	0	0	1	0
Gh_A05G355500	1	0	0	0	0	0	1
Gh_A05G356400	1	0	0	0	0	1	0
Gh_A05G357100	2	0	0	0	0	2	0
Gh_A05G357600	1	0	0	0	0	0	1
Gh_A05G357800	1	0	0	0	0	1	0
Gh_A05G360300	2	0	0	0	0	1	1
Gh_A05G361400	1	0	0	0	0	1	0
Gh_A05G363200	2	0	1	0	0	0	1
Gh_A05G363800	1	0	1	0	0	0	0
Gh_A05G365000	3	0	0	0	0	2	1
Gh_A05G366700	1	0	0	0	0	1	0
Gh_A05G368000	1	0	0	0	0	1	0
Gh_A05G368300	2	0	0	0	0	0	2
Gh_A05G368900	1	0	0	0	0	0	1
Gh_A05G369400	1	0	0	0	0	1	0
Gh_A05G369700	1	0	0	0	0	1	0
Gh_A05G370200	1	0	0	0	0	1	0
Gh_A05G371500	1	0	0	0	0	1	0
Gh_A05G373100	1	0	0	0	0	1	0
Gh_A05G376600	1	0	0	0	0	0	1
Gh_A05G377400	1	0	0	0	0	1	0
Gh_A05G379500	1	0	0	0	0	1	0
Gh_A05G380100	1	0	0	0	0	0	1
Gh_A05G380200	1	0	1	0	0	0	0
Gh_A05G382200	1	0	0	0	0	1	0
Gh_A05G384100	1	0	0	0	0	0	1
Gh_A05G384200	1	0	0	0	0	0	1
Gh_A05G390300	1	0	0	0	0	0	1
Gh_A05G390400	1	0	0	0	0	1	0
Gh_A05G390800	1	0	0	0	0	1	0
Gh_A05G391900	1	0	0	0	0	0	1
Gh_A05G393400	1	0	0	0	0	1	0
Gh_A05G394900	1	0	0	0	0	0	1
Gh_A05G395400	1	0	0	0	0	0	1
Gh_A05G397100	1	0	0	0	0	1	0
Gh_A05G397400	1	0	0	0	0	0	1
Gh_A05G398400	1	0	0	0	0	1	0
Gh_A05G400100	1	0	0	0	0	0	1
Gh_A05G400200	1	0	0	0	0	0	1
Gh_A05G401200	1	0	0	0	0	0	1
Gh_A05G402000	1	0	0	0	0	1	0
Gh_A05G402800	1	0	0	0	0	1	0
Gh_A05G403500	1	0	0	0	0	0	1
Gh_A05G403700	1	0	0	0	0	0	1
Gh_A05G403900	1	0	0	0	0	1	0
Gh_A05G404200	1	0	0	0	0	1	0
Gh_A05G404900	1	0	1	0	0	0	0
Gh_A05G405600	1	0	0	0	0	1	0
Gh_A05G406200	1	1	0	0	0	1	0
Gh_A05G407200	2	0	0	0	0	2	0
Gh_A05G412200	1	0	0	0	0	0	1
Gh_A05G413400	3	0	0	0	0	2	1
Gh_A05G413500	1	0	0	0	0	1	0
Gh_A05G413800	1	0	0	0	0	0	1
Gh_A05G414700	1	0	0	0	0	0	1
Gh_A05G415000	1	0	0	0	0	1	0
Gh_A05G415500	1	0	0	0	0	1	0
Gh_A05G416000	1	0	0	0	0	1	0
Gh_A05G417800	2	0	0	0	0	1	1
Gh_A05G418500	1	0	0	0	0	0	1
Gh_A05G418900	1	0	0	0	0	1	0
Gh_A06G001200	1	0	0	0	0	0	1
Gh_A06G001900	2	0	0	0	0	2	0
Gh_A06G002100	1	0	0	0	0	1	0
Gh_A06G002600	2	0	0	0	0	2	0
Gh_A06G002900	1	0	0	0	0	1	0
Gh_A06G005300	2	0	0	0	0	1	1
Gh_A06G006800	1	0	0	0	0	1	0
Gh_A06G007600	1	0	0	0	0	0	1
Gh_A06G008200	2	0	0	0	0	2	0
Gh_A06G008700	1	0	0	0	0	1	0
Gh_A06G010800	1	0	0	0	0	1	0
Gh_A06G012200	1	0	0	0	0	0	1
Gh_A06G016600	1	0	0	0	0	1	0
Gh_A06G016700	1	0	0	1	0	0	0
Gh_A06G017300	1	0	0	0	0	1	0
Gh_A06G017600	1	0	0	0	0	0	1
Gh_A06G018400	1	0	0	0	0	0	1
Gh_A06G019400	1	0	0	0	0	0	1
Gh_A06G020100	1	0	0	0	0	1	0
Gh_A06G020400	1	0	0	0	0	1	0
Gh_A06G020800	1	0	0	0	0	1	0
Gh_A06G022000	1	0	0	0	0	0	1
Gh_A06G022400	1	0	0	0	0	1	0
Gh_A06G022900	2	0	0	0	0	1	1
Gh_A06G024000	1	0	0	0	0	0	1
Gh_A06G027300	3	0	0	0	0	1	2
Gh_A06G028200	3	0	2	0	0	1	0
Gh_A06G028500	1	0	0	1	0	0	0
Gh_A06G028800	1	0	1	0	0	0	0
Gh_A06G029400	1	0	1	0	0	0	0
Gh_A06G029500	1	0	0	0	0	0	1
Gh_A06G029700	1	0	0	0	0	0	1
Gh_A06G030100	1	0	0	0	1	0	0
Gh_A06G031100	1	0	0	0	0	1	0
Gh_A06G032200	1	0	0	0	0	1	0
Gh_A06G032900	1	0	0	0	0	1	0
Gh_A06G033000	1	0	0	0	0	0	1
Gh_A06G034000	2	0	0	0	0	1	1
Gh_A06G035400	1	0	0	1	0	0	0
Gh_A06G037900	1	0	0	0	0	1	0
Gh_A06G038800	2	0	1	0	0	1	0
Gh_A06G039500	2	0	0	0	0	2	0
Gh_A06G041700	1	0	0	0	0	1	0
Gh_A06G042600	1	0	0	0	0	1	0
Gh_A06G043900	1	0	0	0	0	0	1
Gh_A06G046600	1	0	0	0	0	0	1
Gh_A06G047300	2	0	1	0	0	0	1
Gh_A06G048500	1	0	0	0	0	1	0
Gh_A06G048800	3	0	0	0	0	1	2
Gh_A06G048900	1	0	0	0	0	1	0
Gh_A06G049500	1	0	0	0	1	0	0
Gh_A06G050300	1	0	0	0	0	0	1
Gh_A06G050600	1	0	0	0	0	1	0
Gh_A06G052400	1	0	0	1	0	0	0
Gh_A06G052900	1	0	0	0	1	0	0
Gh_A06G053000	1	0	0	0	0	1	0
Gh_A06G055000	1	0	0	0	0	0	1
Gh_A06G056700	1	0	0	0	0	1	0
Gh_A06G057600	1	0	0	0	0	1	0
Gh_A06G057800	1	0	0	0	0	0	1
Gh_A06G058300	1	0	0	0	0	1	0
Gh_A06G058700	1	0	0	0	0	1	0
Gh_A06G061100	1	0	0	0	0	0	1
Gh_A06G061500	1	0	0	0	0	1	0
Gh_A06G062400	1	0	0	0	0	0	1
Gh_A06G063700	1	0	0	0	1	0	0
Gh_A06G064900	1	0	0	1	0	0	0
Gh_A06G069900	1	0	0	0	0	0	1
Gh_A06G070000	1	0	0	0	0	1	0
Gh_A06G070700	1	0	0	0	0	1	0
Gh_A06G071000	1	0	0	0	0	0	1
Gh_A06G072100	1	0	0	0	0	0	1
Gh_A06G072200	1	0	0	1	0	0	0
Gh_A06G072300	1	0	0	1	0	0	0
Gh_A06G072400	1	0	0	0	0	0	1
Gh_A06G072600	1	0	0	0	0	1	0
Gh_A06G074500	2	0	1	0	0	1	0
Gh_A06G076900	1	0	0	0	0	1	0
Gh_A06G077900	1	0	0	0	0	0	1
Gh_A06G079200	1	0	0	0	0	0	1
Gh_A06G079300	1	0	0	0	0	1	0
Gh_A06G080500	1	0	0	0	1	0	0
Gh_A06G081700	1	0	0	0	0	0	1
Gh_A06G082300	2	0	0	0	0	2	0
Gh_A06G082900	1	0	1	0	0	0	0
Gh_A06G083100	1	0	0	0	0	1	0
Gh_A06G083600	1	0	0	0	0	1	0
Gh_A06G083900	1	0	0	0	0	0	1
Gh_A06G084300	1	0	1	0	0	0	0
Gh_A06G084800	1	0	0	0	0	1	0
Gh_A06G084900	1	0	0	0	0	0	1
Gh_A06G087700	1	0	1	0	0	0	0
Gh_A06G088000	1	0	0	0	0	0	1
Gh_A06G088700	1	0	0	1	0	0	0
Gh_A06G089100	1	0	0	0	0	0	1
Gh_A06G089700	1	0	0	0	0	1	0
Gh_A06G090600	1	0	0	0	0	0	1
Gh_A06G091700	1	0	0	0	0	1	0
Gh_A06G092800	1	0	0	0	0	0	1
Gh_A06G093400	1	0	0	1	0	0	0
Gh_A06G093600	1	0	0	0	1	0	0
Gh_A06G093700	2	0	0	0	0	2	0
Gh_A06G094900	1	0	0	0	0	1	0
Gh_A06G095200	2	0	0	0	0	2	0
Gh_A06G097200	1	0	0	0	0	0	1
Gh_A06G098300	1	0	1	0	0	0	0
Gh_A06G099600	1	0	1	0	0	0	0
Gh_A06G099800	1	0	0	0	0	1	0
Gh_A06G101100	1	0	0	0	0	1	0
Gh_A06G101500	1	0	0	0	0	1	0
Gh_A06G102000	1	0	0	0	0	0	1
Gh_A06G102100	1	0	0	0	0	1	0
Gh_A06G102200	1	0	0	0	0	1	0
Gh_A06G105400	1	0	0	0	0	0	1
Gh_A06G108900	1	0	0	0	0	0	1
Gh_A06G109400	1	0	0	0	0	0	1
Gh_A06G110300	1	0	0	1	0	0	0
Gh_A06G112400	2	0	0	1	0	1	0
Gh_A06G112700	1	0	0	0	0	1	0
Gh_A06G113100	1	0	0	1	0	0	0
Gh_A06G114200	1	0	0	0	0	1	0
Gh_A06G115000	1	0	1	0	0	0	0
Gh_A06G115500	1	0	0	0	0	0	1
Gh_A06G117200	1	0	0	0	0	1	0
Gh_A06G117700	1	0	0	0	0	0	1
Gh_A06G118000	2	0	0	0	0	2	0
Gh_A06G118200	1	0	1	0	0	0	0
Gh_A06G119100	1	0	0	0	0	1	0
Gh_A06G119800	1	0	0	0	0	1	0
Gh_A06G121300	1	0	0	0	0	1	0
Gh_A06G122300	2	0	0	0	0	2	0
Gh_A06G123100	1	0	0	0	0	1	0
Gh_A06G123200	1	0	0	0	0	1	0
Gh_A06G123600	1	0	0	0	0	0	1
Gh_A06G123700	2	0	0	0	0	2	0
Gh_A06G124100	2	0	0	0	0	2	0
Gh_A06G124800	1	0	0	0	0	1	0
Gh_A06G125500	1	0	0	0	0	0	1
Gh_A06G126200	1	0	0	0	0	0	1
Gh_A06G126800	1	0	0	0	0	1	0
Gh_A06G127000	1	0	0	0	1	0	0
Gh_A06G127200	2	0	1	0	0	1	0
Gh_A06G128100	1	0	0	0	0	1	0
Gh_A06G128200	1	0	0	0	0	1	0
Gh_A06G130000	1	0	0	0	0	1	0
Gh_A06G130700	1	0	0	1	0	0	0
Gh_A06G131700	1	0	0	0	0	0	1
Gh_A06G132300	2	0	0	0	0	0	2
Gh_A06G132700	1	0	0	0	0	0	1
Gh_A06G133700	1	0	0	0	0	1	0
Gh_A06G134700	1	0	0	0	0	1	0
Gh_A06G135300	1	0	0	0	0	0	1
Gh_A06G137000	1	0	0	1	0	0	0
Gh_A06G137200	1	0	0	0	0	1	0
Gh_A06G138100	1	0	0	0	0	0	1
Gh_A06G138600	1	0	0	1	0	0	0
Gh_A06G139400	1	0	0	0	0	1	0
Gh_A06G140100	1	0	0	0	0	0	1
Gh_A06G140400	1	0	1	0	0	0	0
Gh_A06G142400	1	0	0	0	0	1	0
Gh_A06G143000	1	0	0	0	0	0	1
Gh_A06G143100	1	0	0	0	0	1	0
Gh_A06G144300	1	0	0	0	0	0	1
Gh_A06G145300	2	0	0	0	0	1	1
Gh_A06G145500	1	0	1	0	0	0	0
Gh_A06G145600	1	0	0	0	0	0	1
Gh_A06G146400	1	0	0	0	1	0	0
Gh_A06G147300	1	0	0	0	0	0	1
Gh_A06G147500	1	0	0	0	0	0	1
Gh_A06G147800	1	0	0	0	0	0	1
Gh_A06G150200	1	0	0	0	0	1	0
Gh_A06G151500	1	0	0	0	0	1	0
Gh_A06G152800	1	0	1	0	0	0	0
Gh_A06G154000	2	0	0	0	0	1	1
Gh_A06G154200	2	0	0	0	0	2	0
Gh_A06G155500	1	0	1	0	0	0	0
Gh_A06G155900	1	0	0	0	0	1	0
Gh_A06G156200	1	0	1	0	0	0	0
Gh_A06G156400	1	0	0	0	0	1	0
Gh_A06G157500	2	0	0	0	0	0	2
Gh_A06G157600	1	0	1	0	0	0	0
Gh_A06G158500	1	0	0	1	0	0	0
Gh_A06G160300	1	0	0	0	0	1	0
Gh_A06G160400	1	0	0	0	0	1	0
Gh_A06G161500	1	0	0	0	0	1	0
Gh_A06G163500	1	0	0	0	0	0	1
Gh_A06G164900	1	0	0	0	0	1	0
Gh_A06G165200	1	0	0	0	0	1	0
Gh_A06G165600	1	0	0	0	0	1	0
Gh_A06G166300	2	0	2	0	0	0	0
Gh_A06G166900	1	0	1	0	0	0	0
Gh_A06G167300	1	0	0	1	0	0	0
Gh_A06G167500	1	0	0	0	0	1	0
Gh_A06G168000	1	0	0	0	0	0	1
Gh_A06G168100	1	0	0	0	0	0	1
Gh_A06G168200	1	0	0	0	0	1	0
Gh_A06G169900	1	0	0	0	0	0	1
Gh_A06G170100	1	0	0	0	0	0	1
Gh_A06G171000	1	0	0	0	0	0	1
Gh_A06G171100	1	0	0	1	0	0	0
Gh_A06G171500	1	0	0	0	0	1	0
Gh_A06G173200	1	0	0	0	0	1	0
Gh_A06G174600	2	0	0	0	0	1	1
Gh_A06G175700	1	0	0	0	0	1	0
Gh_A06G178000	1	0	1	0	0	0	0
Gh_A06G179000	2	0	0	0	0	1	1
Gh_A06G180600	1	0	0	0	0	1	0
Gh_A06G182900	1	0	0	0	0	0	1
Gh_A06G184300	1	0	0	0	0	0	1
Gh_A06G185900	1	0	0	0	0	1	0
Gh_A06G186900	1	0	0	0	0	1	0
Gh_A06G187000	1	0	0	0	0	1	0
Gh_A06G188800	1	0	0	0	0	1	0
Gh_A06G189200	1	0	0	0	0	0	1
Gh_A06G189300	2	0	0	0	0	0	2
Gh_A06G189700	1	0	0	0	0	0	1
Gh_A06G190000	1	0	0	0	0	1	0
Gh_A06G190200	1	0	0	0	0	1	0
Gh_A06G190700	1	0	0	0	0	0	1
Gh_A06G191300	1	0	0	0	0	1	0
Gh_A06G191900	2	0	0	0	0	1	1
Gh_A06G193400	1	0	1	0	0	0	0
Gh_A06G193700	1	0	0	0	0	1	0
Gh_A06G195100	1	0	0	0	0	1	0
Gh_A06G195400	1	0	0	0	0	1	0
Gh_A06G195500	1	0	1	0	0	0	0
Gh_A06G196700	1	0	0	0	0	1	0
Gh_A06G197000	1	0	0	0	0	1	0
Gh_A06G197400	1	0	0	0	0	1	0
Gh_A06G197600	1	0	0	0	0	1	0
Gh_A06G198100	1	0	0	0	0	0	1
Gh_A06G198400	1	0	1	0	0	0	0
Gh_A06G198900	1	0	0	0	0	1	0
Gh_A06G200500	1	0	0	0	0	0	1
Gh_A06G201000	1	0	1	0	0	0	0
Gh_A06G201700	1	0	0	0	0	0	1
Gh_A06G202000	1	0	0	0	0	1	0
Gh_A06G204000	1	0	0	0	0	0	1
Gh_A06G204300	1	0	1	0	0	0	0
Gh_A06G205500	1	0	0	0	0	1	0
Gh_A06G206300	1	0	0	0	0	1	0
Gh_A06G207900	1	0	0	0	0	0	1
Gh_A06G208000	1	0	0	0	0	1	0
Gh_A06G209000	1	0	0	0	0	1	0
Gh_A06G209200	1	0	0	0	0	0	1
Gh_A06G214000	2	0	2	0	0	0	0
Gh_A06G214100	1	0	0	0	0	1	0
Gh_A06G214200	1	0	0	0	0	0	1
Gh_A06G214800	1	0	0	0	0	1	0
Gh_A06G215600	1	0	0	0	0	1	0
Gh_A06G215700	1	0	0	0	0	0	1
Gh_A06G216100	1	0	0	0	0	1	0
Gh_A06G217100	1	0	0	0	0	1	0
Gh_A06G218800	1	0	0	0	0	1	0
Gh_A06G219000	1	0	0	1	0	0	0
Gh_A06G220000	1	0	0	0	0	0	1
Gh_A06G220100	1	0	0	0	0	1	0
Gh_A06G222600	1	0	0	0	0	0	1
Gh_A06G223400	1	0	0	0	0	0	1
Gh_A06G223900	1	0	1	0	0	0	0
Gh_A06G224400	1	0	0	0	0	0	1
Gh_A06G225000	1	0	0	0	0	1	0
Gh_A06G225300	1	0	0	0	0	0	1
Gh_A06G228800	2	0	0	0	0	1	1
Gh_A06G230300	1	0	0	0	0	1	0
Gh_A06G232900	1	0	0	0	0	1	0
Gh_A06G233300	1	0	0	0	0	0	1
Gh_A06G234900	1	0	0	0	1	0	0
Gh_A06G235100	1	0	0	0	0	0	1
Gh_A06G235900	1	0	0	0	0	0	1
Gh_A06G236300	3	0	0	0	0	3	0
Gh_A06G238000	1	0	0	1	0	0	0
Gh_A06G242500	1	0	0	0	0	0	1
Gh_A06G242800	1	0	0	0	0	1	0
Gh_A07G000900	1	0	1	0	0	0	0
Gh_A07G004700	1	0	0	1	0	0	0
Gh_A07G006100	1	0	0	0	0	1	0
Gh_A07G010400	1	0	0	0	0	0	1
Gh_A07G017800	1	0	0	0	0	1	0
Gh_A07G018000	1	0	0	0	0	1	0
Gh_A07G019800	1	0	0	0	0	1	0
Gh_A07G021100	1	0	0	0	0	0	1
Gh_A07G022600	1	0	0	0	0	1	0
Gh_A07G024900	1	0	0	0	0	0	1
Gh_A07G026300	1	0	0	0	0	1	0
Gh_A07G026400	1	1	0	0	0	0	1
Gh_A07G026500	2	0	0	0	0	0	2
Gh_A07G026800	1	0	1	0	0	0	0
Gh_A07G027200	2	0	0	0	0	1	1
Gh_A07G027500	1	0	0	0	0	1	0
Gh_A07G029200	1	0	0	0	0	1	0
Gh_A07G031300	1	0	0	0	0	1	0
Gh_A07G032000	1	0	0	0	0	1	0
Gh_A07G032200	1	0	1	0	0	0	0
Gh_A07G035200	1	0	0	0	0	0	1
Gh_A07G036700	1	0	0	0	0	0	1
Gh_A07G037200	1	0	0	0	0	1	0
Gh_A07G037900	1	0	0	0	0	1	0
Gh_A07G039600	2	0	0	0	0	2	0
Gh_A07G039700	1	0	0	0	0	0	1
Gh_A07G040000	1	0	0	0	0	1	0
Gh_A07G040800	2	0	0	0	0	0	2
Gh_A07G042600	1	0	0	0	0	0	1
Gh_A07G043700	2	0	0	0	0	2	0
Gh_A07G045000	1	0	0	0	0	1	0
Gh_A07G046900	1	0	1	0	0	0	0
Gh_A07G047100	1	0	0	0	0	0	1
Gh_A07G047900	1	0	0	0	0	1	0
Gh_A07G049300	1	0	0	0	0	1	0
Gh_A07G050600	1	0	0	0	0	1	0
Gh_A07G051300	1	0	0	0	0	0	1
Gh_A07G051800	1	0	0	0	0	1	0
Gh_A07G053200	2	0	1	0	0	1	0
Gh_A07G054700	1	0	0	0	0	1	0
Gh_A07G055400	1	0	0	0	0	0	1
Gh_A07G057100	2	0	1	0	0	1	0
Gh_A07G058100	1	0	0	0	0	1	0
Gh_A07G058400	1	0	0	0	0	1	0
Gh_A07G058900	1	0	0	0	0	1	0
Gh_A07G060600	1	0	0	0	0	1	0
Gh_A07G062000	1	0	0	0	0	1	0
Gh_A07G062600	1	0	0	0	0	1	0
Gh_A07G065600	1	0	0	0	1	0	0
Gh_A07G066100	1	0	0	0	0	0	1
Gh_A07G066600	1	0	0	0	0	0	1
Gh_A07G067100	1	0	0	0	0	1	0
Gh_A07G070700	1	0	0	0	0	1	0
Gh_A07G072800	1	0	0	1	0	0	0
Gh_A07G073700	1	0	0	0	0	1	0
Gh_A07G075400	1	0	0	0	0	1	0
Gh_A07G075500	1	0	0	0	0	1	0
Gh_A07G075900	2	0	0	0	0	2	0
Gh_A07G076100	1	0	0	1	0	0	0
Gh_A07G076900	1	0	0	0	0	1	0
Gh_A07G077200	2	0	0	0	0	1	1
Gh_A07G078100	1	0	0	0	0	0	1
Gh_A07G079300	1	0	0	0	0	1	0
Gh_A07G081000	1	0	0	0	0	0	1
Gh_A07G081800	1	0	0	0	0	1	0
Gh_A07G082500	1	0	0	0	0	1	0
Gh_A07G082800	1	0	0	0	0	0	1
Gh_A07G083400	1	0	0	0	0	1	0
Gh_A07G083700	2	0	0	0	1	1	0
Gh_A07G085100	1	0	0	0	0	1	0
Gh_A07G085700	1	0	0	0	0	0	1
Gh_A07G085800	1	0	0	0	0	1	0
Gh_A07G087200	1	0	0	0	0	1	0
Gh_A07G088700	1	0	0	0	0	1	0
Gh_A07G089600	1	0	0	1	0	0	0
Gh_A07G090400	2	0	1	0	0	0	1
Gh_A07G091300	1	0	0	0	0	0	1
Gh_A07G093300	1	0	0	0	0	1	0
Gh_A07G093500	1	0	0	0	0	0	1
Gh_A07G094300	1	0	0	1	0	0	0
Gh_A07G096000	1	0	0	0	0	0	1
Gh_A07G097400	1	0	0	0	0	1	0
Gh_A07G097700	1	0	0	0	0	1	0
Gh_A07G101200	1	0	0	0	0	1	0
Gh_A07G101300	1	0	0	0	0	0	1
Gh_A07G102000	1	0	0	0	0	0	1
Gh_A07G103900	1	0	0	0	0	1	0
Gh_A07G105800	1	0	0	0	0	0	1
Gh_A07G106400	1	0	0	0	0	0	1
Gh_A07G108600	1	0	0	0	0	0	1
Gh_A07G113000	1	0	0	0	0	1	0
Gh_A07G113300	1	0	0	0	0	1	0
Gh_A07G115000	1	0	0	0	0	0	1
Gh_A07G116600	1	0	0	0	0	0	1
Gh_A07G118100	1	0	0	0	0	1	0
Gh_A07G119800	1	0	0	0	0	1	0
Gh_A07G123500	1	0	0	0	0	0	1
Gh_A07G124300	1	0	0	0	0	1	0
Gh_A07G124700	3	0	1	0	0	1	1
Gh_A07G126500	1	0	0	0	0	1	0
Gh_A07G127300	1	0	0	0	0	0	1
Gh_A07G128200	1	0	0	0	0	0	1
Gh_A07G131200	1	0	0	1	0	0	0
Gh_A07G131300	2	0	0	0	1	0	1
Gh_A07G131400	1	0	0	0	0	1	0
Gh_A07G134100	1	0	0	1	0	0	0
Gh_A07G135100	1	0	0	0	0	1	0
Gh_A07G137900	1	0	0	0	0	0	1
Gh_A07G138400	2	0	0	0	0	2	0
Gh_A07G139800	1	0	0	0	0	0	1
Gh_A07G140600	1	0	0	0	0	0	1
Gh_A07G140700	1	0	0	0	0	1	0
Gh_A07G141300	1	0	0	0	0	0	1
Gh_A07G141400	1	0	0	0	0	0	1
Gh_A07G142300	1	0	0	0	0	1	0
Gh_A07G143300	1	0	0	0	0	1	0
Gh_A07G145400	1	0	0	0	0	0	1
Gh_A07G147900	1	0	0	0	0	0	1
Gh_A07G148500	1	0	0	0	0	0	1
Gh_A07G148600	1	0	0	0	0	1	0
Gh_A07G151900	1	0	0	0	0	0	1
Gh_A07G152800	1	0	0	0	0	0	1
Gh_A07G153900	2	0	1	1	0	0	0
Gh_A07G154100	2	0	0	0	0	2	0
Gh_A07G154300	1	0	0	0	0	0	1
Gh_A07G154900	1	0	0	0	0	0	1
Gh_A07G155000	3	0	0	0	0	1	2
Gh_A07G157500	1	0	0	1	0	0	0
Gh_A07G160400	1	0	0	0	0	1	0
Gh_A07G161000	1	0	0	0	0	0	1
Gh_A07G162500	3	0	0	0	0	1	2
Gh_A07G162900	1	0	0	1	0	0	0
Gh_A07G163500	1	0	0	0	0	0	1
Gh_A07G163600	1	0	0	0	0	0	1
Gh_A07G163800	1	0	0	0	0	1	0
Gh_A07G164900	2	0	1	0	0	1	0
Gh_A07G165100	1	0	0	0	0	1	0
Gh_A07G166100	1	0	0	0	0	1	0
Gh_A07G166400	1	0	0	0	0	0	1
Gh_A07G168100	1	0	0	0	0	1	0
Gh_A07G168400	1	0	0	0	0	1	0
Gh_A07G168800	1	0	0	0	0	1	0
Gh_A07G169600	1	0	0	0	0	1	0
Gh_A07G170000	1	0	0	0	0	0	1
Gh_A07G171400	1	0	0	0	0	1	0
Gh_A07G172200	1	0	0	0	1	0	0
Gh_A07G172500	1	0	0	1	0	0	0
Gh_A07G172600	1	0	0	0	0	1	0
Gh_A07G172700	1	0	0	0	0	0	1
Gh_A07G173100	1	0	0	0	0	0	1
Gh_A07G176100	1	0	0	0	0	1	0
Gh_A07G176200	1	0	0	0	0	1	0
Gh_A07G176300	1	0	0	0	0	0	1
Gh_A07G177800	1	0	0	0	0	1	0
Gh_A07G180100	1	0	1	0	0	0	0
Gh_A07G181700	1	0	0	0	0	1	0
Gh_A07G181900	1	0	0	0	0	1	0
Gh_A07G183700	1	0	0	0	0	1	0
Gh_A07G184300	1	0	0	0	0	1	0
Gh_A07G184600	2	0	0	0	0	2	0
Gh_A07G185000	1	0	0	0	0	0	1
Gh_A07G186900	1	0	0	0	0	0	1
Gh_A07G187300	1	0	0	0	0	1	0
Gh_A07G188500	1	0	0	1	0	0	0
Gh_A07G189800	1	0	0	0	0	0	1
Gh_A07G191500	1	0	0	0	0	0	1
Gh_A07G191800	1	0	0	0	0	1	0
Gh_A07G192700	1	0	0	0	0	0	1
Gh_A07G192900	2	0	1	0	0	1	0
Gh_A07G193300	1	0	0	0	0	0	1
Gh_A07G193400	2	0	0	0	0	1	1
Gh_A07G195000	1	0	0	0	0	0	1
Gh_A07G196300	1	0	1	0	0	0	0
Gh_A07G197200	1	0	0	0	0	0	1
Gh_A07G197400	4	0	0	0	0	1	3
Gh_A07G198700	1	0	0	0	0	1	0
Gh_A07G199900	1	0	0	0	0	0	1
Gh_A07G201200	1	0	0	0	0	1	0
Gh_A07G202300	1	0	0	0	0	1	0
Gh_A07G203500	1	0	0	0	0	1	0
Gh_A07G203600	1	0	0	0	0	1	0
Gh_A07G204100	1	0	0	0	0	1	0
Gh_A07G204400	1	0	0	0	0	1	0
Gh_A07G204500	3	0	0	0	0	3	0
Gh_A07G204700	2	0	0	0	1	1	0
Gh_A07G205000	2	0	0	0	0	1	1
Gh_A07G209200	1	0	0	0	0	1	0
Gh_A07G209300	2	0	0	0	1	1	0
Gh_A07G210400	1	0	1	0	0	0	0
Gh_A07G211200	1	0	0	0	0	0	1
Gh_A07G212200	1	0	0	0	0	1	0
Gh_A07G212300	1	0	0	0	0	0	1
Gh_A07G214200	1	0	0	0	0	1	0
Gh_A07G216000	1	0	0	0	0	1	0
Gh_A07G217300	2	0	1	0	0	1	0
Gh_A07G218300	1	0	0	0	0	0	1
Gh_A07G218800	1	0	0	0	0	1	0
Gh_A07G219600	1	0	0	0	0	0	1
Gh_A07G220200	1	0	0	0	0	0	1
Gh_A07G220400	1	0	0	0	0	0	1
Gh_A07G221200	1	0	0	0	0	0	1
Gh_A07G221400	1	0	0	0	0	1	0
Gh_A07G222000	1	0	0	0	0	0	1
Gh_A07G222300	1	0	1	0	0	0	0
Gh_A07G222700	1	0	0	0	0	0	1
Gh_A07G223600	1	0	1	0	0	0	0
Gh_A07G224700	1	0	0	1	0	0	0
Gh_A07G224900	1	0	0	0	0	0	1
Gh_A07G225500	2	0	0	0	0	2	0
Gh_A07G225800	1	0	0	0	0	1	0
Gh_A07G226400	1	0	0	0	0	1	0
Gh_A07G227300	1	0	1	0	0	0	0
Gh_A07G228600	1	0	0	0	0	0	1
Gh_A07G229200	1	0	0	0	0	1	0
Gh_A07G229300	1	0	0	0	0	1	0
Gh_A07G229900	1	0	0	0	0	0	1
Gh_A07G232100	1	0	0	0	0	1	0
Gh_A07G233000	1	0	0	0	0	0	1
Gh_A07G233300	1	0	0	0	0	0	1
Gh_A07G234500	1	0	0	0	0	1	0
Gh_A07G235200	1	0	0	0	0	1	0
Gh_A07G236300	1	0	0	0	0	1	0
Gh_A07G238800	1	0	0	0	0	1	0
Gh_A07G241200	2	0	0	1	0	0	1
Gh_A07G241600	1	0	0	0	0	1	0
Gh_A07G242200	1	0	0	0	0	1	0
Gh_A07G242700	1	0	0	0	0	1	0
Gh_A07G243600	1	0	0	0	0	0	1
Gh_A07G245200	1	0	0	0	1	0	0
Gh_A07G246500	1	0	0	0	0	1	0
Gh_A07G247000	1	0	0	0	0	1	0
Gh_A07G248000	1	0	0	0	0	1	0
Gh_A07G249300	1	0	0	1	0	0	0
Gh_A07G249600	1	0	0	0	0	1	0
Gh_A07G250500	1	0	0	0	0	1	0
Gh_A07G251900	1	0	0	0	0	1	0
Gh_A07G252000	1	0	0	0	0	0	1
Gh_A07G252100	1	0	0	0	0	0	1
Gh_A07G252700	1	0	0	0	0	1	0
Gh_A07G253700	1	0	0	0	0	1	0
Gh_A07G257800	1	0	0	1	0	0	0
Gh_A07G258400	1	0	0	0	0	1	0
Gh_A07G258800	1	0	0	0	0	1	0
Gh_A07G259700	1	0	0	0	0	1	0
Gh_A07G260500	1	0	0	0	0	0	1
Gh_A08G001600	2	0	0	0	0	0	2
Gh_A08G002600	1	0	0	0	0	1	0
Gh_A08G002800	1	0	0	0	0	0	1
Gh_A08G002900	1	0	0	0	0	1	0
Gh_A08G007900	1	0	1	0	0	0	0
Gh_A08G010700	1	0	0	0	0	1	0
Gh_A08G011100	1	0	0	0	0	1	0
Gh_A08G011300	1	0	0	0	0	0	1
Gh_A08G011500	1	0	0	0	0	1	0
Gh_A08G014200	1	0	0	0	0	1	0
Gh_A08G015700	1	0	0	0	0	1	0
Gh_A08G016300	1	0	0	0	0	1	0
Gh_A08G017600	1	0	0	0	0	1	0
Gh_A08G017900	1	0	0	0	0	1	0
Gh_A08G021300	1	0	0	0	0	1	0
Gh_A08G021800	1	0	0	1	0	0	0
Gh_A08G022200	1	0	0	0	0	1	0
Gh_A08G024200	1	0	0	0	0	0	1
Gh_A08G024600	1	0	0	0	0	0	1
Gh_A08G025000	2	0	0	0	0	1	1
Gh_A08G025500	1	0	0	0	0	0	1
Gh_A08G026200	1	0	0	0	0	1	0
Gh_A08G026300	1	0	0	0	0	1	0
Gh_A08G026800	1	0	0	0	0	1	0
Gh_A08G027100	3	0	0	0	0	2	1
Gh_A08G027600	1	0	0	0	0	1	0
Gh_A08G028300	1	0	0	0	0	1	0
Gh_A08G028400	1	0	0	0	0	0	1
Gh_A08G030600	1	0	0	0	0	1	0
Gh_A08G030800	2	0	0	0	0	2	0
Gh_A08G031000	1	0	0	0	0	0	1
Gh_A08G031600	1	0	0	0	0	0	1
Gh_A08G032600	1	0	1	0	0	0	0
Gh_A08G032900	1	0	0	0	0	0	1
Gh_A08G034700	1	0	0	0	0	0	1
Gh_A08G036600	2	0	0	1	0	1	0
Gh_A08G036800	1	0	0	0	0	1	0
Gh_A08G037400	1	0	0	0	0	1	0
Gh_A08G037900	1	0	0	0	0	0	1
Gh_A08G038200	1	0	0	0	0	1	0
Gh_A08G038800	2	0	0	1	0	0	1
Gh_A08G039500	1	0	0	0	0	0	1
Gh_A08G039700	1	0	0	0	0	1	0
Gh_A08G042800	1	0	0	0	0	1	0
Gh_A08G043700	1	0	0	0	0	1	0
Gh_A08G044300	2	0	0	0	0	0	2
Gh_A08G045100	1	0	0	0	0	0	1
Gh_A08G045500	1	0	1	0	0	0	0
Gh_A08G046500	1	0	0	0	0	1	0
Gh_A08G048500	1	0	0	0	0	1	0
Gh_A08G048600	1	0	0	1	0	0	0
Gh_A08G049100	1	0	0	0	0	1	0
Gh_A08G049800	1	0	0	0	0	1	0
Gh_A08G050100	1	0	0	0	0	1	0
Gh_A08G051100	1	0	0	0	0	1	0
Gh_A08G051200	3	0	0	0	0	1	2
Gh_A08G052400	1	0	0	0	0	1	0
Gh_A08G052600	1	0	0	0	0	1	0
Gh_A08G053400	2	0	0	0	0	1	1
Gh_A08G053700	1	0	0	0	0	1	0
Gh_A08G054300	1	0	0	0	0	1	0
Gh_A08G054400	1	0	0	0	0	1	0
Gh_A08G054500	1	0	0	0	0	1	0
Gh_A08G055900	1	0	0	0	0	0	1
Gh_A08G056100	1	0	0	0	0	0	1
Gh_A08G056200	1	0	1	0	0	0	0
Gh_A08G057500	1	0	0	0	0	0	1
Gh_A08G058000	1	0	0	0	0	1	0
Gh_A08G061500	1	0	0	0	0	1	0
Gh_A08G062400	1	0	0	0	0	0	1
Gh_A08G063000	1	0	0	0	0	0	1
Gh_A08G064100	1	0	0	0	0	1	0
Gh_A08G064900	1	0	0	0	0	1	0
Gh_A08G066800	1	0	0	0	0	0	1
Gh_A08G066900	1	0	0	0	0	1	0
Gh_A08G067300	1	0	0	0	0	0	1
Gh_A08G069000	1	0	0	0	0	0	1
Gh_A08G071400	1	0	0	0	0	1	0
Gh_A08G071500	1	0	0	0	0	1	0
Gh_A08G072700	1	0	0	0	0	0	1
Gh_A08G075800	1	0	0	0	0	0	1
Gh_A08G076600	1	0	0	0	0	1	0
Gh_A08G077900	1	0	0	0	0	1	0
Gh_A08G082200	1	0	0	0	0	1	0
Gh_A08G082600	1	0	0	0	0	0	1
Gh_A08G083100	1	0	0	0	0	1	0
Gh_A08G083400	1	0	1	0	0	0	0
Gh_A08G084200	1	0	1	0	0	0	0
Gh_A08G085700	1	0	0	0	0	1	0
Gh_A08G086300	1	0	0	1	0	0	0
Gh_A08G087600	1	0	0	0	0	1	0
Gh_A08G089000	2	0	0	0	0	1	1
Gh_A08G089100	1	0	0	0	0	1	0
Gh_A08G089300	1	0	1	0	0	0	0
Gh_A08G090100	2	0	0	0	0	2	0
Gh_A08G090200	2	0	0	0	0	2	0
Gh_A08G092400	1	0	0	0	0	0	1
Gh_A08G093200	1	0	0	0	0	0	1
Gh_A08G094200	1	0	1	0	0	0	0
Gh_A08G094900	1	0	0	0	0	1	0
Gh_A08G096000	1	0	0	0	0	1	0
Gh_A08G097200	2	0	0	0	0	2	0
Gh_A08G097300	2	0	0	1	0	0	1
Gh_A08G098300	1	0	0	0	1	0	0
Gh_A08G099800	1	0	0	0	0	1	0
Gh_A08G100100	1	0	0	0	0	1	0
Gh_A08G100500	2	0	0	0	0	2	0
Gh_A08G100900	1	0	0	0	0	1	0
Gh_A08G101300	1	0	0	0	0	1	0
Gh_A08G101600	1	0	0	0	0	1	0
Gh_A08G101900	1	0	0	0	0	1	0
Gh_A08G102100	1	0	0	0	0	0	1
Gh_A08G103500	1	0	0	0	0	0	1
Gh_A08G103800	1	0	1	0	0	0	0
Gh_A08G104500	2	0	1	0	0	1	0
Gh_A08G104700	1	0	0	0	0	1	0
Gh_A08G105400	1	0	0	0	0	1	0
Gh_A08G107300	1	0	0	0	0	0	1
Gh_A08G107700	1	0	0	0	0	0	1
Gh_A08G108100	1	0	0	0	0	1	0
Gh_A08G108700	1	0	0	0	0	1	0
Gh_A08G112100	1	0	0	0	0	0	1
Gh_A08G112500	1	0	0	0	0	0	1
Gh_A08G113000	1	0	0	0	0	1	0
Gh_A08G113200	1	0	0	0	0	1	0
Gh_A08G113700	1	0	1	0	0	0	0
Gh_A08G114000	1	0	0	0	0	1	0
Gh_A08G114200	1	0	0	0	0	0	1
Gh_A08G114900	1	0	0	0	0	1	0
Gh_A08G115400	1	0	0	0	0	0	1
Gh_A08G116600	1	0	1	0	0	0	0
Gh_A08G118700	2	0	0	0	0	1	1
Gh_A08G119200	1	0	0	1	0	0	0
Gh_A08G119400	1	0	0	0	0	1	0
Gh_A08G119600	1	0	0	0	0	1	0
Gh_A08G120100	1	0	0	0	0	1	0
Gh_A08G120700	1	0	0	0	0	1	0
Gh_A08G121400	1	0	0	0	0	0	1
Gh_A08G123800	1	0	0	0	0	0	1
Gh_A08G123900	1	0	0	0	0	1	0
Gh_A08G124100	1	0	0	0	0	1	0
Gh_A08G124200	1	0	0	0	0	1	0
Gh_A08G125300	1	0	0	0	0	0	1
Gh_A08G125600	1	0	0	0	0	1	0
Gh_A08G126500	1	0	0	0	0	0	1
Gh_A08G127800	1	0	0	0	1	0	0
Gh_A08G128400	2	0	0	2	0	0	0
Gh_A08G128500	2	0	0	0	0	1	1
Gh_A08G130200	1	0	0	0	0	1	0
Gh_A08G130600	1	0	0	0	0	1	0
Gh_A08G131200	2	0	0	0	0	1	1
Gh_A08G131400	1	0	1	0	0	0	0
Gh_A08G131800	2	0	0	1	0	1	0
Gh_A08G132300	3	0	1	0	0	1	1
Gh_A08G132800	3	0	0	0	0	2	1
Gh_A08G133100	1	0	0	0	0	0	1
Gh_A08G133500	1	0	0	0	0	1	0
Gh_A08G133600	1	0	0	0	0	0	1
Gh_A08G135500	1	0	0	0	0	0	1
Gh_A08G136100	1	0	0	0	0	1	0
Gh_A08G136500	1	0	0	0	0	1	0
Gh_A08G138700	1	0	1	0	0	0	0
Gh_A08G143300	1	0	0	0	0	0	1
Gh_A08G144300	1	0	0	0	0	1	0
Gh_A08G145500	1	0	0	1	0	0	0
Gh_A08G145600	2	0	0	0	0	2	0
Gh_A08G146800	1	0	0	0	0	1	0
Gh_A08G147000	1	0	0	1	0	0	0
Gh_A08G147600	1	0	1	0	0	0	0
Gh_A08G147800	2	0	0	0	0	1	1
Gh_A08G150000	1	0	0	0	0	0	1
Gh_A08G160000	1	0	0	0	0	1	0
[truncated: 4,597 more rows]
