# Supplementary material for: Genomic reconstruction of upland cotton domestication uncovers staged selection, gene flow, and flowering-time adaptation
Source: Proc Natl Acad Sci U S A. 2026 Jun 22;123(26):e2601246123. doi: 10.1073/pnas.2601246123 (PMC13320693; doi:10.1073/pnas.2601246123)
Supplement: Supplementary file 5 — Dataset S04 (XLSX) [file pnas.2601246123.sd04.xlsx]

## Sheet: Dataset 4
Dataset S4. Statistics of genes affected by Indel variants with high impact.
GeneId	variants_impact_HIGH	variants_effect_5_prime_UTR_premature_start_codon_gain_variant	variants_effect_5_prime_UTR_truncation	variants_effect_conservative_inframe_deletion	variants_effect_conservative_inframe_insertion	variants_effect_disruptive_inframe_deletion	variants_effect_disruptive_inframe_insertion	variants_effect_exon_loss_variant	variants_effect_frameshift_variant	variants_effect_initiator_codon_variant	variants_effect_missense_variant	variants_effect_non_canonical_start_codon	variants_effect_non_coding_transcript_variant	variants_effect_splice_acceptor_variant	variants_effect_splice_donor_variant	variants_effect_splice_region_variant	variants_effect_start_lost	variants_effect_stop_gained	variants_effect_stop_lost	variants_effect_stop_retained_variant
Gh_A01G003400	1	0	0	0	0	0	0	0	1	0	0	0	0	0	0	0	0	0	0	0
Gh_A01G003600	1	0	0	0	0	0	0	0	1	0	0	0	0	0	1	1	0	0	0	0
Gh_A01G003700	1	0	0	0	0	0	0	0	1	0	0	0	0	0	0	1	0	0	0	0
Gh_A01G003900	1	0	0	0	0	2	0	0	0	0	0	0	0	0	0	0	0	0	1	0
Gh_A01G004900	1	0	0	0	0	0	0	0	1	0	0	0	0	0	0	0	1	0	0	0
Gh_A01G005900	1	0	0	0	1	0	0	0	1	0	0	0	0	0	0	0	0	0	0	0
Gh_A01G009600	2	0	0	0	0	0	0	0	2	0	0	0	0	0	0	1	0	1	0	0
Gh_A01G009900	1	0	0	0	0	0	0	0	1	0	0	0	0	0	0	0	0	0	0	0
Gh_A01G010400	1	0	0	0	0	0	0	0	1	0	0	0	0	0	0	0	0	0	0	0
Gh_A01G010800	1	0	0	0	0	0	0	0	1	0	0	0	0	0	0	0	0	0	0	0
Gh_A01G011000	2	0	0	0	0	0	0	0	1	0	0	0	0	0	0	0	0	1	0	0
Gh_A01G011800	1	0	0	0	0	0	0	0	1	0	0	0	0	0	0	0	0	0	0	0
Gh_A01G011900	3	0	0	0	0	1	0	0	1	0	1	0	0	0	2	1	0	0	0	0
Gh_A01G012900	3	0	0	0	0	0	0	0	3	0	0	0	0	0	0	0	0	0	0	0
Gh_A01G015400	1	0	0	0	0	0	0	0	1	0	0	0	0	0	0	0	0	0	0	0
Gh_A01G016800	1	0	0	0	0	1	0	0	1	0	0	0	0	0	0	0	0	0	0	0
Gh_A01G016900	1	0	0	0	0	0	0	0	1	0	0	0	0	0	0	0	0	0	0	0
Gh_A01G019000	1	0	0	0	1	0	0	0	1	0	0	0	0	0	0	0	0	0	0	0
Gh_A01G019800	1	0	0	0	0	0	0	0	1	0	0	0	0	0	0	0	0	0	0	0
Gh_A01G020600	1	0	0	0	0	0	0	0	1	0	0	0	0	0	0	0	0	0	0	0
Gh_A01G020900	1	0	0	0	0	0	0	0	0	0	0	0	0	1	0	1	0	0	0	0
Gh_A01G021100	1	0	0	0	0	0	0	0	1	0	0	0	0	0	0	0	0	0	0	0
Gh_A01G022200	1	0	0	0	0	0	0	0	0	0	0	0	0	1	0	1	0	0	0	0
Gh_A01G022300	1	0	0	0	0	0	0	0	1	0	0	0	0	0	0	0	0	0	0	0
Gh_A01G022900	1	0	0	0	0	0	0	0	1	0	0	0	0	0	0	1	0	0	0	0
Gh_A01G023800	1	0	0	0	1	0	0	0	1	0	0	0	0	0	0	1	0	0	0	0
Gh_A01G024200	1	0	0	0	0	0	0	0	1	0	0	0	0	0	0	0	0	0	0	0
Gh_A01G027300	1	0	0	0	0	0	0	0	1	0	0	0	0	0	0	0	0	0	0	0
Gh_A01G027900	1	0	0	0	0	1	0	0	1	0	0	0	0	0	0	0	0	0	0	0
Gh_A01G028400	1	0	0	0	0	0	0	0	1	0	0	0	0	0	0	0	0	0	0	0
Gh_A01G029900	1	0	0	0	0	0	0	0	1	0	0	0	0	0	0	0	0	0	0	0
Gh_A01G030600	1	0	0	0	0	0	0	0	0	0	0	0	0	0	1	1	0	0	0	0
Gh_A01G031200	1	0	0	0	0	0	0	0	1	0	0	0	0	0	0	0	0	0	0	0
Gh_A01G033400	1	0	0	0	0	0	0	0	1	0	0	0	0	0	0	0	1	0	0	0
Gh_A01G033900	1	0	0	0	0	1	0	0	1	0	0	0	0	0	0	0	0	0	0	0
Gh_A01G034000	1	0	0	0	0	0	0	0	1	0	0	0	0	0	0	0	0	0	0	0
Gh_A01G034200	1	0	0	0	0	0	0	0	1	0	0	0	0	0	0	0	0	0	0	0
Gh_A01G034400	1	0	0	0	0	0	0	0	1	0	0	0	0	0	0	0	0	0	0	0
Gh_A01G036000	1	0	0	0	0	0	0	0	1	0	0	0	0	0	0	0	0	0	0	0
Gh_A01G037800	1	0	0	0	0	0	0	0	1	0	0	0	0	0	0	0	0	0	0	0
Gh_A01G038800	3	0	0	0	0	0	0	0	3	0	2	0	0	0	0	1	0	0	1	1
Gh_A01G038900	1	0	0	0	0	0	0	0	1	0	0	0	0	0	0	0	0	0	0	0
Gh_A01G039100	1	0	0	0	0	0	0	0	1	0	0	0	0	0	0	0	0	0	0	0
Gh_A01G040000	15	0	0	4	0	1	2	0	15	0	14	0	0	0	0	0	0	2	1	0
Gh_A01G040100	1	0	0	0	0	0	0	0	1	0	0	0	0	0	0	1	0	0	1	0
Gh_A01G040900	1	0	0	0	0	0	0	0	1	0	0	0	0	0	0	0	0	0	0	0
Gh_A01G041900	1	0	0	1	0	0	0	0	1	0	0	0	0	0	0	0	0	0	1	0
Gh_A01G042200	3	0	0	0	0	0	0	0	3	0	1	0	0	0	0	0	0	0	0	0
Gh_A01G042600	1	0	0	0	0	0	0	0	1	0	0	0	0	0	0	0	0	0	0	0
Gh_A01G042700	1	0	0	0	0	0	0	0	1	0	0	0	0	0	0	0	0	0	0	0
Gh_A01G042900	4	0	0	0	0	0	0	0	4	0	0	0	0	0	0	0	0	0	0	0
Gh_A01G043400	1	0	0	0	0	0	0	0	1	0	0	0	0	0	0	1	0	0	0	0
Gh_A01G043500	1	0	0	0	0	0	0	0	1	0	0	0	0	0	0	0	0	0	0	0
Gh_A01G043600	2	0	0	0	0	0	0	0	2	0	0	0	0	0	0	0	0	0	0	0
Gh_A01G044400	2	0	0	0	0	0	0	0	2	0	0	0	0	0	0	0	0	0	0	0
Gh_A01G044700	1	0	0	0	0	0	0	0	1	0	4	0	0	0	0	0	0	0	0	0
Gh_A01G044900	2	0	0	1	0	0	0	0	2	0	0	0	0	0	0	0	0	0	0	0
Gh_A01G045200	1	0	0	0	0	0	0	0	1	0	0	0	0	0	0	1	0	0	0	0
Gh_A01G045500	3	0	0	1	0	0	0	0	2	0	0	0	0	0	0	2	0	0	1	0
Gh_A01G045900	2	0	0	0	0	0	0	0	2	0	0	0	0	0	0	0	0	0	0	0
Gh_A01G046000	1	0	0	0	0	0	0	0	1	0	0	0	0	0	0	0	0	0	0	0
Gh_A01G046100	2	0	0	0	0	0	0	0	1	0	0	0	0	0	0	0	0	0	1	0
Gh_A01G046400	1	0	0	0	0	0	0	0	1	0	0	0	0	0	0	1	0	0	1	0
Gh_A01G046500	1	0	0	0	0	0	0	0	0	0	0	0	0	1	0	0	0	0	0	0
Gh_A01G046800	2	0	0	0	0	0	0	0	2	0	0	0	0	0	0	0	0	0	0	0
Gh_A01G047500	1	0	0	0	0	0	0	0	0	0	0	0	0	0	1	0	0	0	0	0
Gh_A01G048000	1	0	0	0	0	0	0	0	1	0	0	0	0	0	0	0	0	0	0	0
Gh_A01G048900	2	0	0	1	0	1	0	0	0	0	0	0	0	0	0	0	0	0	2	0
Gh_A01G049300	2	0	0	0	0	0	1	0	1	0	1	0	0	0	0	1	0	0	1	0
Gh_A01G049700	4	0	0	0	0	0	0	0	4	0	3	0	0	0	0	0	0	0	0	0
Gh_A01G049800	1	0	0	0	0	0	0	0	1	0	1	0	0	0	0	0	0	0	0	0
Gh_A01G050400	3	0	0	0	0	0	0	0	2	0	0	0	0	1	0	1	0	0	0	0
Gh_A01G053500	1	0	0	0	0	0	0	0	1	0	0	0	0	0	0	0	0	0	0	0
Gh_A01G053800	2	0	0	0	0	1	0	0	2	0	0	0	0	0	0	0	0	0	0	0
Gh_A01G054900	2	0	0	0	0	0	0	0	2	0	0	0	0	0	0	0	0	0	0	0
Gh_A01G055500	1	0	0	0	0	0	0	0	1	0	1	0	0	0	0	0	0	0	0	0
Gh_A01G058900	1	0	0	0	0	0	0	0	1	0	0	0	0	0	0	0	0	0	0	0
Gh_A01G059200	1	0	0	0	0	0	0	0	1	0	0	0	0	0	0	0	0	0	0	0
Gh_A01G061300	1	0	0	0	0	0	0	0	1	0	0	0	0	0	0	0	0	0	0	0
Gh_A01G061800	1	0	0	0	0	0	0	0	1	0	0	0	0	0	0	0	0	0	0	0
Gh_A01G062200	1	0	0	0	1	0	0	0	1	0	0	0	0	0	0	0	0	0	0	0
Gh_A01G064400	2	0	0	0	0	0	0	0	2	0	0	0	0	0	0	0	0	0	0	0
Gh_A01G064900	1	0	0	0	0	0	0	0	1	0	0	0	0	0	0	0	0	0	0	0
Gh_A01G065400	2	0	0	0	0	0	0	0	2	0	0	0	0	0	0	0	0	0	0	0
Gh_A01G067300	1	0	0	0	0	0	0	0	1	0	0	0	0	0	0	1	0	0	0	0
Gh_A01G067700	1	0	0	0	0	0	0	0	1	0	0	0	0	0	0	1	0	0	0	0
Gh_A01G068200	1	0	0	0	0	0	0	0	1	0	0	0	0	0	0	0	0	0	0	0
Gh_A01G070000	4	0	0	0	0	0	0	0	4	0	0	0	0	0	0	0	0	0	0	0
Gh_A01G070500	1	0	0	0	0	0	0	0	1	0	0	0	0	0	0	0	0	0	0	0
Gh_A01G070700	4	0	0	0	1	0	0	0	4	0	1	0	0	0	0	0	0	0	0	0
Gh_A01G070900	1	0	0	0	0	0	0	0	1	0	0	0	0	0	0	0	0	0	0	0
Gh_A01G071000	1	0	0	1	0	1	0	0	0	0	1	0	0	0	0	1	1	0	0	0
Gh_A01G072100	1	0	0	0	0	0	1	0	1	0	0	0	0	0	0	0	0	0	0	0
Gh_A01G073300	1	0	0	0	0	0	0	0	1	0	0	0	0	0	0	0	0	0	0	0
Gh_A01G073500	1	0	0	0	0	0	0	0	1	0	0	0	0	0	0	0	0	0	0	0
Gh_A01G074100	1	0	0	0	1	0	0	0	1	0	0	0	0	0	0	0	0	0	0	0
Gh_A01G074700	2	0	0	0	0	0	0	0	1	0	0	0	0	0	0	0	1	0	0	0
Gh_A01G075100	2	0	0	0	0	0	0	0	2	0	0	0	0	0	0	0	0	0	0	0
Gh_A01G080400	1	0	0	0	0	0	0	0	1	0	0	0	0	0	0	0	0	0	0	0
Gh_A01G082600	1	0	0	0	0	0	0	0	1	0	0	0	0	0	0	0	0	1	0	0
Gh_A01G082900	1	0	0	0	0	0	0	0	1	0	0	0	0	0	0	0	0	0	0	0
Gh_A01G083900	1	0	0	0	0	0	0	0	1	0	0	0	0	0	0	0	0	0	0	0
Gh_A01G086500	1	0	0	0	0	0	0	0	1	0	0	0	0	0	0	1	0	0	1	0
Gh_A01G086700	1	0	0	0	0	0	1	0	1	0	0	0	0	0	0	0	0	0	0	0
Gh_A01G087700	1	0	0	0	0	0	0	0	1	0	0	0	0	0	0	0	0	0	0	0
Gh_A01G089300	1	0	0	0	0	0	0	0	1	0	0	0	0	0	0	0	0	0	0	0
Gh_A01G091200	1	0	0	0	0	0	0	0	1	0	2	0	0	0	0	0	0	0	0	0
Gh_A01G093600	1	0	0	0	0	0	0	0	1	0	0	0	0	0	0	0	0	0	0	0
Gh_A01G094200	1	0	0	0	0	1	0	0	0	0	0	0	0	0	0	0	0	0	1	0
Gh_A01G094800	1	0	0	0	0	0	0	0	1	0	0	0	0	0	0	0	0	0	0	0
Gh_A01G095900	1	0	0	0	0	0	0	0	1	0	0	0	0	0	0	0	0	0	0	0
Gh_A01G096100	2	0	0	1	0	0	0	0	1	0	0	0	0	0	1	1	0	0	0	0
Gh_A01G097400	1	0	0	0	0	0	0	0	1	0	0	0	0	0	0	0	0	0	0	0
Gh_A01G097700	2	0	0	0	0	0	0	0	2	0	1	0	0	0	0	0	0	0	0	0
Gh_A01G099500	1	0	0	0	0	0	0	0	1	0	0	0	0	0	0	0	0	0	0	0
Gh_A01G101500	1	0	0	1	0	0	1	0	1	0	0	0	0	0	0	0	0	0	0	0
Gh_A01G101800	1	0	0	0	0	0	0	0	0	0	0	0	0	0	0	0	0	1	0	0
Gh_A01G102000	1	0	0	0	0	0	0	0	1	0	0	0	0	0	0	0	0	0	0	0
Gh_A01G102500	1	0	0	0	0	0	0	0	1	0	0	0	0	0	0	1	0	0	0	0
Gh_A01G103400	1	0	0	0	0	0	0	0	1	0	0	0	0	0	0	0	0	0	0	0
Gh_A01G104500	1	0	0	0	0	0	0	0	1	0	0	0	0	0	0	1	0	0	0	0
Gh_A01G106500	2	0	0	0	0	0	0	0	2	0	0	0	0	0	0	0	0	0	0	0
Gh_A01G107700	1	0	0	0	0	0	1	0	1	0	0	0	0	0	0	0	0	0	1	0
Gh_A01G107900	2	0	0	0	0	0	0	0	2	0	0	0	0	0	0	0	0	0	0	0
Gh_A01G109700	1	0	0	0	0	0	0	0	1	0	0	0	0	0	0	0	0	0	0	0
Gh_A01G109800	2	0	0	0	0	0	0	0	2	0	0	0	0	0	0	0	0	0	0	0
Gh_A01G112400	1	0	0	0	0	0	0	0	1	0	0	0	0	0	0	0	0	0	0	0
Gh_A01G113200	1	0	0	0	0	0	0	0	1	0	0	0	0	0	0	0	0	0	0	0
Gh_A01G115500	1	0	0	0	0	0	0	0	1	0	0	0	0	0	0	0	0	0	0	0
Gh_A01G115600	1	0	0	0	0	0	0	0	1	0	0	0	0	0	0	0	0	0	0	0
Gh_A01G115700	1	0	0	0	0	0	0	0	1	0	0	0	0	0	0	0	0	0	0	0
Gh_A01G117100	1	0	0	0	0	0	0	0	1	0	0	0	0	0	0	0	0	0	0	0
Gh_A01G120200	5	0	0	0	0	0	0	0	5	0	2	0	0	0	0	0	0	0	0	0
Gh_A01G122700	1	0	0	0	0	0	0	0	1	0	0	0	0	0	0	0	0	0	0	0
Gh_A01G123200	2	0	0	0	0	0	0	0	2	0	0	0	0	0	0	0	0	1	0	0
Gh_A01G123500	1	0	0	0	0	0	0	0	1	0	0	0	0	0	0	0	0	0	0	0
Gh_A01G123700	3	0	0	1	0	0	0	0	3	0	1	0	0	0	0	0	0	1	0	0
Gh_A01G124000	1	0	0	0	0	0	0	0	1	0	0	0	0	0	0	0	0	0	0	0
Gh_A01G124600	2	0	0	0	0	0	0	0	2	0	0	0	0	0	0	0	0	0	0	0
Gh_A01G125700	1	0	0	0	0	0	0	0	1	0	0	0	0	0	0	0	0	0	0	0
Gh_A01G126000	1	0	0	0	0	0	0	0	1	0	0	0	0	0	0	0	0	0	0	0
Gh_A01G126100	1	0	0	0	0	0	0	0	1	0	0	0	0	0	0	0	0	0	0	0
Gh_A01G127200	1	0	0	0	0	0	0	0	1	0	0	0	0	0	0	0	0	0	0	0
Gh_A01G128500	1	0	0	0	0	0	0	0	1	0	0	0	0	0	0	0	0	0	0	0
Gh_A01G129000	1	0	0	0	0	0	0	0	1	0	0	0	0	0	0	0	0	0	0	0
Gh_A01G129700	1	0	0	0	0	0	0	0	1	0	0	0	0	0	0	0	0	0	0	0
Gh_A01G129900	1	0	0	0	0	0	0	0	1	0	0	0	0	0	0	0	0	0	0	0
Gh_A01G130100	1	0	0	0	0	0	0	0	1	0	0	0	0	0	0	0	1	0	0	0
Gh_A01G130700	1	0	0	0	0	0	0	0	1	0	0	0	0	0	0	0	0	0	0	0
Gh_A01G130800	1	0	0	0	0	0	0	0	1	0	0	0	0	0	0	0	0	0	0	0
Gh_A01G131400	2	0	0	0	0	0	0	0	2	0	1	0	0	0	0	0	0	0	0	0
Gh_A01G132900	1	0	0	0	0	0	0	0	1	0	0	0	0	0	0	0	0	0	0	0
Gh_A01G133400	1	0	0	0	0	0	0	0	1	0	0	0	0	0	0	0	0	0	0	0
Gh_A01G133700	1	0	0	0	0	0	0	0	0	0	0	0	0	0	1	0	0	0	0	0
Gh_A01G133800	1	0	0	0	0	0	0	0	1	0	0	0	0	0	0	0	0	0	0	0
Gh_A01G133900	1	0	0	0	0	0	0	0	1	0	0	0	0	0	0	0	0	0	0	0
Gh_A01G134100	1	0	0	0	0	0	0	0	1	0	0	0	0	0	0	0	0	0	0	0
Gh_A01G135800	1	0	0	0	0	0	0	0	1	0	0	0	0	0	0	0	0	0	0	0
Gh_A01G137100	1	0	0	0	0	0	0	0	1	0	0	0	0	0	0	1	0	0	0	0
Gh_A01G138400	1	0	0	0	0	0	0	0	0	0	0	0	0	0	1	1	0	0	0	0
Gh_A01G139400	1	0	0	0	0	0	0	0	1	0	0	0	0	0	0	0	0	0	0	0
Gh_A01G139700	1	0	0	0	0	0	0	0	1	0	0	0	0	0	0	0	0	0	0	0
Gh_A01G140200	1	0	0	0	0	0	0	0	1	0	0	0	0	0	0	0	0	0	0	0
Gh_A01G140900	1	0	0	0	0	0	0	0	1	0	1	0	0	0	0	0	0	0	0	0
Gh_A01G141000	1	0	0	0	0	0	1	0	1	0	0	0	0	0	0	0	0	0	0	0
Gh_A01G141600	1	0	0	0	0	0	0	0	1	0	0	0	0	0	0	0	0	0	0	0
Gh_A01G142300	2	0	0	0	0	0	0	0	2	0	0	0	0	0	0	0	0	0	0	0
Gh_A01G142900	1	0	0	0	0	0	0	0	0	0	1	0	0	0	0	1	0	0	1	0
Gh_A01G147200	1	0	0	0	0	0	0	0	1	0	0	0	0	0	0	0	0	0	0	0
Gh_A01G147600	2	0	0	0	0	0	0	0	2	0	0	0	0	0	0	0	0	0	0	0
Gh_A01G149200	1	0	0	0	0	0	0	0	1	0	0	0	0	0	0	0	0	0	0	0
Gh_A01G151100	3	0	0	0	0	0	0	0	3	0	0	0	0	0	0	0	0	0	0	0
Gh_A01G151700	2	0	0	0	0	0	0	0	2	0	0	0	0	0	0	0	0	0	0	0
Gh_A01G151800	1	0	0	0	0	0	0	0	0	0	0	0	0	0	0	1	0	0	1	0
Gh_A01G152000	1	0	0	0	0	0	0	0	1	0	0	0	0	0	0	1	0	0	1	0
Gh_A01G152500	1	0	0	0	0	0	0	0	1	0	0	0	0	0	0	0	0	0	0	0
Gh_A01G152700	1	0	0	0	0	0	0	0	1	0	1	0	0	0	0	0	0	0	0	0
Gh_A01G152900	1	0	0	0	0	0	0	0	0	0	0	0	0	1	0	0	0	0	0	0
Gh_A01G153300	1	0	0	0	0	0	0	0	1	0	0	0	0	0	0	0	0	0	0	0
Gh_A01G155000	1	0	0	0	0	0	0	0	1	0	0	0	0	0	0	0	0	0	0	0
Gh_A01G155300	1	0	0	0	0	0	0	0	1	0	0	0	0	0	0	0	0	0	0	0
Gh_A01G155500	2	0	0	0	0	0	0	0	1	0	0	0	0	0	0	0	0	1	0	0
Gh_A01G155900	2	0	0	0	0	0	0	0	1	0	1	0	0	1	0	1	0	0	0	0
Gh_A01G156500	1	0	0	0	0	0	0	0	1	0	0	0	0	0	0	0	0	0	0	0
Gh_A01G158500	1	0	0	0	1	1	0	0	1	0	0	0	0	0	0	1	0	0	0	0
Gh_A01G158800	1	0	0	0	0	0	0	0	1	0	0	0	0	0	0	0	0	0	0	0
Gh_A01G161300	1	0	0	0	0	0	0	0	1	0	0	0	0	0	0	0	0	0	1	0
Gh_A01G162000	2	0	0	0	0	0	0	0	2	0	0	0	0	0	0	0	0	0	0	0
Gh_A01G162500	2	0	0	0	0	0	0	0	2	0	0	0	0	0	0	0	0	0	0	0
Gh_A01G162900	1	0	0	0	0	0	0	0	1	0	0	0	0	0	0	0	0	0	0	0
Gh_A01G163100	1	0	0	0	0	0	0	0	1	0	0	0	0	0	0	0	0	0	0	0
Gh_A01G164100	1	0	0	0	0	0	0	0	1	0	0	0	0	0	0	0	0	0	0	0
Gh_A01G166600	1	0	0	0	0	0	0	0	1	0	0	0	0	0	0	0	0	0	0	0
Gh_A01G169200	1	0	0	0	0	0	0	0	1	0	0	0	0	0	1	1	0	0	0	0
Gh_A01G171500	1	0	0	0	0	0	0	0	1	0	0	0	0	0	0	0	0	0	0	0
Gh_A01G171700	1	0	0	0	0	0	0	0	1	0	0	0	0	0	0	0	0	0	0	0
Gh_A01G173400	1	0	0	0	0	0	0	0	1	0	0	0	0	0	0	0	0	0	0	0
Gh_A01G173600	1	0	0	0	0	0	0	0	1	0	0	0	0	0	0	1	0	0	0	0
Gh_A01G174300	2	0	0	0	0	0	0	0	2	0	0	0	0	0	0	0	0	0	0	0
Gh_A01G174600	1	0	0	0	0	0	0	0	1	0	0	0	0	0	0	0	0	0	0	0
Gh_A01G175100	1	0	0	1	0	0	0	0	0	0	0	0	0	1	0	1	0	0	0	0
Gh_A01G175400	1	0	0	0	0	0	0	0	1	0	0	0	0	0	0	0	1	0	0	0
Gh_A01G177200	1	0	0	0	0	0	0	0	0	0	0	0	0	0	0	0	0	1	0	0
Gh_A01G179000	1	0	0	0	0	0	0	0	0	0	0	0	0	1	0	1	0	0	0	0
Gh_A01G179200	1	0	0	0	0	0	0	0	1	0	0	0	0	0	0	0	0	0	0	0
Gh_A01G179300	2	0	0	0	0	0	0	0	2	0	0	0	0	0	0	0	0	0	0	0
Gh_A01G179900	1	0	0	0	0	0	0	0	1	0	1	0	0	0	0	0	0	0	0	0
Gh_A01G180100	1	0	0	0	0	0	0	0	0	0	0	0	0	1	0	0	0	0	0	0
Gh_A01G182500	1	0	0	0	0	0	0	0	1	0	0	0	0	0	0	0	0	0	0	0
Gh_A01G183500	1	0	0	0	0	0	0	0	1	0	0	0	0	0	0	0	0	0	0	0
Gh_A01G183800	1	0	0	0	1	0	0	0	0	0	0	0	0	0	0	0	0	1	0	0
Gh_A01G184300	1	0	0	0	0	0	0	0	1	0	0	0	0	0	0	0	0	0	0	0
Gh_A01G185400	1	0	0	0	0	0	1	0	1	0	0	0	0	0	0	0	0	1	0	0
Gh_A01G185600	1	0	0	0	0	0	0	0	1	0	0	0	0	0	0	0	0	0	0	0
Gh_A01G185800	1	0	0	1	0	0	0	0	0	0	0	0	0	0	0	0	1	0	0	0
Gh_A01G191300	1	0	0	0	0	0	0	0	1	0	0	0	0	0	0	0	0	0	0	0
Gh_A01G192300	1	0	0	0	0	0	0	0	1	0	0	0	0	0	0	0	1	0	0	0
Gh_A01G192700	1	0	0	0	0	0	0	0	1	0	1	0	0	0	0	0	0	0	0	0
Gh_A01G195500	1	0	0	0	0	0	0	0	1	0	0	0	0	0	0	0	0	0	0	0
Gh_A01G195800	1	0	0	0	0	0	0	0	1	0	0	0	0	0	0	0	0	0	0	0
Gh_A01G197200	2	0	0	0	0	0	0	0	2	0	0	0	0	0	0	0	0	0	0	0
Gh_A01G197300	1	0	0	0	0	0	0	0	1	0	0	0	0	0	0	1	0	0	1	0
Gh_A01G198200	1	0	0	0	0	0	0	0	1	0	0	0	0	0	0	0	0	0	0	0
Gh_A01G198800	1	0	0	0	0	0	0	0	1	0	0	0	0	0	0	0	0	0	0	0
Gh_A01G199600	1	0	0	1	0	0	0	0	1	0	1	0	0	0	0	0	0	0	0	0
Gh_A01G200300	1	0	0	0	0	0	0	0	1	0	0	0	0	0	0	0	0	0	0	0
Gh_A01G200400	1	0	0	0	0	0	0	0	1	0	0	0	0	0	0	0	0	0	0	0
Gh_A01G201200	2	0	0	0	0	0	0	0	2	0	0	0	0	0	0	0	0	0	0	0
Gh_A01G202600	3	0	0	0	0	1	0	0	3	0	2	0	0	0	0	0	0	0	0	0
Gh_A01G203600	1	0	0	0	0	0	0	0	1	0	0	0	0	0	0	1	0	0	0	0
Gh_A01G204900	1	0	0	0	0	0	0	0	1	0	0	0	0	0	0	0	0	0	0	0
Gh_A01G205600	1	0	0	0	0	0	0	0	1	0	1	0	0	0	0	0	0	0	0	0
Gh_A01G206600	1	0	0	0	0	0	0	0	1	0	0	0	0	0	0	0	0	0	0	0
Gh_A01G208900	1	0	0	0	0	0	0	0	1	0	0	0	0	1	0	1	0	0	0	0
Gh_A01G209300	1	0	0	0	0	0	0	0	1	0	0	0	0	0	0	0	0	0	0	0
Gh_A01G210900	1	0	0	0	0	0	0	0	1	0	0	0	0	0	0	0	0	0	0	0
Gh_A01G211400	1	0	0	0	0	0	0	0	1	0	0	0	0	0	0	0	0	0	0	0
Gh_A01G211700	1	0	0	0	0	0	0	0	1	0	0	0	0	0	0	0	0	0	0	0
Gh_A01G215700	1	0	0	0	0	0	0	0	1	0	0	0	0	0	0	0	0	0	0	0
Gh_A01G217900	1	0	0	0	0	0	0	0	1	0	1	0	0	0	0	0	0	0	0	0
Gh_A01G220500	1	0	0	0	0	0	0	0	1	0	0	0	0	0	0	0	0	0	0	0
Gh_A01G222700	1	0	0	0	0	0	0	0	1	0	0	0	0	0	0	0	0	0	0	0
Gh_A01G222800	1	0	0	0	0	0	0	0	1	0	0	0	0	0	0	0	0	0	0	0
Gh_A01G223400	1	0	0	1	0	0	0	0	1	0	0	0	0	0	0	0	0	0	0	0
Gh_A01G226000	2	0	0	0	0	0	0	0	2	0	0	0	0	0	0	0	0	1	0	0
Gh_A01G226200	1	0	0	0	0	0	0	0	1	0	0	0	0	0	0	0	0	0	0	0
Gh_A01G227100	2	0	0	0	0	0	0	0	2	0	0	0	0	0	0	0	0	0	0	0
Gh_A01G227800	2	0	0	0	0	0	0	0	2	0	0	0	0	0	0	1	0	0	0	0
Gh_A01G228600	2	0	0	0	0	0	0	0	2	0	1	0	0	0	0	0	0	0	0	0
Gh_A01G229200	2	0	0	0	0	0	0	0	2	0	0	0	0	0	0	0	0	0	0	0
Gh_A01G229300	1	0	0	0	0	0	0	0	1	0	0	0	0	0	0	2	0	0	0	0
Gh_A01G229600	1	0	0	0	0	0	0	0	1	0	0	0	0	0	0	0	0	0	0	0
Gh_A01G230300	1	0	0	0	0	0	0	0	1	0	0	0	0	0	0	0	0	0	0	0
Gh_A01G233700	1	0	0	0	0	0	0	0	1	0	0	0	0	0	0	0	0	1	0	0
Gh_A01G233800	1	0	0	0	0	0	0	0	1	0	0	0	0	0	0	0	0	0	0	0
Gh_A01G234500	2	0	0	0	0	1	0	0	2	0	0	0	0	0	0	0	0	0	0	0
Gh_A01G235600	1	0	0	0	0	0	0	0	1	0	0	0	0	0	0	2	0	0	0	0
Gh_A01G236700	1	0	0	0	0	0	0	0	1	0	0	0	0	0	0	0	0	0	0	0
Gh_A01G237100	2	0	0	0	0	1	0	0	2	0	0	0	0	0	0	0	0	0	0	0
Gh_A01G239600	1	0	0	0	0	0	0	0	1	0	0	0	0	0	0	0	0	0	0	0
Gh_A01G240000	2	0	0	0	0	0	0	0	2	0	0	0	0	0	0	0	0	0	0	0
Gh_A01G240100	4	0	0	0	0	0	1	0	3	0	0	0	0	0	0	0	0	1	0	0
Gh_A01G240200	2	0	0	0	0	0	0	0	2	0	0	0	0	0	0	0	0	1	0	0
Gh_A01G240300	1	0	0	0	0	0	0	0	1	0	0	0	0	0	0	0	1	0	0	0
Gh_A01G244300	1	0	0	0	0	0	0	0	1	0	0	0	0	0	0	0	0	0	0	0
Gh_A01G245400	1	0	0	0	0	0	0	0	1	0	0	0	0	0	0	0	0	0	0	0
Gh_A01G250700	1	0	0	0	0	0	0	0	1	0	0	0	0	0	0	0	0	0	0	0
Gh_A01G251300	2	0	0	0	0	1	2	0	2	0	3	0	0	0	0	0	0	0	0	0
Gh_A01G251800	1	0	0	0	0	0	0	0	1	0	0	0	0	0	0	0	0	0	0	0
Gh_A01G252200	1	0	0	0	0	0	0	0	1	0	0	0	0	0	0	0	0	0	0	0
Gh_A01G252300	1	0	0	0	0	0	0	0	1	0	0	0	0	0	0	0	0	0	0	0
Gh_A01G253000	1	0	0	0	0	0	0	0	1	0	0	0	0	0	0	0	0	0	0	0
Gh_A01G253200	1	0	0	0	0	0	0	0	1	0	0	0	0	0	0	0	1	0	0	0
Gh_A01G254200	1	0	0	0	0	1	0	0	1	0	0	0	0	0	0	1	0	0	0	0
Gh_A01G255400	2	0	0	0	1	0	0	0	2	0	0	0	0	0	0	0	0	0	0	0
Gh_A01G255500	1	0	0	1	0	0	0	0	1	0	0	0	0	0	0	0	0	0	0	0
Gh_A01G256200	1	0	0	0	0	0	0	0	0	0	0	0	0	0	0	0	0	0	1	0
Gh_A01G256800	1	0	0	0	0	0	0	0	1	0	0	0	0	0	0	0	0	0	0	0
Gh_A01G256900	3	0	0	1	0	0	0	0	3	0	0	0	0	0	0	1	0	0	0	0
Gh_A01G257800	1	0	0	0	0	0	0	0	1	0	0	0	0	0	0	0	0	0	0	0
Gh_A01G258300	1	0	0	0	0	0	0	0	1	0	0	0	0	0	0	0	0	0	0	0
Gh_A02G000300	1	0	0	0	0	0	0	0	1	0	0	0	0	0	0	0	0	0	0	0
Gh_A02G001000	1	0	0	0	0	0	0	0	1	0	0	0	0	0	0	0	0	0	0	0
Gh_A02G006400	2	0	0	0	0	1	0	0	2	0	1	0	0	0	0	0	0	0	0	0
Gh_A02G006600	1	0	0	0	0	0	0	0	1	0	0	0	0	0	0	0	0	0	0	0
Gh_A02G008100	4	0	0	0	1	0	0	0	4	0	0	0	0	0	0	0	0	1	0	0
Gh_A02G008400	1	0	0	0	0	0	0	0	1	0	0	0	0	0	0	0	0	0	0	0
Gh_A02G008900	2	0	0	0	0	0	0	0	2	0	1	0	0	0	0	0	0	2	0	0
Gh_A02G009500	1	0	0	0	0	0	0	0	1	0	0	0	0	0	0	0	0	0	0	0
Gh_A02G011700	7	0	0	1	0	0	0	0	7	0	9	0	0	0	0	1	0	0	0	0
Gh_A02G011800	7	0	0	1	0	0	0	0	6	0	2	0	0	0	0	0	0	1	0	0
Gh_A02G011900	3	0	0	0	0	0	0	0	3	0	1	0	0	0	0	0	0	0	0	0
Gh_A02G012500	4	0	0	0	0	0	1	0	4	0	0	0	0	0	0	0	0	1	0	0
Gh_A02G012600	5	0	0	0	0	0	0	0	5	0	0	0	0	0	0	0	0	0	0	0
Gh_A02G012700	5	0	0	0	0	0	1	0	5	0	0	0	0	0	0	0	0	0	0	0
Gh_A02G013500	1	0	0	0	1	0	0	0	1	0	0	0	0	0	0	0	0	0	0	0
Gh_A02G013800	1	0	0	0	0	0	0	0	1	0	0	0	0	0	0	1	0	0	0	0
Gh_A02G014800	1	0	0	0	0	0	0	0	1	0	0	0	0	0	0	0	0	0	0	0
Gh_A02G015000	1	0	0	0	0	0	0	0	1	0	0	0	0	0	0	0	0	0	0	0
Gh_A02G015200	1	0	0	0	0	0	0	0	1	0	0	0	0	0	0	0	0	0	0	0
Gh_A02G015300	1	0	0	0	0	0	0	0	1	0	0	0	0	0	0	0	0	0	0	0
Gh_A02G016300	1	0	0	0	0	0	0	0	1	0	0	0	0	0	0	0	0	0	0	0
Gh_A02G016400	1	0	0	0	0	0	0	0	1	0	0	0	0	0	0	0	1	0	0	0
Gh_A02G016500	1	0	0	0	0	0	0	0	1	0	0	0	0	0	0	0	0	0	0	0
Gh_A02G017000	1	0	0	0	0	0	0	0	1	0	1	0	0	0	0	1	0	0	0	1
Gh_A02G017300	3	0	0	0	0	0	0	0	3	0	0	0	1	0	0	0	0	0	0	0
Gh_A02G018700	1	0	0	0	0	0	0	0	1	0	0	0	0	0	1	1	0	0	1	0
Gh_A02G018800	1	0	0	0	0	0	1	0	0	0	0	0	0	0	0	0	1	0	0	0
Gh_A02G019500	1	0	0	0	0	0	0	0	1	0	0	0	0	0	0	0	0	0	1	0
Gh_A02G019600	1	0	0	0	0	0	0	0	1	0	0	0	0	0	0	0	0	1	0	0
Gh_A02G020600	1	0	0	0	0	0	0	0	0	0	0	0	0	0	0	1	0	0	1	0
Gh_A02G020800	1	0	0	0	0	0	0	0	1	0	1	0	0	0	0	0	0	0	0	0
Gh_A02G021200	1	0	0	0	0	0	0	0	1	0	0	0	0	0	0	0	0	0	0	0
Gh_A02G021400	1	0	0	0	0	0	0	0	1	0	0	0	0	0	0	0	0	0	0	0
Gh_A02G021700	1	0	0	0	0	0	0	0	1	0	0	0	0	0	0	0	0	0	0	0
Gh_A02G022400	2	0	0	0	0	0	0	0	2	0	1	0	0	0	0	0	0	0	0	0
Gh_A02G022700	1	0	0	0	0	0	0	0	1	0	0	0	0	0	0	0	0	0	0	0
Gh_A02G023100	1	0	0	0	0	1	0	0	1	0	0	0	0	0	0	0	0	0	0	0
Gh_A02G024300	2	0	0	0	1	0	0	0	2	0	0	0	0	0	0	0	0	0	0	0
Gh_A02G024400	4	0	0	0	1	0	0	0	4	0	2	0	0	0	0	0	0	0	0	0
Gh_A02G024500	1	0	0	0	0	0	0	0	0	0	3	0	0	0	0	0	0	1	0	0
Gh_A02G024600	3	0	0	0	0	0	0	0	2	0	4	0	0	0	0	0	0	1	0	0
Gh_A02G024900	2	0	0	0	0	0	0	0	1	0	0	0	0	0	0	0	0	0	1	0
Gh_A02G025200	2	0	0	0	0	0	0	0	2	0	0	0	0	0	0	0	0	0	0	0
Gh_A02G025300	1	0	0	0	0	0	0	0	1	0	0	0	0	0	0	0	0	0	0	0
Gh_A02G025500	1	0	0	0	0	0	0	0	1	0	0	0	0	0	0	0	0	0	0	0
Gh_A02G026900	1	0	0	0	0	0	0	0	1	0	2	0	0	0	0	1	0	0	0	0
Gh_A02G027100	11	0	0	2	1	0	0	0	9	0	4	0	0	0	0	0	0	2	2	0
Gh_A02G027900	1	0	0	0	0	1	0	0	1	0	0	0	0	0	0	0	0	0	0	0
Gh_A02G028200	1	0	0	0	0	0	0	0	1	0	0	0	0	0	0	0	0	0	0	0
Gh_A02G028700	1	0	0	0	0	0	0	0	1	0	0	0	0	0	0	0	0	0	0	0
Gh_A02G029400	1	0	0	0	0	0	0	0	1	0	0	0	0	0	0	0	0	0	0	0
Gh_A02G029500	1	0	0	0	0	0	0	0	1	0	0	0	0	0	0	0	0	0	0	0
Gh_A02G029800	1	0	0	0	0	0	0	0	1	0	0	0	0	0	0	0	0	0	0	0
Gh_A02G030100	1	0	0	0	0	0	0	0	1	0	0	0	0	0	0	0	0	0	0	0
Gh_A02G030500	3	0	0	1	2	2	0	0	0	0	1	0	0	0	0	0	0	2	1	0
Gh_A02G030600	1	0	0	0	0	2	0	0	0	0	2	0	0	0	0	0	0	0	1	0
Gh_A02G030800	2	0	0	2	0	1	0	0	2	0	1	0	0	0	0	0	0	0	0	0
Gh_A02G031400	1	0	0	0	0	0	0	0	1	0	0	0	0	0	0	0	0	0	0	0
Gh_A02G032500	1	0	0	1	0	0	0	0	0	0	0	0	0	0	0	0	1	0	0	0
Gh_A02G032600	1	0	0	0	0	0	0	0	1	0	0	0	0	0	0	0	0	0	1	0
Gh_A02G032700	5	0	0	0	0	0	0	0	5	0	1	0	0	0	0	0	0	0	0	0
Gh_A02G032800	12	0	0	0	1	1	0	0	12	0	12	0	0	0	0	0	0	0	0	0
Gh_A02G032900	1	0	0	0	0	0	0	0	1	0	4	0	0	0	0	0	0	0	0	0
Gh_A02G033200	2	0	0	0	0	0	0	0	2	0	0	0	0	0	0	0	0	0	0	0
Gh_A02G033300	5	0	0	0	0	0	0	0	4	0	11	0	0	0	0	0	0	1	0	0
Gh_A02G034000	1	0	0	0	0	0	1	0	1	0	0	0	0	0	0	0	0	0	0	0
Gh_A02G034600	2	0	0	0	0	0	1	0	2	0	0	0	0	0	0	0	0	0	0	0
Gh_A02G037900	3	0	0	0	1	0	0	0	2	0	2	0	0	0	1	1	0	1	0	0
Gh_A02G038000	2	0	0	0	0	1	0	0	2	0	0	0	0	0	0	0	0	0	0	0
Gh_A02G038600	1	0	0	0	0	0	0	0	1	0	0	0	0	0	0	0	0	0	0	0
Gh_A02G039800	1	0	0	0	0	0	0	0	1	0	0	0	0	0	0	1	0	0	0	0
Gh_A02G040400	2	0	0	0	0	0	0	0	2	0	0	0	0	0	0	0	0	0	0	0
Gh_A02G042000	1	0	0	0	0	0	0	0	1	0	0	0	0	0	0	0	0	0	0	0
Gh_A02G044500	2	0	0	0	0	0	0	0	2	0	0	0	0	0	0	0	0	0	0	0
Gh_A02G044700	1	0	0	0	0	0	0	0	1	0	0	0	0	0	0	0	0	0	0	0
Gh_A02G045400	1	0	0	0	0	0	0	0	1	0	0	0	0	0	0	0	0	0	0	0
Gh_A02G045900	1	0	0	0	0	0	0	0	1	0	1	0	0	0	0	0	0	0	0	0
Gh_A02G048500	2	0	0	0	0	0	0	0	2	0	0	0	0	0	0	0	0	0	0	0
Gh_A02G048600	1	0	0	0	0	0	0	0	0	0	0	0	0	0	1	0	0	0	0	0
Gh_A02G049200	1	0	0	0	0	1	0	0	0	0	0	0	0	1	0	0	0	0	0	0
Gh_A02G050000	2	0	0	0	0	0	0	0	2	0	0	0	0	0	0	0	0	0	0	0
Gh_A02G050500	2	0	0	0	0	0	0	0	2	0	0	0	0	0	0	0	0	0	1	0
Gh_A02G051000	1	0	0	0	0	0	0	0	1	0	0	0	0	0	0	0	0	0	0	0
Gh_A02G051500	1	0	0	0	0	0	0	0	0	0	0	0	0	1	0	0	0	0	0	0
Gh_A02G052000	1	0	0	0	0	0	0	0	1	0	0	0	0	0	0	0	0	0	0	0
Gh_A02G052200	2	0	0	0	0	0	0	0	2	0	0	0	0	0	0	0	0	0	0	0
Gh_A02G052300	1	0	0	0	0	0	0	0	1	0	0	0	0	0	0	0	0	0	0	0
Gh_A02G053900	1	0	0	0	0	0	0	0	1	0	0	0	0	0	0	0	0	0	0	0
Gh_A02G055300	1	0	0	0	0	0	0	0	1	0	0	0	0	0	0	0	0	0	1	0
Gh_A02G055400	1	0	0	0	0	0	0	0	1	0	0	0	0	0	0	0	0	0	0	0
Gh_A02G056800	1	0	0	0	0	0	0	0	1	0	0	0	0	0	0	0	0	0	0	0
Gh_A02G059000	1	0	0	0	0	0	0	0	1	0	0	0	0	0	0	0	0	0	0	0
Gh_A02G063500	1	0	0	0	0	0	0	0	1	0	0	0	0	0	0	0	0	0	0	0
Gh_A02G065000	2	0	0	0	0	0	0	0	2	0	1	0	0	0	0	0	0	0	0	0
Gh_A02G066500	1	0	0	0	0	0	0	0	1	0	0	0	0	0	0	0	0	0	0	0
Gh_A02G066700	1	0	0	0	0	0	0	0	1	0	0	0	0	0	0	0	0	0	0	0
Gh_A02G067500	1	0	0	0	0	0	0	0	1	0	0	0	0	0	0	0	0	0	0	0
Gh_A02G069100	2	0	0	0	0	0	0	0	2	0	0	0	0	0	0	0	0	0	1	0
Gh_A02G069700	1	0	0	0	0	0	0	0	1	0	0	0	0	0	0	0	0	0	0	0
Gh_A02G069800	1	0	0	0	0	0	0	0	1	0	0	0	0	0	0	0	0	0	0	0
Gh_A02G070700	1	0	0	0	0	0	0	0	1	0	1	0	0	0	0	0	0	0	0	0
Gh_A02G070900	1	0	0	1	1	0	0	0	1	0	0	0	0	0	0	0	0	0	0	0
Gh_A02G071800	1	0	0	0	0	0	0	0	1	0	0	0	0	0	0	0	0	0	0	0
Gh_A02G073100	1	0	0	0	0	0	0	0	1	0	0	0	0	0	0	0	0	0	0	0
Gh_A02G073400	1	0	0	0	0	0	0	0	1	0	0	0	0	0	0	1	0	0	0	0
Gh_A02G074500	3	0	0	0	0	0	0	0	3	0	0	0	0	0	0	0	0	0	0	0
Gh_A02G075500	1	0	0	0	0	0	0	0	1	0	0	0	0	0	0	0	0	0	0	0
Gh_A02G076400	1	0	0	0	0	0	0	0	1	0	0	0	0	0	0	0	0	0	0	0
Gh_A02G076500	1	0	0	0	0	0	0	0	1	0	0	0	0	0	0	0	0	0	1	0
Gh_A02G076900	2	0	0	0	0	0	0	0	2	0	0	0	0	0	0	0	0	0	0	0
Gh_A02G079100	1	0	0	0	0	0	0	0	1	0	0	0	0	0	0	0	0	0	0	0
Gh_A02G079600	1	0	0	0	0	0	0	0	1	0	0	0	0	0	0	0	0	0	0	0
Gh_A02G079900	2	0	0	0	0	0	0	0	2	0	0	0	0	0	0	0	0	0	0	0
Gh_A02G081200	1	0	0	0	0	0	0	0	1	0	0	0	0	0	0	0	0	0	0	0
Gh_A02G082700	1	0	0	0	0	1	0	0	1	0	0	0	0	0	0	0	0	0	0	0
Gh_A02G083000	4	0	0	0	0	0	1	0	3	0	0	0	0	0	0	0	0	0	2	0
Gh_A02G083400	1	0	0	0	0	1	0	0	1	0	1	0	0	0	0	0	0	0	0	0
Gh_A02G083600	1	0	0	0	0	0	0	0	1	0	0	0	0	0	0	0	0	0	0	0
Gh_A02G083700	1	0	0	0	0	0	0	0	1	0	3	0	0	0	0	0	0	0	0	0
Gh_A02G084200	1	0	0	0	0	0	0	0	1	0	0	0	0	0	0	0	0	0	0	0
Gh_A02G084600	2	0	0	0	0	1	0	0	2	0	0	0	0	0	0	0	0	0	0	0
Gh_A02G084900	1	0	0	0	0	0	0	0	1	0	0	0	0	0	0	0	0	0	0	0
Gh_A02G085200	1	0	0	0	0	0	0	0	1	0	0	0	0	0	0	0	0	0	0	0
Gh_A02G086500	1	0	0	0	0	0	0	0	1	0	0	0	0	0	0	0	1	0	0	0
Gh_A02G086600	1	0	0	0	0	0	0	0	1	0	0	0	0	0	0	0	0	0	0	0
Gh_A02G086900	1	0	0	0	0	0	0	0	1	0	0	0	0	0	0	0	0	0	0	0
Gh_A02G087400	1	0	0	0	0	0	0	0	1	0	0	0	0	0	0	0	0	0	0	0
Gh_A02G087700	2	0	0	0	0	0	0	0	2	0	0	0	0	0	0	0	0	0	0	0
Gh_A02G088400	1	0	0	0	0	0	0	0	1	0	0	0	0	0	0	0	0	0	1	0
Gh_A02G089900	1	0	0	0	0	0	0	0	1	0	0	0	0	0	0	0	0	0	0	0
Gh_A02G090400	2	0	0	0	0	0	0	0	2	0	0	0	0	0	0	0	0	0	1	0
Gh_A02G092500	1	0	0	0	0	0	0	0	1	0	0	0	0	0	0	0	0	0	1	0
Gh_A02G092800	3	0	0	0	0	0	0	0	3	0	0	0	0	0	0	0	0	0	0	0
Gh_A02G093200	1	0	0	0	0	0	0	0	1	0	0	0	0	0	0	0	0	0	0	0
Gh_A02G093300	1	0	0	0	0	1	0	0	1	0	0	0	0	0	0	0	0	0	0	0
Gh_A02G093500	1	0	0	0	0	0	0	0	1	0	0	0	0	0	0	0	1	0	0	0
Gh_A02G094000	3	0	0	0	0	0	0	0	3	0	0	0	0	0	0	0	0	0	0	0
Gh_A02G097600	1	0	0	0	0	0	0	0	1	0	0	0	0	0	0	0	0	0	0	0
Gh_A02G097700	1	0	0	0	0	0	0	0	1	0	0	0	0	0	0	0	0	0	0	0
Gh_A02G098000	1	0	0	0	0	0	0	0	1	0	0	0	0	0	0	0	0	0	0	0
Gh_A02G098600	1	0	0	0	0	0	0	0	1	0	0	0	0	0	0	0	0	0	0	0
Gh_A02G098800	1	0	0	0	0	0	0	0	1	0	0	0	0	0	0	0	0	0	0	0
Gh_A02G099500	1	0	0	0	0	0	0	0	1	0	0	0	0	0	0	0	0	0	0	0
Gh_A02G099800	1	0	0	0	0	0	0	0	1	0	0	0	0	0	0	0	0	0	0	0
Gh_A02G101100	1	0	0	0	0	0	0	0	1	0	0	0	0	0	0	0	0	0	0	0
Gh_A02G102300	1	0	0	0	0	0	0	0	1	0	0	0	0	0	0	0	0	0	0	0
Gh_A02G102800	1	0	0	0	0	0	0	0	1	0	0	0	0	0	0	0	0	0	0	0
Gh_A02G103300	2	0	0	0	0	0	0	0	2	0	1	0	0	0	0	0	0	0	0	0
Gh_A02G103400	1	0	0	0	0	0	0	0	1	0	0	0	0	0	0	0	0	0	1	0
Gh_A02G104000	1	0	0	0	0	0	0	0	1	0	0	0	0	0	0	0	0	0	0	0
Gh_A02G105000	1	0	0	0	0	0	0	0	1	0	0	0	0	0	0	0	0	0	0	0
Gh_A02G105600	1	0	0	0	0	0	0	0	1	0	0	0	0	0	0	0	0	0	0	0
Gh_A02G106000	1	0	0	0	0	0	0	0	0	0	0	0	0	0	1	0	0	0	0	0
Gh_A02G107000	1	0	0	1	0	0	0	0	0	0	0	0	0	0	0	0	0	0	1	0
Gh_A02G107300	1	0	0	0	0	0	0	0	1	0	0	0	0	0	0	0	0	0	0	0
Gh_A02G108900	1	0	0	0	0	1	0	0	0	0	0	0	0	0	0	0	0	0	1	0
Gh_A02G110400	1	0	0	0	0	0	0	0	1	0	0	0	0	0	0	0	0	0	0	0
Gh_A02G110700	1	0	0	0	0	0	0	0	1	0	0	0	0	0	0	1	0	0	0	0
Gh_A02G111100	1	0	0	0	0	0	0	0	1	0	0	0	0	0	0	0	0	0	0	0
Gh_A02G113300	2	0	0	0	0	0	0	0	2	0	0	0	0	0	0	0	0	0	0	0
Gh_A02G113400	2	0	0	0	0	0	0	0	2	0	0	0	0	0	0	2	0	0	0	0
Gh_A02G113700	1	0	0	0	0	0	0	0	1	0	0	0	0	0	0	0	0	0	0	0
Gh_A02G114100	1	0	0	0	0	0	0	0	1	0	0	0	0	0	0	0	0	0	0	0
Gh_A02G115600	1	0	0	0	0	0	0	0	1	0	0	0	0	0	0	0	1	0	0	0
Gh_A02G117100	1	0	0	0	0	0	0	0	1	0	0	0	0	0	0	0	0	0	0	0
Gh_A02G117200	1	0	0	0	0	1	0	0	0	0	0	0	0	0	0	0	0	0	1	0
Gh_A02G118200	1	0	0	0	0	0	0	0	1	0	0	0	0	0	0	1	0	0	0	0
Gh_A02G118900	1	0	0	0	0	0	0	0	1	0	0	0	0	0	0	0	0	0	0	0
Gh_A02G119000	1	0	0	0	0	0	0	0	1	0	0	0	0	0	0	0	0	0	0	0
Gh_A02G121100	1	0	0	0	0	0	0	0	1	0	0	0	0	0	0	0	0	0	0	0
Gh_A02G121700	1	0	0	0	0	0	0	0	1	0	1	0	0	0	0	0	0	0	0	0
Gh_A02G122100	1	0	0	0	0	0	0	0	1	0	0	0	0	0	0	0	0	0	0	0
Gh_A02G122200	1	0	0	0	0	0	0	0	1	0	0	0	0	0	0	0	0	1	0	0
Gh_A02G122900	1	0	0	0	0	0	0	0	1	0	1	0	0	0	0	0	0	0	0	0
Gh_A02G123100	1	0	0	0	0	0	0	0	0	0	0	0	0	1	0	0	0	0	0	0
Gh_A02G124100	1	0	0	0	0	0	0	0	1	0	0	0	0	0	0	0	0	0	0	0
Gh_A02G127100	1	0	0	0	0	0	0	0	1	0	0	0	0	0	0	0	0	0	0	0
Gh_A02G127400	1	0	0	0	0	0	0	0	1	0	0	0	0	0	0	0	0	0	0	0
Gh_A02G128400	1	0	0	1	0	0	0	0	1	0	0	0	0	0	0	0	0	0	0	0
Gh_A02G129300	1	0	0	0	0	0	0	0	1	0	0	0	0	0	0	0	0	0	0	0
Gh_A02G129700	1	0	0	0	0	0	1	0	0	0	0	0	0	0	0	0	0	0	1	0
Gh_A02G130200	2	0	0	0	0	0	0	0	2	0	0	0	0	0	0	0	0	0	0	0
Gh_A02G130500	1	0	0	0	0	0	0	0	1	0	0	0	0	0	0	0	0	0	0	0
Gh_A02G130600	1	0	0	0	0	1	0	0	1	0	0	0	0	0	0	0	0	0	0	0
Gh_A02G132100	1	0	0	0	0	0	0	0	1	0	0	0	0	0	0	0	0	0	0	0
Gh_A02G132600	2	0	0	0	0	0	0	0	2	0	0	0	0	0	0	0	0	0	0	0
Gh_A02G133400	2	0	0	0	0	0	0	0	1	0	0	0	0	0	0	1	0	0	1	0
Gh_A02G133500	1	0	0	0	0	0	0	0	1	0	0	0	0	0	0	1	0	0	0	0
Gh_A02G134600	1	0	0	0	0	0	0	0	1	0	0	0	0	0	0	0	0	0	0	0
Gh_A02G135500	1	0	0	0	0	1	0	0	1	0	0	0	0	0	0	0	0	0	0	0
Gh_A02G136100	1	0	0	0	0	0	0	0	1	0	1	0	0	0	0	0	0	0	0	0
Gh_A02G142700	1	0	0	0	0	0	0	0	1	0	0	0	0	0	0	0	0	0	0	0
Gh_A02G143900	3	0	0	0	0	0	0	0	3	0	0	0	0	0	0	0	0	0	0	0
Gh_A02G147600	1	0	0	0	0	0	0	0	1	0	0	0	0	0	0	0	0	0	0	0
Gh_A02G148200	1	0	0	0	0	0	0	0	1	0	0	0	0	0	0	0	0	0	0	0
Gh_A02G148900	1	0	0	0	0	0	0	0	1	0	0	0	0	0	0	0	0	0	0	0
Gh_A02G149100	1	0	0	0	0	0	2	0	0	0	0	0	0	0	0	0	0	1	0	0
Gh_A02G150500	2	0	0	0	0	0	0	0	2	0	0	0	0	0	0	1	0	0	1	0
Gh_A02G150800	1	0	0	0	0	0	0	0	1	0	0	0	0	0	0	1	0	0	0	0
Gh_A02G150900	1	0	0	0	0	0	0	0	1	0	0	0	0	0	0	0	0	0	0	0
Gh_A02G151500	1	0	0	0	0	0	0	0	1	0	0	0	0	0	0	0	0	0	0	0
Gh_A02G152600	1	0	0	0	0	0	0	0	1	0	0	0	0	0	0	0	0	0	0	0
Gh_A02G153200	1	0	0	0	0	0	0	0	1	0	0	0	0	0	0	0	0	0	0	0
Gh_A02G154200	3	0	0	0	0	0	0	0	3	0	0	0	0	0	0	1	0	0	0	0
Gh_A02G154700	1	0	0	0	0	0	0	0	1	0	0	0	0	0	0	0	1	0	0	0
Gh_A02G155200	2	0	0	0	0	0	0	0	1	0	0	0	0	0	1	0	0	0	0	0
Gh_A02G155700	1	0	0	0	0	0	0	0	1	0	0	0	0	0	0	0	0	0	0	0
Gh_A02G156300	1	0	0	0	0	0	0	0	1	0	0	0	0	0	0	0	0	0	0	0
Gh_A02G156500	1	0	0	0	0	0	0	0	1	0	0	0	0	0	0	0	0	0	1	0
Gh_A02G156600	1	0	0	0	0	0	0	0	1	0	0	0	0	0	0	0	0	0	0	0
Gh_A02G159900	1	0	0	0	0	0	0	0	1	0	0	0	0	0	0	0	0	0	0	0
Gh_A02G160900	1	0	0	0	0	0	0	0	1	0	0	0	0	0	0	0	0	0	0	0
Gh_A02G162000	1	0	0	0	0	0	0	0	1	0	0	0	0	0	0	0	0	0	0	0
Gh_A02G162500	1	0	0	0	0	0	0	0	1	0	0	0	0	0	0	0	0	0	0	0
Gh_A02G164900	1	0	0	0	0	0	0	0	1	0	0	0	0	0	0	0	0	0	0	0
Gh_A02G167000	1	0	0	0	0	0	0	0	1	0	0	0	0	0	0	0	0	0	1	0
Gh_A02G168800	1	0	0	0	0	0	0	0	1	0	0	0	0	0	0	0	0	0	1	0
Gh_A02G170100	1	0	0	0	0	0	0	0	1	0	1	0	0	0	0	0	0	0	0	0
Gh_A02G170900	2	0	0	0	0	0	0	0	2	0	0	0	0	0	0	0	0	0	0	0
Gh_A02G171000	1	0	0	0	0	0	0	0	1	0	0	0	0	0	0	0	0	0	0	0
Gh_A02G172100	1	0	0	0	0	0	0	0	1	0	0	0	0	0	0	0	1	0	0	0
Gh_A02G172500	2	0	0	0	0	0	0	0	2	0	1	0	0	0	0	0	0	0	0	0
Gh_A02G174900	1	0	0	0	0	0	0	0	1	0	0	0	0	0	0	1	0	0	0	0
Gh_A02G176300	2	0	0	0	0	0	0	0	1	0	0	0	0	0	1	0	0	0	0	0
Gh_A02G176600	2	0	0	0	0	2	0	0	2	0	0	0	0	0	0	0	0	0	0	0
Gh_A02G177700	1	0	0	0	0	0	0	0	1	0	0	0	0	0	0	0	0	0	0	0
Gh_A02G178400	1	0	0	0	0	0	1	0	1	0	0	0	0	0	0	0	0	0	0	0
Gh_A02G179900	1	0	0	0	0	0	0	0	1	0	0	0	0	0	0	0	0	0	0	0
Gh_A02G180800	2	0	0	0	0	0	0	0	2	0	0	0	0	0	0	0	0	0	0	0
Gh_A02G181200	1	0	0	0	0	0	0	0	1	0	0	0	0	0	0	0	0	0	0	0
Gh_A02G182000	1	0	0	0	0	0	0	0	1	0	0	0	0	0	0	0	1	0	0	0
Gh_A02G183300	1	0	0	1	0	0	0	0	1	0	0	0	0	0	0	0	0	0	0	0
Gh_A02G185100	1	0	0	0	0	1	0	0	1	0	0	0	0	0	0	0	0	0	0	0
Gh_A02G186000	2	0	0	0	0	0	0	0	2	0	0	0	0	0	0	0	0	0	0	0
Gh_A02G188200	1	0	0	0	0	0	0	0	1	0	1	0	0	0	0	0	0	0	0	0
Gh_A02G188500	1	0	0	0	0	0	0	0	1	0	0	0	0	0	0	0	0	0	0	0
Gh_A02G189000	1	0	0	0	0	0	0	0	1	0	0	0	0	0	0	0	0	0	0	0
Gh_A02G189600	1	0	0	0	0	0	0	0	1	0	0	0	0	0	0	0	0	0	0	0
Gh_A02G190500	1	0	0	0	0	0	0	0	0	0	0	0	0	0	1	0	0	0	0	0
Gh_A02G191000	1	0	0	0	0	0	0	0	1	0	0	0	0	0	0	0	0	0	0	0
Gh_A02G191500	1	0	0	0	0	0	0	0	1	0	0	0	0	0	0	0	0	0	0	0
Gh_A02G192400	1	0	0	0	0	0	0	0	1	0	0	0	0	0	0	0	0	0	0	0
Gh_A02G192600	1	0	0	0	0	0	0	0	1	0	0	0	0	0	0	0	0	0	0	0
Gh_A02G192800	1	0	0	0	0	0	0	0	1	0	0	0	0	0	0	0	0	0	0	0
Gh_A02G194000	1	0	0	0	0	0	0	0	1	0	0	0	0	0	0	0	0	0	0	0
Gh_A02G194300	2	0	0	0	0	0	0	0	2	0	0	0	0	0	0	0	0	0	0	0
Gh_A02G194700	1	0	0	0	0	1	0	0	0	0	0	0	0	0	0	0	0	1	0	0
Gh_A02G196500	1	0	0	0	0	0	0	0	1	0	0	0	0	0	0	0	0	0	0	0
Gh_A02G196800	1	0	0	0	0	0	0	0	1	0	0	0	0	1	0	1	0	0	0	0
Gh_A02G197900	1	0	0	0	0	0	0	0	1	0	0	0	0	0	0	0	0	0	0	0
Gh_A02G199400	2	0	0	0	0	0	0	0	2	0	0	0	0	0	0	1	0	0	1	0
Gh_A02G199700	1	0	0	0	0	0	1	0	1	0	0	0	0	0	0	0	0	0	1	0
Gh_A02G201100	2	0	0	0	0	0	0	0	2	0	0	0	0	0	0	0	0	0	0	0
Gh_A02G202200	1	0	0	0	0	0	0	0	1	0	0	0	0	0	1	1	0	0	0	0
Gh_A02G202300	1	0	0	0	0	0	0	0	1	0	0	0	0	0	0	0	0	0	0	0
Gh_A02G205500	1	0	0	0	0	0	0	0	1	0	0	0	0	0	0	0	0	0	0	0
Gh_A02G205900	1	0	0	0	0	1	0	0	1	0	0	0	0	0	0	0	0	0	0	0
Gh_A02G206000	1	0	0	0	0	0	0	0	1	0	0	0	0	0	0	0	0	0	0	0
Gh_A02G206500	1	0	0	0	0	0	0	0	1	0	0	0	0	0	0	0	0	0	0	0
Gh_A02G208300	1	0	0	0	0	0	1	0	0	0	0	0	0	0	0	0	1	0	0	0
Gh_A02G208900	1	0	0	1	0	0	0	0	1	0	0	0	0	0	0	0	0	0	0	0
Gh_A02G210400	4	0	0	0	0	0	0	0	4	0	2	0	0	0	0	2	0	0	0	0
Gh_A02G210600	1	0	0	0	0	0	0	0	0	0	0	0	0	0	0	0	0	1	0	0
Gh_A03G001100	2	0	0	0	0	1	0	0	2	0	0	0	0	0	0	0	0	0	0	0
Gh_A03G001600	1	0	0	1	0	0	0	0	1	0	0	0	0	0	0	0	0	0	0	0
Gh_A03G001700	2	0	0	0	0	0	0	0	2	0	0	0	0	0	0	0	0	0	0	0
Gh_A03G002700	1	0	0	0	0	0	0	0	1	0	0	0	0	0	0	0	0	0	0	0
Gh_A03G003800	1	0	0	0	0	0	0	0	1	0	0	0	0	0	0	0	0	0	0	0
Gh_A03G004700	2	0	0	0	0	0	0	0	1	0	0	0	0	0	1	1	0	0	0	0
Gh_A03G005300	1	0	0	0	0	0	0	0	1	0	0	0	0	0	0	0	0	0	0	0
Gh_A03G007600	1	0	0	0	0	0	0	0	1	0	0	0	0	0	0	1	0	0	0	0
Gh_A03G008400	1	0	0	0	0	0	0	0	1	0	1	0	0	0	0	0	0	0	0	0
Gh_A03G009400	1	0	0	0	0	0	0	0	1	0	0	0	0	0	0	0	0	0	0	0
Gh_A03G009500	1	0	0	0	0	0	0	0	1	0	0	0	0	0	0	0	0	0	0	0
Gh_A03G009700	6	0	0	1	0	1	1	0	6	0	3	0	0	0	0	0	0	0	0	0
Gh_A03G010600	1	0	0	0	0	0	0	0	1	0	0	0	0	0	0	1	1	0	0	0
Gh_A03G011200	3	0	0	0	0	0	0	0	2	0	0	0	0	0	0	0	0	1	0	0
Gh_A03G011300	1	0	0	0	0	0	0	0	1	0	0	0	0	0	0	0	0	0	0	0
Gh_A03G011400	1	0	0	0	0	0	0	0	0	0	0	0	0	0	1	0	0	0	0	0
Gh_A03G012400	1	0	0	0	0	0	0	0	1	0	0	0	0	0	0	0	0	0	0	0
Gh_A03G012500	1	0	0	0	0	0	0	0	1	0	0	0	0	0	0	0	0	0	0	0
Gh_A03G012900	2	0	0	0	0	0	0	0	2	0	0	0	0	0	0	0	0	0	1	0
Gh_A03G013200	3	0	0	0	1	1	0	0	2	0	2	0	0	0	0	1	0	1	0	0
Gh_A03G014200	2	0	0	0	0	0	0	0	2	0	0	0	0	0	0	1	0	0	0	0
Gh_A03G014500	1	0	0	0	0	0	0	0	1	0	0	0	0	0	0	0	0	0	0	0
Gh_A03G016100	1	0	0	0	0	0	0	0	1	0	0	0	0	1	0	1	0	0	0	0
Gh_A03G016200	1	0	0	0	0	0	0	0	1	0	0	0	0	0	0	0	0	0	0	0
Gh_A03G017300	1	0	0	0	0	0	0	0	1	0	0	0	0	0	0	0	0	0	0	0
Gh_A03G017800	6	0	0	0	1	0	0	0	6	0	8	0	0	0	0	0	0	1	0	0
Gh_A03G018000	4	0	0	1	0	0	0	0	4	0	0	0	0	0	0	0	0	0	0	0
Gh_A03G018100	1	0	0	0	0	0	0	0	1	0	0	0	0	0	0	0	0	0	0	0
Gh_A03G018400	1	0	0	0	0	1	0	0	1	0	0	0	0	0	0	0	0	0	0	0
Gh_A03G018800	1	0	0	0	0	0	0	0	1	0	0	0	0	0	0	0	0	0	0	0
Gh_A03G018900	1	0	0	0	0	0	0	0	1	0	0	0	0	0	0	0	1	0	0	0
Gh_A03G019800	1	0	0	0	0	0	0	0	1	0	0	0	0	0	0	0	0	0	0	0
Gh_A03G019900	1	0	0	0	0	0	0	0	1	0	0	0	0	0	0	0	0	0	0	0
Gh_A03G020000	1	0	0	0	0	0	0	0	0	0	0	0	0	0	1	0	0	0	0	0
Gh_A03G020700	1	0	0	0	0	0	0	0	1	0	0	0	0	0	0	0	0	0	0	0
Gh_A03G021900	1	0	0	1	0	0	0	0	0	0	0	0	0	0	0	0	1	0	0	0
Gh_A03G022000	2	0	0	1	0	0	0	0	2	0	3	0	0	0	0	0	0	0	0	0
Gh_A03G022500	4	0	0	0	0	0	0	0	4	0	1	0	0	0	0	0	0	0	1	0
Gh_A03G022800	1	0	0	0	0	0	0	0	1	0	0	0	0	0	0	0	0	0	0	0
Gh_A03G023600	2	0	0	0	0	0	0	0	2	0	0	0	0	0	0	1	0	0	0	0
Gh_A03G023800	2	0	0	0	0	0	1	0	2	0	0	0	0	0	0	0	0	0	0	0
Gh_A03G024800	2	0	0	0	0	0	0	0	2	0	0	0	0	0	0	0	0	0	0	0
Gh_A03G025100	1	0	0	0	0	0	0	0	1	0	0	0	0	0	0	0	0	0	0	0
Gh_A03G025800	1	0	0	0	0	0	0	0	1	0	0	0	0	0	0	0	0	0	0	0
Gh_A03G026100	1	0	0	0	0	0	0	0	1	0	0	0	0	0	0	0	0	1	0	0
Gh_A03G026200	1	0	0	0	0	0	0	0	1	0	0	0	0	0	0	0	0	0	0	0
Gh_A03G026600	1	0	0	0	0	0	0	0	1	0	0	0	0	0	0	0	0	0	0	0
Gh_A03G027400	1	0	0	0	0	0	0	0	1	0	2	0	0	0	0	0	0	1	0	0
Gh_A03G028100	1	0	0	0	0	0	0	0	1	0	0	0	0	0	0	0	0	0	0	0
Gh_A03G028200	1	0	0	0	0	0	0	0	1	0	0	0	0	0	0	0	0	0	0	0
Gh_A03G030000	1	0	0	0	0	0	0	0	1	0	2	0	0	0	0	0	0	0	0	0
Gh_A03G032700	2	0	0	0	0	0	1	0	2	0	0	0	0	0	0	0	0	1	0	0
Gh_A03G034000	1	0	0	0	0	0	0	0	1	0	1	0	0	0	0	0	0	0	0	0
Gh_A03G035900	1	0	0	0	0	0	0	0	1	0	0	0	0	0	0	0	0	0	0	0
Gh_A03G036800	1	0	0	0	0	0	0	0	0	0	0	0	0	1	0	0	0	0	0	0
Gh_A03G038400	1	0	0	0	0	0	0	0	1	0	0	0	0	0	0	0	0	0	0	0
Gh_A03G038700	1	0	0	0	0	0	0	0	1	0	0	0	0	0	0	0	0	0	1	0
Gh_A03G040500	2	0	0	0	0	0	0	0	2	0	0	0	0	0	0	0	0	0	0	0
Gh_A03G043800	2	0	0	0	0	0	0	0	2	0	0	0	0	0	0	0	0	0	0	0
Gh_A03G047000	2	0	0	0	0	0	0	0	2	0	0	0	0	0	0	1	0	0	0	0
Gh_A03G048300	2	0	0	0	0	0	0	0	2	0	0	0	0	0	0	0	0	0	0	0
Gh_A03G049300	1	0	0	0	0	0	0	0	1	0	0	0	0	0	0	0	0	0	0	0
Gh_A03G050900	1	0	0	0	0	0	0	0	1	0	0	0	0	0	0	0	0	0	0	0
Gh_A03G052000	1	0	0	0	0	0	0	0	1	0	0	0	0	0	0	0	0	0	0	0
Gh_A03G052100	1	0	0	0	0	0	0	0	1	0	0	0	0	0	0	0	0	0	0	0
Gh_A03G052200	1	0	0	0	0	0	0	0	1	0	0	0	0	0	0	0	0	0	0	0
Gh_A03G052300	1	0	0	0	0	0	0	0	1	0	0	0	0	0	0	0	0	0	0	0
Gh_A03G053200	1	0	0	0	0	0	0	0	1	0	0	0	0	0	0	0	0	0	0	0
Gh_A03G054100	1	0	0	0	0	0	0	0	1	0	0	0	0	0	0	0	0	0	0	0
Gh_A03G055900	1	0	0	0	0	0	0	0	1	0	0	0	0	0	0	0	0	0	0	0
Gh_A03G056500	3	0	0	0	0	1	0	0	3	0	4	0	0	0	0	1	0	0	0	0
Gh_A03G056600	1	0	0	0	0	0	0	0	1	0	0	0	0	0	0	0	0	0	0	0
Gh_A03G056700	1	0	0	0	0	0	0	0	1	0	0	0	0	0	0	0	1	0	0	0
Gh_A03G057600	1	0	0	0	1	0	0	0	0	0	0	0	0	0	0	0	0	1	0	0
Gh_A03G058400	1	0	0	0	0	0	0	0	1	0	1	0	0	0	0	0	0	0	0	0
Gh_A03G058600	2	0	0	0	1	0	0	0	2	0	0	0	0	0	0	0	0	0	0	0
Gh_A03G059400	1	0	0	0	0	0	0	0	1	0	0	0	0	0	0	0	0	0	0	0
Gh_A03G059600	2	0	0	0	0	0	0	0	2	0	1	0	0	0	0	0	0	0	0	0
Gh_A03G060200	1	0	0	0	0	0	0	0	1	0	0	0	0	0	0	0	0	0	0	0
Gh_A03G061700	2	0	0	0	0	0	1	0	1	0	0	0	0	0	0	0	0	0	1	0
Gh_A03G061900	1	0	0	0	0	0	0	0	1	0	0	0	0	0	0	0	0	0	0	0
Gh_A03G062100	1	0	0	0	0	0	0	0	1	0	0	0	0	0	0	0	0	0	0	0
Gh_A03G062500	1	0	0	0	0	0	0	0	0	0	0	0	0	0	1	0	0	0	0	0
Gh_A03G063600	1	0	0	0	0	0	0	0	1	0	0	0	0	0	0	0	0	0	0	0
Gh_A03G063700	1	0	0	0	0	0	0	0	1	0	0	0	0	0	0	0	0	0	0	0
Gh_A03G065400	1	0	0	0	0	0	0	0	1	0	1	0	0	0	0	0	0	0	0	0
Gh_A03G065700	1	0	0	0	0	0	0	0	1	0	0	0	0	0	0	0	0	0	0	0
Gh_A03G066500	1	0	0	0	0	1	0	0	1	0	0	0	0	0	0	0	0	0	0	0
Gh_A03G068000	2	0	0	0	0	0	0	0	2	0	0	0	0	0	0	0	0	1	0	0
Gh_A03G069900	1	0	0	0	0	0	0	0	1	0	0	0	0	0	0	1	0	0	0	0
Gh_A03G070700	1	0	0	0	0	0	1	0	1	0	0	0	0	0	0	0	0	0	0	0
Gh_A03G072800	1	0	0	0	0	0	0	0	1	0	0	0	0	0	0	1	0	0	0	0
Gh_A03G075400	2	0	0	0	0	0	0	0	2	0	0	0	0	0	0	0	0	0	0	0
Gh_A03G075700	1	0	0	0	0	0	0	0	1	0	0	0	0	0	0	0	0	0	0	0
Gh_A03G076700	1	0	0	0	0	0	0	0	1	0	0	0	0	0	0	0	0	0	0	0
Gh_A03G076900	2	0	0	0	0	0	0	0	2	0	0	0	0	0	0	0	0	0	0	0
Gh_A03G079700	1	0	0	0	0	0	0	0	1	0	0	0	0	0	0	0	0	0	0	0
Gh_A03G079800	1	0	0	0	0	0	0	0	0	0	0	0	0	1	0	1	0	0	0	0
Gh_A03G079900	1	0	0	0	0	0	0	0	1	0	0	0	0	0	0	0	0	0	0	0
Gh_A03G083700	2	0	0	0	0	1	0	0	2	0	0	0	0	0	0	0	0	0	0	0
Gh_A03G084000	1	0	0	0	0	0	0	0	1	0	0	0	0	0	0	0	0	0	0	0
Gh_A03G085200	1	0	0	0	0	0	0	0	1	0	0	0	0	0	0	0	0	0	0	0
Gh_A03G085300	1	0	0	0	0	0	0	0	1	0	0	0	0	0	0	0	0	0	0	0
Gh_A03G086600	1	0	0	0	0	0	0	0	1	0	0	0	0	0	0	0	0	0	0	0
Gh_A03G087100	2	0	0	1	0	0	0	0	2	0	0	0	0	0	0	0	0	0	0	0
Gh_A03G088500	1	0	0	0	0	0	0	0	1	0	0	0	0	0	0	0	0	0	0	0
Gh_A03G088600	1	0	0	0	0	0	0	0	0	0	0	0	0	0	0	0	0	0	1	0
Gh_A03G089000	1	0	0	0	0	0	0	0	1	0	0	0	0	0	0	0	0	0	0	0
Gh_A03G089100	1	0	0	0	0	0	0	0	1	0	0	0	0	0	0	0	0	0	0	0
Gh_A03G089300	2	0	0	0	0	0	0	0	2	0	0	0	0	0	0	0	0	0	1	0
Gh_A03G089700	2	0	0	0	0	0	0	0	2	0	0	0	0	0	0	0	0	0	0	0
Gh_A03G089900	1	0	0	0	0	0	0	0	1	0	0	0	0	0	0	0	0	0	0	0
Gh_A03G090100	1	0	0	0	0	0	0	0	1	0	0	0	0	0	0	0	0	0	0	0
Gh_A03G090900	1	0	0	0	0	0	0	0	1	0	0	0	0	0	0	0	0	0	0	0
Gh_A03G092700	3	0	0	0	0	0	0	0	3	0	1	0	0	0	0	0	0	0	1	0
Gh_A03G093300	1	0	0	0	0	1	0	0	1	0	0	0	0	0	0	0	0	0	0	0
Gh_A03G093700	1	0	0	0	0	0	0	0	1	0	0	0	0	0	0	1	0	0	0	0
Gh_A03G093900	2	0	0	0	0	0	0	0	2	0	0	0	0	0	0	0	0	0	0	0
Gh_A03G094100	1	0	0	0	0	0	0	0	1	0	0	0	0	0	0	0	0	0	0	0
Gh_A03G094300	1	0	0	0	0	0	0	0	0	0	0	0	0	0	1	0	0	0	0	0
Gh_A03G095200	2	0	0	0	0	0	1	0	2	0	0	0	0	0	0	0	0	0	0	0
Gh_A03G095700	1	0	0	0	0	0	0	0	1	0	0	0	0	0	0	0	0	0	0	0
Gh_A03G095900	1	0	0	0	0	0	0	0	1	0	0	0	0	0	0	0	0	0	0	0
Gh_A03G098100	1	0	0	0	0	0	0	0	1	0	0	0	0	0	0	0	0	0	0	0
Gh_A03G098400	1	0	0	0	0	0	0	0	1	0	0	0	0	0	0	0	0	0	0	0
Gh_A03G099000	1	0	0	0	0	0	0	0	1	0	0	0	0	0	0	0	0	0	0	0
Gh_A03G099700	1	0	0	0	0	0	0	0	1	0	0	0	0	0	0	0	0	0	0	0
Gh_A03G099900	1	0	0	0	0	0	0	0	1	0	0	0	0	0	0	0	0	0	0	0
Gh_A03G100100	1	0	0	0	0	0	0	0	1	0	1	0	0	0	0	0	0	0	0	0
Gh_A03G100200	1	0	0	0	0	0	0	0	1	0	0	0	0	0	0	0	0	0	0	0
Gh_A03G100700	1	0	0	0	0	0	0	0	1	0	0	0	0	0	0	0	0	0	0	0
Gh_A03G101000	1	0	0	0	0	0	0	0	1	0	0	0	0	0	0	0	0	0	0	0
Gh_A03G101200	3	0	0	0	0	0	0	0	3	0	1	0	0	0	0	2	0	0	0	0
Gh_A03G102100	1	0	0	0	0	0	0	0	1	0	0	0	0	0	0	1	0	0	0	0
Gh_A03G102700	1	0	0	0	0	0	0	0	1	0	0	0	0	0	0	0	0	0	0	0
Gh_A03G104100	3	0	0	0	0	0	0	0	3	0	0	0	0	0	0	2	0	0	0	0
Gh_A03G104400	1	0	0	0	0	1	0	0	0	0	0	0	0	0	0	0	0	0	1	0
Gh_A03G105300	2	0	0	0	0	0	0	0	2	0	0	0	0	0	0	0	0	0	0	0
Gh_A03G105400	1	0	0	0	0	0	0	0	1	0	0	0	0	0	0	0	0	0	0	0
Gh_A03G105600	1	0	0	0	0	0	0	0	1	0	0	0	0	0	0	0	0	0	0	0
Gh_A03G105900	2	0	0	0	0	0	0	0	2	0	1	0	0	0	0	0	0	0	0	0
Gh_A03G106400	3	0	0	0	0	0	0	0	3	0	0	0	0	0	0	0	0	0	1	0
Gh_A03G106500	1	0	0	0	2	0	1	0	1	0	2	0	0	0	0	0	0	0	0	0
Gh_A03G107400	1	0	0	0	0	0	0	0	0	0	0	0	0	0	1	0	0	0	0	0
Gh_A03G107700	1	0	0	0	0	0	0	0	1	0	1	0	0	0	0	1	0	0	0	0
Gh_A03G107900	1	0	0	0	0	0	0	0	1	0	0	0	0	0	0	1	1	0	0	0
Gh_A03G109000	1	0	0	0	0	0	0	0	1	0	0	0	0	0	0	0	0	0	0	0
Gh_A03G109900	1	0	0	0	0	0	0	0	1	0	1	0	0	0	0	0	0	0	0	0
Gh_A03G110100	1	0	0	0	0	0	0	0	1	0	0	0	0	0	0	0	0	0	0	0
Gh_A03G110300	1	0	0	0	0	0	0	0	1	0	0	0	0	0	0	0	0	0	0	0
Gh_A03G110400	1	0	0	0	0	0	0	0	1	0	1	0	0	0	0	0	0	0	0	0
Gh_A03G111500	2	0	0	0	0	0	0	0	2	0	0	0	0	0	0	0	0	0	0	0
Gh_A03G112000	1	0	0	0	0	0	0	0	1	0	0	0	0	0	0	0	0	0	0	0
Gh_A03G112800	1	0	0	0	0	0	0	0	1	0	0	0	0	0	0	0	0	0	0	0
Gh_A03G115800	1	0	0	0	0	0	0	0	1	0	0	0	0	0	0	0	1	0	0	0
Gh_A03G115900	1	0	0	0	0	0	0	0	1	0	0	0	0	0	0	0	0	1	0	0
Gh_A03G116200	1	0	0	0	0	0	0	0	1	0	0	0	0	0	0	0	0	0	0	0
Gh_A03G117300	1	0	0	0	0	0	0	0	1	0	0	0	0	0	0	0	0	0	0	0
Gh_A03G117800	1	0	0	0	0	0	0	0	1	0	0	0	0	0	0	0	0	0	0	0
Gh_A03G119200	1	0	0	0	0	0	0	0	1	0	0	0	0	0	0	0	0	0	0	0
Gh_A03G121900	1	0	0	0	0	0	0	0	1	0	0	0	0	0	0	0	0	0	0	0
Gh_A03G123300	1	0	0	0	0	0	0	0	1	0	0	0	0	0	0	0	0	0	0	0
Gh_A03G128700	1	0	0	0	0	0	0	0	1	0	0	0	0	0	0	0	0	0	0	0
Gh_A03G129900	1	0	0	0	0	0	0	0	1	0	0	0	0	0	0	0	0	0	0	0
Gh_A03G130500	1	0	0	0	0	0	0	0	1	0	0	0	0	0	0	0	0	0	0	0
Gh_A03G130900	2	0	0	0	0	0	0	0	2	0	0	0	0	0	0	1	0	0	0	0
Gh_A03G131400	1	0	0	0	0	0	0	0	1	0	1	0	0	0	0	0	0	0	0	0
Gh_A03G132600	1	0	0	0	0	0	0	0	1	0	0	0	0	0	0	0	0	0	0	0
Gh_A03G132800	1	0	0	0	0	0	0	0	1	0	0	0	0	0	0	0	0	0	0	0
Gh_A03G133000	1	0	0	0	0	0	0	0	1	0	0	0	0	0	0	0	0	0	0	0
Gh_A03G134600	1	0	0	0	0	0	0	0	1	0	0	0	0	0	0	0	0	0	0	0
Gh_A03G135400	1	0	0	0	0	0	0	0	1	0	0	0	0	0	0	0	0	0	0	0
Gh_A03G137200	1	0	0	0	0	0	0	0	1	0	0	0	0	0	0	0	0	0	0	0
Gh_A03G137400	1	0	0	0	0	0	0	0	1	0	2	0	0	0	0	0	0	0	0	0
Gh_A03G138100	1	0	0	0	0	0	0	0	1	0	0	0	0	0	0	0	0	0	0	0
Gh_A03G138300	5	0	0	0	0	0	0	0	5	0	2	0	0	0	0	0	0	1	0	0
Gh_A03G138500	1	0	0	0	0	0	0	0	1	0	0	0	0	0	0	0	0	0	0	0
Gh_A03G138900	1	0	0	0	0	0	0	0	1	0	0	0	0	0	0	1	0	0	0	0
Gh_A03G140800	2	0	0	0	0	0	0	0	2	0	2	0	0	0	0	1	0	0	1	0
Gh_A03G141500	1	0	0	0	1	0	0	0	1	0	0	0	0	0	0	0	0	0	1	0
Gh_A03G141600	1	0	0	0	0	0	0	0	1	0	0	0	0	0	0	0	0	0	0	0
Gh_A03G142500	1	0	0	0	0	0	0	0	1	0	2	0	0	0	0	0	0	0	0	0
Gh_A03G143000	1	0	0	0	0	0	0	0	1	0	0	0	0	0	0	0	0	0	0	0
Gh_A03G143600	1	0	0	0	0	0	0	0	1	0	0	0	0	0	0	0	0	0	0	0
Gh_A03G143900	1	0	0	0	0	0	0	0	1	0	1	0	0	0	0	0	0	0	0	0
Gh_A03G144000	1	0	0	0	0	0	0	0	1	0	0	0	0	0	0	1	0	0	0	0
Gh_A03G144800	1	0	0	0	0	0	0	0	1	0	0	0	0	0	0	0	0	0	0	0
Gh_A03G145800	1	0	0	0	0	0	0	0	1	0	0	0	0	0	0	0	0	0	0	0
Gh_A03G146100	1	0	0	0	0	0	0	0	1	0	0	0	0	0	0	0	0	0	0	0
Gh_A03G146300	1	0	0	0	0	0	0	0	1	0	0	0	0	0	0	0	0	0	0	0
Gh_A03G147300	1	0	0	0	0	0	0	0	1	0	0	0	0	0	0	0	0	0	0	0
Gh_A03G148400	1	0	0	0	0	0	0	0	1	0	0	0	0	0	0	0	0	0	0	0
Gh_A03G149500	1	0	0	0	0	0	0	0	1	0	0	0	0	0	0	0	0	0	0	0
Gh_A03G150600	1	0	0	0	0	0	0	0	1	0	0	0	0	1	0	1	0	0	0	0
Gh_A03G151000	1	0	0	0	0	0	0	0	1	0	0	0	0	0	0	0	0	0	0	0
Gh_A03G151600	1	0	0	0	0	0	0	0	1	0	0	0	0	0	0	0	1	0	0	0
Gh_A03G153500	1	0	0	0	0	0	0	0	1	0	0	0	0	0	0	0	0	0	0	0
Gh_A03G155200	1	0	0	0	0	0	0	0	1	0	0	0	0	0	0	0	0	0	0	0
Gh_A03G155300	1	0	0	0	0	0	0	0	1	0	0	0	0	0	0	0	0	0	0	0
Gh_A03G155700	1	0	0	0	0	5	0	0	1	0	2	0	0	0	0	0	0	0	0	0
Gh_A03G157000	1	0	0	0	0	0	0	0	1	0	0	0	0	0	0	0	0	0	0	0
Gh_A03G157600	1	0	0	0	0	0	0	0	1	0	0	0	0	0	0	0	0	0	0	0
Gh_A03G158100	1	0	0	0	0	0	0	0	1	0	0	0	0	0	0	0	0	0	0	0
Gh_A03G158200	1	0	0	0	0	0	0	0	1	0	0	0	0	0	0	0	0	0	0	0
Gh_A03G158500	1	0	0	0	0	0	0	0	1	0	0	0	0	0	0	0	0	0	0	0
Gh_A03G159600	1	0	0	0	0	0	0	0	1	0	0	0	0	0	0	0	0	0	0	0
Gh_A03G159700	1	0	0	0	0	0	1	0	1	0	1	0	0	0	0	0	0	0	0	0
Gh_A03G160400	1	0	0	0	0	0	0	0	1	0	0	0	0	0	0	0	0	0	0	0
Gh_A03G161800	1	0	0	0	0	0	0	0	1	0	0	0	0	0	0	0	0	0	0	0
Gh_A03G163100	1	0	0	0	0	0	0	0	1	0	0	0	0	0	0	0	0	0	0	0
Gh_A03G164200	1	0	0	0	0	0	0	0	1	0	0	0	0	0	0	1	0	0	1	0
Gh_A03G164800	3	0	0	0	0	0	0	0	3	0	0	0	0	0	0	1	0	0	0	0
Gh_A03G165200	1	0	0	0	0	0	0	0	0	0	0	0	0	0	0	2	0	0	1	0
Gh_A03G166700	2	0	0	0	0	0	0	0	2	0	1	0	0	0	0	0	0	0	0	0
Gh_A03G167500	1	0	0	1	0	0	0	0	1	0	0	0	0	0	0	0	0	0	0	0
Gh_A03G167700	1	0	0	0	0	0	0	0	1	0	1	0	0	0	0	1	0	0	0	0
Gh_A03G167800	2	0	0	0	0	0	0	0	2	0	0	0	0	0	0	0	0	0	1	0
Gh_A03G168800	1	0	0	0	0	0	0	0	1	0	1	0	0	0	0	0	0	0	0	0
Gh_A03G169800	1	0	0	0	0	0	0	0	1	0	0	0	0	0	0	0	0	0	0	0
Gh_A03G170600	2	0	0	0	0	0	0	0	2	0	0	0	0	0	0	0	0	0	0	0
Gh_A03G170900	4	0	0	0	1	0	0	0	3	0	0	0	0	0	1	0	0	1	0	0
Gh_A03G172000	1	0	0	0	0	0	0	0	1	0	0	0	0	0	0	0	0	0	0	0
Gh_A03G172200	1	0	0	0	0	0	0	0	1	0	0	0	0	0	0	1	0	0	0	0
Gh_A03G172700	3	0	0	0	0	1	0	0	3	0	0	0	0	0	0	0	0	1	0	0
Gh_A03G174000	1	0	0	0	0	0	0	0	1	0	0	0	0	0	0	0	0	0	0	0
Gh_A03G174100	1	0	0	0	0	0	0	0	1	0	0	0	0	0	0	0	0	0	0	0
Gh_A03G174700	1	0	0	0	0	1	0	0	0	0	0	0	0	0	1	1	0	0	1	0
Gh_A03G175900	1	0	0	0	0	0	0	0	1	0	0	0	0	0	0	0	0	0	0	0
Gh_A03G177000	1	0	0	0	0	0	0	0	1	0	1	0	0	0	0	0	0	1	0	0
Gh_A03G180900	1	0	0	0	0	0	0	0	1	0	0	0	0	0	0	0	0	0	0	0
Gh_A03G181700	4	0	0	0	0	0	0	0	4	0	0	0	0	0	0	0	0	0	0	0
Gh_A03G184400	1	0	0	0	0	0	0	0	1	0	0	0	0	0	0	0	0	1	0	0
Gh_A03G185000	1	0	0	0	0	0	0	0	1	0	0	0	0	0	0	0	0	0	0	0
Gh_A03G186200	1	0	0	0	0	0	0	0	1	0	0	0	0	0	0	0	0	0	0	0
Gh_A03G186600	1	0	0	0	0	0	0	0	1	0	0	0	0	0	0	0	0	0	0	0
Gh_A03G187700	2	0	0	0	0	0	0	0	2	0	1	0	0	0	0	0	0	0	0	0
Gh_A03G191000	1	0	0	0	0	0	0	0	0	0	0	0	0	0	1	0	0	0	0	0
Gh_A03G191200	1	0	0	0	0	0	0	0	1	0	0	0	0	0	0	0	0	0	0	0
Gh_A03G192900	1	0	0	0	0	0	0	0	1	0	0	0	0	0	0	0	0	0	0	0
Gh_A03G193800	1	0	0	0	0	0	0	0	1	0	0	0	0	0	0	0	0	0	0	0
Gh_A03G196500	2	0	0	0	0	0	0	0	2	0	0	0	0	0	0	0	0	0	0	0
Gh_A03G197000	1	0	0	0	0	0	0	0	1	0	0	0	0	0	0	1	0	0	0	0
Gh_A03G198700	1	0	0	0	0	0	0	0	1	0	0	0	0	0	0	0	0	0	0	0
Gh_A03G200500	2	0	0	0	0	0	0	0	2	0	0	0	0	0	0	0	0	0	0	0
Gh_A03G202500	2	0	0	0	0	0	1	0	2	0	0	0	0	0	0	0	0	0	0	0
Gh_A03G202900	1	0	0	0	0	0	0	0	1	0	0	0	0	0	0	0	0	0	1	0
Gh_A03G203000	1	0	0	0	0	0	0	0	1	0	0	0	0	0	0	0	0	0	1	0
Gh_A03G205400	1	0	0	0	0	0	0	0	1	0	0	0	0	0	0	0	0	0	0	0
Gh_A03G207000	1	0	0	0	0	0	0	0	1	0	0	0	0	0	0	0	0	0	0	0
Gh_A03G207400	1	0	0	0	0	0	0	0	1	0	0	0	0	0	0	0	0	0	0	0
Gh_A03G208700	1	0	0	0	0	0	0	0	1	0	0	0	0	0	0	0	0	0	0	0
Gh_A03G208800	2	0	0	1	0	1	0	0	1	0	0	0	0	0	0	0	0	0	2	0
Gh_A03G213000	1	0	0	0	0	0	0	0	1	0	0	0	0	0	0	0	1	0	0	0
Gh_A03G214400	1	0	0	0	0	0	0	0	0	0	0	0	0	0	1	2	0	0	0	0
Gh_A03G216100	1	0	0	0	0	0	0	0	1	0	0	0	0	0	0	0	0	0	0	0
Gh_A03G217000	1	0	0	0	0	0	0	0	1	0	0	0	0	0	0	1	0	0	0	0
Gh_A03G217100	1	0	0	0	0	0	0	0	1	0	0	0	0	0	0	0	0	0	0	0
Gh_A03G220800	1	0	0	0	0	0	0	0	1	0	1	0	0	0	0	0	0	0	0	0
Gh_A03G222600	1	0	0	0	0	0	0	0	1	0	0	0	0	0	0	0	1	0	0	0
Gh_A03G222800	1	0	0	0	0	0	0	0	1	0	0	0	0	0	0	1	0	0	0	0
Gh_A03G223100	1	0	0	0	0	0	0	0	1	0	0	0	0	0	0	1	1	0	0	0
Gh_A03G224300	1	0	0	0	0	0	0	0	0	0	0	0	0	0	0	0	0	1	0	0
Gh_A03G225200	1	0	0	0	0	0	0	0	1	0	0	0	0	0	0	0	0	0	0	0
Gh_A03G227400	1	0	0	0	0	0	0	0	0	0	0	0	0	1	0	2	0	0	0	0
Gh_A03G227800	1	0	0	0	0	0	0	0	1	0	0	0	0	0	0	0	0	0	0	0
Gh_A03G228100	2	0	0	0	1	0	0	0	0	0	1	0	0	0	0	0	0	0	2	0
Gh_A03G229100	1	0	0	0	0	0	0	0	1	0	0	0	0	0	0	0	0	0	0	0
Gh_A03G229500	2	0	0	0	0	0	0	0	2	0	1	0	0	0	0	0	0	0	0	0
Gh_A03G230500	2	0	0	0	0	0	0	0	2	0	0	0	0	0	0	0	0	0	0	0
Gh_A03G232000	1	0	0	0	0	0	0	0	0	0	0	0	0	1	0	0	0	0	0	0
Gh_A03G233200	1	0	0	0	0	0	0	0	1	0	0	0	0	0	0	0	0	0	0	0
Gh_A03G233500	3	0	0	0	0	0	0	0	3	0	0	0	0	0	0	0	0	0	0	0
Gh_A03G234200	1	0	0	0	0	0	0	0	1	0	0	0	0	0	0	0	0	0	0	0
Gh_A03G234300	1	0	0	0	0	0	0	0	1	0	0	0	0	0	0	0	0	0	0	0
Gh_A03G235600	1	0	0	0	1	1	0	0	1	0	0	0	0	0	0	1	0	0	0	0
Gh_A03G235700	1	0	0	0	0	0	0	0	1	0	0	0	0	0	0	0	0	0	0	0
Gh_A03G235800	1	0	0	0	0	0	0	0	0	0	0	0	0	0	0	0	0	1	0	0
Gh_A03G236300	1	0	0	0	0	0	0	0	1	0	0	0	0	0	0	0	0	0	0	0
Gh_A03G237300	1	0	0	0	0	0	0	0	1	0	0	0	0	0	0	0	0	0	0	0
Gh_A03G238300	2	0	0	0	0	0	0	0	2	0	0	0	0	0	0	0	0	0	0	0
Gh_A03G238500	2	0	0	0	0	1	0	0	2	0	0	0	0	0	0	0	0	0	0	0
Gh_A03G239100	1	0	0	0	0	0	0	0	1	0	0	0	0	0	0	0	0	0	0	0
Gh_A03G239300	1	0	0	0	0	0	0	0	0	0	0	0	0	1	0	0	0	0	0	0
Gh_A03G241900	1	0	0	0	0	0	0	0	1	0	0	0	0	0	0	0	0	0	0	0
Gh_A03G245500	1	0	0	0	0	0	0	0	1	0	0	0	0	0	0	0	0	0	0	0
Gh_A03G245800	1	0	0	0	0	0	0	0	1	0	0	0	0	0	0	1	1	0	0	0
Gh_A03G245900	3	0	0	1	0	0	0	0	2	0	0	0	0	0	0	0	1	0	0	0
Gh_A03G246100	1	0	0	0	0	0	0	0	1	0	0	0	0	0	0	0	0	0	0	0
Gh_A03G247100	1	0	0	0	0	0	0	0	1	0	0	0	0	0	0	0	0	0	0	0
Gh_A03G247300	1	0	0	0	0	0	0	0	1	0	0	0	0	0	0	0	0	0	0	0
Gh_A03G248300	1	0	0	0	0	0	0	0	1	0	0	0	0	0	0	0	0	0	0	0
Gh_A03G248500	1	0	0	0	0	0	0	0	1	0	2	0	0	0	0	0	0	0	0	0
Gh_A03G248700	2	0	0	0	0	0	0	0	2	0	0	0	0	0	0	1	0	0	0	0
Gh_A03G249200	1	0	0	0	0	0	0	0	1	0	0	0	0	0	0	0	0	0	0	0
Gh_A04G001300	1	0	0	0	0	0	0	0	0	0	0	0	0	0	0	0	0	1	0	0
Gh_A04G002500	1	0	0	0	0	0	0	0	1	0	0	0	0	0	0	0	0	0	0	0
Gh_A04G002900	1	0	0	0	0	0	0	0	1	0	0	0	0	0	0	0	0	0	0	0
Gh_A04G003100	1	0	0	0	0	0	0	0	1	0	0	0	0	0	0	0	0	0	0	0
Gh_A04G003500	1	0	0	0	0	0	0	0	1	0	0	0	0	0	0	1	0	0	0	0
Gh_A04G005700	1	0	0	0	0	0	0	0	1	0	0	0	0	0	0	0	0	1	0	0
Gh_A04G006600	1	0	0	0	0	0	0	0	1	0	0	0	0	0	0	0	0	0	0	0
Gh_A04G007100	1	0	0	0	0	0	0	0	1	0	0	0	0	0	0	0	0	0	0	0
Gh_A04G007600	1	0	0	0	0	0	0	0	1	0	0	0	0	0	0	1	0	0	0	0
Gh_A04G007700	1	0	0	0	0	0	0	0	1	0	0	0	0	0	0	0	0	0	0	0
Gh_A04G008400	3	0	0	0	0	0	0	0	3	0	0	0	0	0	0	0	0	0	0	0
Gh_A04G009000	2	0	0	0	0	0	0	0	2	0	1	0	0	0	0	0	0	0	0	0
Gh_A04G009300	1	0	0	0	0	0	0	0	1	0	0	0	0	0	0	0	0	0	0	0
Gh_A04G009700	1	0	0	0	0	0	0	0	1	0	0	0	0	0	0	0	0	0	0	0
Gh_A04G010200	1	0	0	0	0	0	0	0	1	0	0	0	0	0	0	0	0	0	0	0
Gh_A04G011900	1	0	0	0	0	0	0	0	1	0	0	0	0	0	0	0	0	0	0	0
Gh_A04G012200	2	0	0	1	0	0	0	0	2	0	0	0	0	0	0	0	0	0	0	0
Gh_A04G013000	1	0	0	0	0	0	0	0	0	0	0	0	0	0	0	2	0	1	0	0
Gh_A04G014500	1	0	0	0	0	0	0	0	1	0	0	0	0	0	0	0	0	0	0	0
Gh_A04G014700	1	0	0	0	0	0	0	0	1	0	0	0	0	0	0	0	0	0	0	0
Gh_A04G014800	2	0	0	0	0	1	0	0	1	0	1	0	0	0	0	0	0	0	1	0
Gh_A04G014900	1	0	0	0	0	0	0	0	1	0	0	0	0	0	0	0	0	0	0	0
Gh_A04G015100	1	0	0	0	0	0	0	0	1	0	0	0	0	0	0	0	0	0	0	0
Gh_A04G015200	2	0	0	0	0	0	1	0	2	0	0	0	0	0	0	0	0	0	0	0
Gh_A04G015700	1	0	0	0	0	0	0	0	1	0	0	0	0	0	0	0	0	0	0	0
Gh_A04G016000	1	0	0	0	0	0	0	0	1	0	0	0	0	0	0	0	0	0	0	0
Gh_A04G016100	1	0	0	0	0	0	0	0	0	0	0	0	0	0	0	0	1	0	0	0
Gh_A04G016600	1	0	0	0	0	0	1	0	1	0	1	0	0	0	0	0	0	0	0	0
Gh_A04G016700	1	0	0	0	0	0	0	0	1	0	4	0	0	0	0	0	0	0	0	0
Gh_A04G016800	6	0	0	1	0	2	0	0	6	0	3	0	0	0	0	0	0	0	0	0
Gh_A04G017100	1	0	0	0	0	0	0	0	1	0	0	0	0	0	0	0	0	0	0	0
Gh_A04G018100	2	0	0	0	0	0	0	0	2	0	0	0	0	0	0	1	0	0	0	0
Gh_A04G018200	1	0	0	0	0	0	0	0	1	0	0	0	0	0	0	0	0	0	0	0
Gh_A04G018400	1	0	0	0	0	0	0	0	1	0	0	0	0	0	0	0	0	0	0	0
Gh_A04G018600	1	0	0	0	0	0	0	0	1	0	3	0	0	0	0	0	0	0	0	0
Gh_A04G018900	1	0	0	0	0	0	0	0	0	0	0	0	0	1	0	0	0	0	0	0
Gh_A04G019900	2	0	0	0	0	0	0	0	1	0	0	0	0	0	1	1	0	0	0	0
Gh_A04G020200	3	0	0	0	0	0	0	0	3	0	1	0	0	0	0	0	0	0	1	0
Gh_A04G020300	1	0	0	0	0	0	0	0	1	0	1	0	0	0	0	0	0	0	0	0
Gh_A04G020400	2	0	0	1	0	1	0	0	1	0	2	0	0	0	0	1	0	1	0	0
Gh_A04G020500	15	0	0	2	0	3	2	0	12	0	21	0	0	0	2	3	0	0	2	0
Gh_A04G021200	2	0	0	0	0	0	0	0	2	0	0	0	0	0	0	0	0	0	0	0
Gh_A04G021300	4	0	0	0	0	0	0	0	3	0	0	0	0	0	1	1	0	1	0	0
Gh_A04G021500	1	0	0	0	0	0	0	0	1	0	0	0	0	0	0	0	0	0	0	0
Gh_A04G021900	2	0	0	0	0	0	0	0	2	0	0	0	0	0	0	0	0	0	0	0
Gh_A04G022400	1	0	0	0	0	0	0	0	1	0	0	0	0	0	0	0	0	0	0	0
Gh_A04G024100	11	0	0	1	2	0	0	0	10	0	8	0	0	0	0	0	0	1	0	0
Gh_A04G024800	2	0	0	0	0	0	0	0	2	0	1	0	0	0	0	0	0	0	0	0
Gh_A04G024900	3	0	0	0	1	0	0	0	3	0	2	0	0	0	0	0	0	0	1	0
Gh_A04G025000	13	0	0	0	0	1	0	0	12	0	15	0	0	0	0	0	0	1	0	0
Gh_A04G025900	2	0	0	0	0	0	0	0	2	0	0	0	0	0	0	0	0	0	0	0
Gh_A04G026300	2	0	0	0	0	0	0	0	1	0	0	0	0	0	1	1	0	0	0	0
Gh_A04G027000	1	0	0	0	0	0	0	0	1	0	0	0	0	0	0	0	0	0	0	0
Gh_A04G028300	1	0	0	0	0	0	0	0	1	0	0	0	0	0	0	0	0	0	0	0
Gh_A04G028800	1	0	0	0	0	0	0	0	1	0	0	0	0	0	0	0	0	0	0	0
Gh_A04G029100	2	0	0	0	0	0	0	0	2	0	0	0	0	0	0	0	0	1	0	0
Gh_A04G030100	1	0	0	0	0	0	0	0	1	0	0	0	0	0	0	0	0	0	0	0
Gh_A04G031200	1	0	0	0	0	0	0	0	1	0	0	0	0	0	0	0	0	0	0	0
Gh_A04G032700	2	0	0	0	0	0	0	0	2	0	0	0	0	0	0	0	0	0	0	0
Gh_A04G033400	1	0	0	0	0	0	0	0	1	0	0	0	0	0	0	0	0	0	0	0
Gh_A04G033500	1	0	0	0	0	1	0	0	1	0	0	0	0	0	0	0	0	0	0	0
Gh_A04G033600	2	0	0	0	0	0	0	0	2	0	0	0	0	0	0	0	0	0	0	0
Gh_A04G034000	1	0	0	0	0	0	0	0	1	0	0	0	0	0	0	0	0	0	0	0
Gh_A04G034100	1	0	0	0	0	0	0	0	1	0	0	0	0	0	0	0	0	0	0	0
Gh_A04G034200	1	0	0	0	0	0	0	0	1	0	0	0	0	0	0	0	0	0	0	0
Gh_A04G034500	4	0	0	0	0	0	0	0	4	0	0	0	0	0	0	0	0	0	0	0
Gh_A04G034700	2	0	0	0	0	0	0	0	2	0	0	0	0	0	0	0	0	0	0	0
Gh_A04G035100	1	0	0	0	0	0	0	0	1	0	0	0	0	0	0	0	0	0	0	0
Gh_A04G035400	1	0	0	0	0	0	0	0	1	0	0	0	0	0	0	0	0	0	0	0
Gh_A04G036100	1	0	0	0	0	0	0	0	1	0	0	0	0	0	0	0	0	0	0	0
Gh_A04G036600	2	0	0	0	2	0	0	0	2	0	0	0	0	0	0	0	0	0	0	0
Gh_A04G036800	1	0	0	0	0	0	0	0	1	0	0	0	0	0	0	0	0	0	0	0
Gh_A04G036900	1	0	0	0	0	0	0	0	1	0	0	0	0	0	0	0	0	0	0	0
Gh_A04G037600	3	0	0	0	0	0	0	0	3	0	0	0	0	0	0	0	0	0	0	0
Gh_A04G037700	1	0	0	0	0	0	0	0	1	0	0	0	0	0	0	1	0	0	0	0
Gh_A04G037800	1	0	0	0	0	0	0	0	1	0	0	0	0	0	0	0	0	0	1	0
Gh_A04G038200	2	0	0	0	0	0	0	0	1	0	0	0	0	0	0	1	0	1	0	0
Gh_A04G038300	1	0	0	0	0	0	0	0	1	0	0	0	0	0	0	0	0	0	0	0
Gh_A04G038400	8	0	0	0	0	0	0	0	8	0	0	0	0	0	0	1	0	0	0	0
Gh_A04G038500	1	0	0	0	1	0	0	0	1	0	1	0	0	0	0	0	0	0	0	0
Gh_A04G038700	1	0	0	0	0	0	0	0	1	0	0	0	0	0	0	0	0	0	0	0
Gh_A04G038800	3	0	0	0	0	0	0	0	3	0	1	0	0	0	0	0	0	0	0	0
Gh_A04G039300	1	0	0	0	0	0	0	0	1	0	0	0	0	0	0	0	0	0	0	0
Gh_A04G039700	2	0	0	0	0	0	0	0	2	0	0	0	0	0	0	0	0	0	1	0
Gh_A04G039900	1	0	0	0	0	0	0	0	1	0	0	0	0	0	0	0	0	0	0	0
Gh_A04G040200	1	0	0	0	0	0	0	0	1	0	0	0	0	0	0	0	0	0	0	0
Gh_A04G041100	1	0	0	0	0	0	0	0	1	0	0	0	0	0	0	1	0	0	1	0
Gh_A04G041300	2	0	0	0	0	0	0	0	2	0	0	0	0	0	0	0	0	0	0	0
Gh_A04G041400	1	0	0	0	0	0	0	0	1	0	0	0	0	0	0	0	0	0	0	0
Gh_A04G041800	1	0	0	0	0	0	0	0	1	0	0	0	0	0	0	0	0	0	0	0
Gh_A04G041900	3	0	0	0	0	0	0	0	2	0	0	0	0	1	0	0	0	0	0	0
Gh_A04G042300	1	0	0	0	0	0	0	0	1	0	0	0	0	0	0	0	0	0	0	0
Gh_A04G043400	1	0	0	0	0	0	0	0	1	0	0	0	0	0	0	0	0	0	0	0
Gh_A04G043500	1	0	0	0	0	0	0	0	1	0	0	0	0	0	0	0	0	0	0	0
Gh_A04G043600	2	0	0	0	0	0	0	0	2	0	0	0	0	0	0	0	0	0	0	0
Gh_A04G044200	4	1	0	0	1	0	1	0	4	0	4	0	0	0	0	0	0	0	0	0
Gh_A04G044300	8	0	0	0	2	2	1	0	7	0	28	0	0	0	0	0	0	2	0	0
Gh_A04G044600	4	0	0	0	0	2	0	0	4	0	0	0	0	0	0	0	0	0	0	0
Gh_A04G044700	1	0	0	0	0	0	1	0	1	0	2	0	0	0	0	0	0	0	0	0
Gh_A04G044800	9	0	0	1	3	0	1	0	9	0	3	0	0	0	0	0	0	1	0	0
Gh_A04G045400	1	0	0	0	0	0	0	0	1	0	0	0	0	0	0	0	0	0	0	0
Gh_A04G046000	5	0	0	0	0	2	0	0	3	0	2	0	0	0	0	0	0	0	3	1
Gh_A04G046200	1	0	0	0	0	0	0	0	1	0	0	0	0	0	0	0	0	0	0	0
Gh_A04G046300	1	0	0	0	0	0	0	0	1	0	0	0	0	0	0	0	0	0	0	0
Gh_A04G046400	1	0	0	0	0	0	0	0	1	0	0	0	0	0	0	0	0	0	0	0
Gh_A04G046500	1	0	0	0	1	0	0	0	1	0	0	0	0	0	0	0	0	0	0	0
Gh_A04G046800	1	0	0	0	0	0	0	0	1	0	0	0	0	0	0	0	0	0	0	0
Gh_A04G046900	3	0	0	0	0	0	0	0	3	0	3	0	0	0	0	1	0	0	0	0
Gh_A04G047300	3	0	0	0	0	0	0	0	3	0	0	0	0	0	0	1	0	0	0	0
Gh_A04G048700	1	0	0	0	0	0	0	0	1	0	0	0	0	0	0	0	0	0	0	0
Gh_A04G048800	1	0	0	0	1	0	0	0	1	0	0	0	0	0	0	0	0	0	0	0
Gh_A04G049500	1	0	0	0	0	0	0	0	1	0	0	0	0	0	0	0	0	0	0	0
Gh_A04G050100	1	0	0	0	0	0	0	0	1	0	0	0	0	0	0	0	0	1	0	0
Gh_A04G050400	1	0	0	0	0	0	0	0	1	0	0	0	0	0	0	0	0	0	0	0
Gh_A04G051100	1	0	0	0	0	0	0	0	1	0	1	0	0	0	0	0	0	0	0	0
Gh_A04G051400	1	0	0	0	0	0	0	0	1	0	0	0	0	0	0	0	0	0	0	0
Gh_A04G051500	2	0	0	0	0	0	0	0	2	0	0	0	0	0	0	0	0	0	0	0
Gh_A04G051700	1	0	0	0	0	0	0	0	1	0	0	0	0	0	0	1	0	0	0	0
Gh_A04G051800	1	0	0	0	0	0	0	0	1	0	0	0	0	0	0	0	0	0	0	0
Gh_A04G051900	1	0	0	0	0	0	0	0	1	0	0	0	0	0	0	0	0	0	0	0
Gh_A04G053000	1	0	0	0	0	0	0	0	1	0	0	0	0	0	0	0	0	0	0	0
Gh_A04G053200	2	0	0	0	0	0	0	0	2	0	0	0	0	0	0	0	0	0	0	0
Gh_A04G053300	1	0	0	0	0	0	0	0	1	0	0	0	0	0	0	0	0	0	0	0
Gh_A04G053600	1	0	0	0	0	0	0	0	1	0	0	0	0	0	0	1	0	0	0	0
Gh_A04G053800	2	0	0	0	0	0	0	0	2	0	0	0	0	0	0	0	0	0	0	0
Gh_A04G053900	2	0	0	0	0	0	0	0	2	0	0	0	0	0	0	0	0	0	0	0
Gh_A04G055600	1	0	0	0	0	0	0	0	1	0	0	0	0	0	0	0	0	0	0	0
Gh_A04G055700	1	0	0	0	0	0	0	0	1	0	0	0	0	0	0	0	0	0	0	0
Gh_A04G057400	1	0	0	0	0	0	0	0	1	0	0	0	0	0	0	0	0	0	0	0
Gh_A04G059500	1	0	0	0	0	0	0	0	1	0	0	0	0	0	0	0	0	0	0	0
Gh_A04G060400	1	0	0	0	0	0	0	0	1	0	0	0	0	0	0	0	0	0	0	0
Gh_A04G060800	2	0	0	1	0	0	0	0	2	0	0	0	0	0	0	0	0	0	0	0
Gh_A04G063700	2	0	0	0	0	0	0	0	2	0	0	0	0	0	0	0	0	0	0	0
Gh_A04G063800	1	0	0	1	0	0	0	0	0	0	0	0	0	0	0	0	1	0	0	0
Gh_A04G064400	1	0	0	0	0	0	0	0	1	0	0	0	0	0	0	0	0	0	0	0
Gh_A04G064900	1	0	0	0	0	0	0	0	1	0	0	0	0	0	0	0	0	0	0	0
Gh_A04G068200	1	0	0	0	0	0	0	0	1	0	0	0	0	0	0	0	0	0	0	0
Gh_A04G069000	1	0	0	0	0	0	0	0	1	0	0	0	0	0	0	0	0	0	0	0
Gh_A04G069800	3	0	0	0	0	0	0	0	3	0	1	0	0	0	0	0	0	0	0	0
Gh_A04G070400	1	0	0	0	0	0	0	0	1	0	0	0	0	0	0	0	0	0	0	0
Gh_A04G071200	1	0	0	0	0	0	0	0	1	0	0	0	0	0	0	0	0	0	0	0
Gh_A04G071500	1	0	0	0	0	0	0	0	1	0	0	0	0	0	1	2	0	0	0	0
Gh_A04G071700	1	0	0	0	0	0	0	0	1	0	0	0	0	0	0	0	0	0	0	0
Gh_A04G071800	1	0	0	0	0	0	0	0	1	0	0	0	0	0	0	0	0	0	0	0
Gh_A04G071900	1	0	0	0	0	0	0	0	1	0	0	0	0	0	0	0	0	0	0	0
Gh_A04G072500	1	0	0	0	0	0	0	0	1	0	0	0	0	0	0	1	0	0	0	0
Gh_A04G073900	1	0	0	0	0	0	0	0	1	0	0	0	0	0	0	0	0	0	0	0
Gh_A04G075000	1	0	0	0	0	0	0	0	1	0	0	0	0	0	0	0	0	0	0	0
Gh_A04G075600	1	0	0	0	0	0	0	0	1	0	1	0	0	0	0	0	0	0	0	0
Gh_A04G075700	1	0	0	0	0	0	0	0	1	0	1	0	0	0	0	0	0	0	0	0
Gh_A04G075800	2	0	0	0	0	0	0	0	2	0	0	0	0	0	0	0	0	0	0	0
Gh_A04G076300	1	0	0	0	0	0	0	0	1	0	1	0	0	0	0	0	0	0	0	0
Gh_A04G077100	1	0	0	0	0	0	0	0	1	0	0	0	0	0	0	0	0	0	0	0
Gh_A04G078400	1	0	0	0	0	0	0	0	1	0	0	0	0	0	0	0	0	0	0	0
Gh_A04G078700	1	0	0	0	0	0	0	0	1	0	1	0	0	0	0	0	0	0	0	0
Gh_A04G078900	1	0	0	0	0	0	0	0	1	0	0	0	0	0	0	0	0	0	0	0
Gh_A04G079500	1	0	0	0	0	0	0	0	1	0	0	0	0	0	0	0	0	0	0	0
Gh_A04G080000	1	0	0	0	0	0	0	0	1	0	0	0	0	0	0	0	0	0	0	0
Gh_A04G080500	1	0	0	0	0	0	0	0	1	0	0	0	0	0	0	0	0	0	0	0
Gh_A04G081700	1	0	0	0	0	0	0	0	1	0	0	0	0	0	0	1	0	0	0	0
Gh_A04G082100	1	0	0	0	0	0	0	0	1	0	0	0	0	0	0	0	0	0	0	0
Gh_A04G083800	1	0	0	0	0	0	0	0	1	0	0	0	0	0	0	1	0	0	0	0
Gh_A04G084400	1	0	0	0	0	1	0	0	1	0	1	0	0	0	0	0	0	0	0	0
Gh_A04G084500	1	0	0	0	0	0	0	0	1	0	0	0	0	0	0	1	0	0	1	0
Gh_A04G084800	1	0	0	0	0	0	0	0	1	0	0	0	0	0	0	0	0	0	0	0
Gh_A04G085300	1	0	0	0	1	0	0	0	1	0	0	0	0	0	0	0	0	0	0	0
Gh_A04G086700	1	0	0	0	0	0	0	0	1	0	0	0	0	0	0	0	0	0	0	0
Gh_A04G088200	1	0	0	0	0	0	0	0	1	0	0	0	0	0	0	0	0	0	0	0
Gh_A04G090800	1	0	0	0	0	0	0	0	1	0	0	0	0	0	0	0	0	0	0	0
Gh_A04G091100	1	0	0	0	1	0	0	0	1	0	0	0	0	0	0	0	0	0	0	0
Gh_A04G091200	2	0	0	0	0	0	0	0	2	0	0	0	0	0	0	1	0	0	0	0
Gh_A04G091600	1	0	0	0	0	1	0	0	0	0	0	0	0	0	0	0	0	0	1	0
Gh_A04G093400	1	0	0	0	0	0	0	0	1	0	0	0	0	0	0	0	0	0	0	0
Gh_A04G094400	3	0	0	0	0	0	0	0	3	0	0	0	0	0	0	0	0	0	0	0
Gh_A04G094700	1	0	0	0	0	0	0	0	1	0	0	0	0	0	0	1	0	0	1	0
Gh_A04G095300	1	0	0	0	0	0	0	0	1	0	0	0	0	0	0	0	0	0	0	0
Gh_A04G095700	3	0	0	0	0	1	0	0	1	0	0	0	0	0	0	0	0	2	0	0
Gh_A04G096100	2	0	0	0	0	0	0	0	2	0	0	0	0	0	0	0	0	0	0	0
Gh_A04G096500	2	0	0	0	0	0	0	0	2	0	0	0	0	0	0	0	0	0	0	0
Gh_A04G096900	1	0	0	0	0	0	0	0	1	0	0	0	0	0	0	0	1	0	0	0
Gh_A04G098100	1	0	0	0	0	0	0	0	1	0	0	0	0	0	0	0	0	0	0	0
Gh_A04G098300	1	0	0	0	1	0	0	0	0	0	0	0	0	0	0	0	0	1	0	0
Gh_A04G098600	1	0	0	0	0	0	0	0	1	0	0	0	0	0	0	0	0	0	0	0
Gh_A04G099600	1	0	0	0	0	0	0	0	1	0	0	0	0	0	0	0	0	0	0	0
Gh_A04G099700	1	0	0	0	0	0	0	0	1	0	0	0	0	0	0	0	0	0	0	0
Gh_A04G099800	1	0	0	1	0	0	0	0	0	0	0	0	0	0	0	0	1	0	0	0
Gh_A04G100400	1	0	0	0	0	0	0	0	1	0	0	0	0	0	0	0	0	0	0	0
Gh_A04G101800	1	0	0	0	0	0	0	0	1	0	0	0	0	0	0	0	0	0	0	0
Gh_A04G102900	1	0	0	0	0	0	0	0	1	0	1	0	0	0	0	0	0	0	0	0
Gh_A04G103900	1	0	0	0	0	0	0	0	1	0	0	0	0	0	0	0	0	0	0	0
Gh_A04G104300	1	0	0	0	0	0	1	0	1	0	0	0	0	0	0	0	0	0	0	0
Gh_A04G105600	1	0	0	0	0	0	0	0	1	0	0	0	0	0	0	0	0	0	0	0
Gh_A04G105800	1	0	0	0	0	0	0	0	1	0	0	0	0	1	0	1	0	0	0	0
Gh_A04G106900	1	0	0	0	0	0	0	0	1	0	0	0	0	0	0	0	0	0	0	0
Gh_A04G107200	1	0	0	0	0	0	0	0	1	0	0	0	0	0	0	0	0	0	0	0
Gh_A04G108500	1	0	0	0	0	0	0	0	1	0	0	0	0	0	0	0	0	0	0	0
Gh_A04G109200	1	0	0	0	0	0	0	0	1	0	0	0	0	0	0	0	0	0	0	0
Gh_A04G109300	1	0	0	0	0	0	0	0	1	0	0	0	0	0	0	0	0	0	0	0
Gh_A04G109700	2	0	0	0	0	0	0	0	2	0	0	0	0	0	0	0	0	0	0	0
Gh_A04G110400	1	0	0	0	0	0	0	0	0	0	0	0	0	0	1	0	0	0	0	0
Gh_A04G113100	1	0	0	0	0	0	0	0	1	0	0	0	0	0	0	1	0	0	0	0
Gh_A04G113600	1	0	0	0	0	0	0	0	1	0	0	0	0	0	0	0	0	0	0	0
Gh_A04G113800	1	0	0	0	0	0	0	0	1	0	0	0	0	0	0	0	0	0	0	0
Gh_A04G114900	2	0	0	0	0	0	0	0	2	0	0	0	0	0	0	1	0	0	0	0
Gh_A04G117200	1	0	0	0	0	0	0	0	1	0	0	0	0	0	0	0	0	0	0	0
Gh_A04G118000	2	0	0	0	0	0	0	0	2	0	0	0	0	0	0	0	0	0	0	0
Gh_A04G118400	1	0	0	0	0	0	0	0	1	0	0	0	0	0	0	0	0	0	0	0
Gh_A04G118700	1	0	0	0	0	0	0	0	1	0	0	0	0	0	0	0	0	0	0	0
Gh_A04G119000	1	0	0	0	0	0	0	0	1	0	0	0	0	0	0	1	0	0	0	0
Gh_A04G121900	2	0	0	0	0	0	0	0	2	0	0	0	0	0	0	0	0	0	0	0
Gh_A04G123200	2	0	0	0	0	0	0	0	2	0	0	0	0	0	0	0	0	0	0	0
Gh_A04G123500	1	0	0	0	0	0	0	0	1	0	0	0	0	0	0	0	0	0	0	0
Gh_A04G123800	1	0	0	0	0	0	0	0	1	0	0	0	0	0	0	0	0	0	0	0
Gh_A04G124000	1	0	0	0	0	0	0	0	1	0	1	0	0	0	0	0	0	0	0	0
Gh_A04G124100	1	0	0	0	0	0	0	0	1	0	0	0	0	0	0	0	0	0	0	0
Gh_A04G125900	1	0	0	0	0	0	0	0	1	0	0	0	0	0	0	0	0	0	0	0
Gh_A04G126500	1	0	0	0	0	0	0	0	1	0	0	0	0	0	0	0	0	0	0	0
Gh_A04G126700	1	0	0	0	0	0	0	0	1	0	0	0	0	0	0	0	0	0	0	0
Gh_A04G129100	1	0	0	0	0	0	0	0	0	0	0	0	0	0	1	0	0	0	0	0
Gh_A04G129800	1	0	0	0	0	0	0	0	1	0	0	0	0	0	0	0	0	0	0	0
Gh_A04G130100	1	0	0	0	0	0	1	0	1	0	1	0	0	0	0	0	0	0	0	0
Gh_A04G132300	1	0	0	0	0	0	0	0	1	0	0	0	0	0	0	0	1	0	0	0
Gh_A04G133200	1	0	0	0	0	0	0	0	1	0	0	0	0	0	0	0	0	0	0	0
Gh_A04G133500	1	0	0	0	0	0	0	0	0	0	0	0	0	0	1	1	0	0	0	0
Gh_A04G133600	1	0	0	1	0	0	0	0	0	0	0	0	0	0	0	0	1	0	0	0
Gh_A04G135300	1	0	0	0	0	0	0	0	1	0	0	0	0	0	0	0	0	0	0	0
Gh_A04G136100	1	0	0	0	0	0	0	0	1	0	0	0	0	0	0	0	0	0	0	0
Gh_A04G136400	1	0	0	0	0	0	0	0	1	0	0	0	0	0	0	1	0	0	1	0
Gh_A04G137600	1	0	0	0	0	0	0	0	1	0	0	0	0	0	0	0	0	0	0	0
Gh_A04G139800	3	0	0	0	0	0	0	0	3	0	0	0	0	0	0	0	0	0	0	0
Gh_A04G139900	1	0	0	1	1	0	1	0	1	0	1	0	0	0	0	0	0	0	0	0
Gh_A04G140000	2	0	0	0	0	0	0	0	2	0	0	0	0	0	0	0	0	0	0	0
Gh_A04G140300	1	0	0	1	0	0	0	0	1	0	0	0	0	0	0	0	0	0	0	0
Gh_A04G140800	2	0	0	0	0	1	0	0	2	0	1	0	0	0	0	0	0	0	0	0
Gh_A04G141200	1	0	0	0	0	0	1	0	0	0	0	0	0	0	0	0	0	1	0	0
Gh_A04G142000	1	0	0	0	0	0	0	0	1	0	0	0	0	0	0	0	0	0	0	0
Gh_A04G142700	1	0	0	0	0	0	0	0	1	0	0	0	0	0	0	0	0	0	0	0
Gh_A04G147800	1	0	0	0	0	0	0	0	1	0	0	0	0	0	0	0	0	0	0	0
Gh_A04G148300	1	0	0	0	0	1	0	0	1	0	0	0	0	0	0	0	0	0	0	0
Gh_A04G150200	2	0	0	0	0	0	1	0	2	0	0	0	0	0	0	0	0	0	0	0
Gh_A04G152000	1	0	0	0	0	0	0	0	1	0	0	0	0	0	0	0	0	0	0	0
Gh_A04G152400	1	0	0	0	0	0	0	0	1	0	0	0	0	0	0	0	0	0	0	0
Gh_A04G152900	1	0	0	0	0	0	0	0	1	0	0	0	0	0	0	1	0	1	0	0
Gh_A04G155200	1	0	0	0	0	1	0	0	1	0	0	0	0	0	0	1	0	0	1	0
Gh_A04G155800	1	0	0	0	1	1	1	0	0	0	0	0	0	0	0	0	0	0	1	0
Gh_A04G156300	3	0	0	0	0	0	0	0	3	0	1	0	0	0	0	0	0	0	0	0
Gh_A04G156500	1	0	0	0	0	0	0	0	1	0	0	0	0	0	0	0	0	0	0	0
Gh_A04G157200	2	0	0	0	0	0	0	0	2	0	0	0	0	0	0	0	0	0	0	0
Gh_A04G157400	1	0	0	0	0	0	0	0	1	0	0	0	0	0	0	1	0	0	0	0
Gh_A04G158300	1	0	0	0	0	0	0	0	1	0	0	0	0	0	0	0	0	0	0	0
Gh_A04G158800	1	0	0	0	0	0	0	0	1	0	0	0	0	0	0	0	0	0	0	0
Gh_A04G160500	1	0	0	0	0	0	0	0	1	0	0	0	0	0	0	0	0	0	0	0
Gh_A04G160600	1	0	0	0	0	0	0	0	1	0	0	0	0	0	0	0	0	0	0	0
Gh_A04G161500	1	0	0	0	0	0	0	0	1	0	0	0	0	0	0	0	0	0	0	0
Gh_A04G161800	1	0	0	0	0	0	0	0	1	0	0	0	0	0	0	0	0	0	0	0
Gh_A04G164000	1	0	0	0	0	0	0	0	1	0	0	0	0	0	0	0	0	0	0	0
Gh_A04G165400	1	0	0	0	0	0	0	0	1	0	0	0	0	0	0	0	0	0	0	0
Gh_A04G166700	1	0	0	0	0	0	0	0	1	0	0	0	0	0	0	0	0	0	0	0
Gh_A04G168800	1	0	0	0	0	0	0	0	1	0	0	0	0	0	0	0	0	0	0	0
Gh_A04G169000	1	0	0	0	0	0	0	1	0	0	0	0	0	1	1	2	0	0	0	0
Gh_A04G170900	1	0	0	0	0	0	0	0	1	0	0	0	0	0	0	2	0	0	1	0
Gh_A04G171700	1	0	0	0	0	0	0	0	1	0	0	0	0	0	0	0	0	0	0	0
Gh_A04G172200	1	0	0	0	0	0	0	0	1	0	0	0	0	0	0	0	0	0	0	0
Gh_A05G001100	1	0	0	0	0	0	0	0	1	0	0	0	0	0	0	0	0	0	0	0
Gh_A05G002300	1	0	0	0	0	0	0	0	1	0	0	0	0	0	0	0	0	0	0	0
Gh_A05G002700	2	0	0	0	0	0	0	0	2	0	0	0	0	0	0	0	0	0	0	0
Gh_A05G006500	1	0	0	1	0	0	0	0	1	0	0	0	0	0	0	1	0	0	0	0
Gh_A05G008200	1	0	0	0	0	0	0	0	1	0	0	0	0	0	0	0	0	0	0	0
Gh_A05G010800	1	0	0	0	0	0	0	0	1	0	0	0	0	0	0	0	0	0	0	0
Gh_A05G011000	1	0	0	0	0	0	0	0	1	0	0	0	0	0	0	0	0	0	0	0
Gh_A05G011300	1	0	0	0	0	0	0	0	1	0	0	0	0	0	0	0	0	0	1	0
Gh_A05G011600	2	0	0	0	0	0	0	0	2	0	0	0	0	0	0	0	0	0	0	0
Gh_A05G012100	2	0	0	0	0	0	0	0	2	0	0	0	0	0	0	0	0	0	0	0
Gh_A05G012200	2	0	0	0	0	0	0	0	2	0	0	0	0	0	0	0	0	0	0	0
Gh_A05G012900	1	0	0	0	0	0	0	0	1	0	0	0	0	0	0	0	0	0	0	0
Gh_A05G013000	1	0	0	0	0	0	0	0	1	0	0	0	0	0	0	0	0	0	0	0
Gh_A05G013200	1	0	0	0	0	0	0	0	1	0	1	0	0	0	0	0	0	0	0	0
Gh_A05G015600	1	0	0	0	0	0	0	0	1	0	0	0	0	0	0	0	0	0	0	0
Gh_A05G015700	1	0	0	0	0	0	0	0	1	0	0	0	0	0	0	0	0	0	0	0
Gh_A05G016900	1	0	0	0	0	0	0	0	1	0	0	0	0	0	0	0	0	0	0	0
Gh_A05G017300	1	0	0	0	0	0	0	0	1	0	0	0	0	0	0	0	0	0	0	0
Gh_A05G017800	1	0	0	0	0	0	0	0	0	0	0	0	0	0	1	0	0	0	0	0
Gh_A05G018100	2	0	0	0	0	0	0	0	2	0	0	0	0	0	0	0	0	0	0	0
Gh_A05G020100	1	0	0	0	0	0	0	0	1	0	0	0	0	0	0	0	0	0	0	0
Gh_A05G020600	1	0	0	0	0	0	0	0	1	0	0	0	0	0	0	1	0	0	0	0
Gh_A05G020700	1	0	0	0	0	0	0	0	1	0	0	0	0	0	0	0	0	0	0	0
Gh_A05G022000	1	0	0	0	0	0	0	0	1	0	0	0	0	0	0	0	0	0	0	0
Gh_A05G022400	1	0	0	0	0	0	0	0	1	0	0	0	0	0	1	1	0	0	1	0
Gh_A05G022900	1	0	0	0	0	0	0	0	1	0	0	0	0	0	0	0	0	0	0	0
Gh_A05G023000	1	0	0	0	0	0	0	0	0	0	0	0	0	0	1	0	0	0	0	0
Gh_A05G024500	5	0	0	0	0	0	0	0	5	0	0	0	0	0	0	0	0	0	0	0
Gh_A05G025000	2	0	0	0	0	0	0	0	1	0	0	0	0	0	0	0	0	0	1	0
Gh_A05G025100	1	0	0	0	2	0	0	0	1	0	0	0	0	0	0	0	0	1	0	0
Gh_A05G026400	1	0	0	0	0	0	0	0	1	0	0	0	0	0	0	0	0	0	0	0
Gh_A05G027200	1	0	0	0	0	0	0	0	1	0	0	0	0	0	0	0	0	0	0	0
Gh_A05G028900	2	0	0	0	0	1	1	0	2	0	0	0	0	0	0	0	0	0	0	0
Gh_A05G029600	1	0	0	0	0	0	0	0	1	0	0	0	0	0	0	1	0	0	0	0
Gh_A05G030900	1	0	0	0	0	0	0	0	0	0	0	0	0	0	1	0	0	0	0	0
Gh_A05G031500	1	0	0	0	0	0	0	0	1	0	0	0	0	0	0	0	0	0	0	0
Gh_A05G031900	1	0	0	0	0	0	0	0	1	0	0	0	0	0	0	0	0	0	0	0
Gh_A05G033700	1	0	0	0	0	1	0	0	1	0	0	0	0	0	0	0	0	0	0	0
Gh_A05G035900	2	0	0	1	0	0	0	0	2	0	0	0	0	0	0	0	0	0	1	0
Gh_A05G036900	1	0	0	0	0	0	0	0	1	0	0	0	0	0	0	0	0	0	1	0
Gh_A05G037200	1	0	0	0	0	0	0	0	1	0	0	0	0	0	0	0	0	0	0	0
Gh_A05G037700	1	0	0	0	0	0	0	0	1	0	0	0	0	0	0	0	0	0	0	0
Gh_A05G038000	1	0	0	0	0	0	0	0	1	0	0	0	0	0	0	0	0	0	0	0
Gh_A05G038600	1	0	0	0	0	0	0	0	1	0	0	0	0	0	0	0	0	0	0	0
Gh_A05G039000	1	0	0	0	0	0	0	0	1	0	0	0	0	0	0	0	0	0	0	0
Gh_A05G039600	1	0	0	0	0	0	0	0	1	0	0	0	0	0	0	0	0	0	0	0
Gh_A05G039700	2	0	0	0	0	0	0	0	2	0	0	0	0	0	0	0	0	0	0	0
Gh_A05G039900	1	0	0	0	0	0	0	0	1	0	0	0	0	0	0	0	0	0	0	0
Gh_A05G040600	1	0	0	0	0	0	0	0	1	0	0	0	0	0	0	0	0	0	0	0
Gh_A05G040800	1	0	0	0	0	0	0	0	1	0	0	0	0	0	0	0	0	0	0	0
Gh_A05G041300	1	0	0	0	0	0	0	0	1	0	0	0	0	0	0	0	0	0	0	0
Gh_A05G041900	2	0	0	0	0	0	1	0	2	0	0	0	0	0	0	0	0	0	0	0
Gh_A05G042000	1	0	0	0	0	0	0	0	1	0	0	0	0	0	0	0	0	0	0	0
Gh_A05G043200	1	0	0	0	0	0	0	0	1	0	0	0	0	0	0	0	0	0	0	0
Gh_A05G043400	1	0	0	0	0	0	0	0	1	0	0	0	0	0	0	0	0	0	0	0
Gh_A05G043600	1	0	0	0	0	0	0	0	1	0	0	0	0	0	0	0	0	0	0	0
Gh_A05G044400	1	0	0	0	0	0	0	0	1	0	0	0	0	0	0	0	0	0	0	0
Gh_A05G046300	1	0	0	0	0	0	0	0	1	0	0	0	0	0	0	0	0	0	0	0
Gh_A05G046600	1	0	0	1	0	0	0	0	1	0	0	0	0	0	0	0	0	0	0	0
Gh_A05G046800	1	0	0	0	0	0	0	0	0	0	0	0	0	0	0	0	0	1	0	0
Gh_A05G049600	1	0	0	0	0	0	0	0	1	0	0	0	0	0	0	0	0	0	0	0
Gh_A05G050500	1	0	0	1	1	0	0	0	0	0	0	0	0	0	0	0	0	0	1	0
Gh_A05G052600	1	0	0	0	0	0	0	0	1	0	0	0	0	0	0	0	0	0	0	0
Gh_A05G053400	1	0	0	0	0	0	0	0	1	0	0	0	0	0	0	0	0	0	0	0
Gh_A05G053800	1	0	0	0	0	0	0	0	1	0	0	0	0	0	0	0	0	0	0	0
Gh_A05G054100	1	0	0	0	0	0	0	0	1	0	0	0	0	0	0	0	0	0	0	0
Gh_A05G056800	1	0	0	0	0	0	0	0	1	0	0	0	0	0	0	0	0	0	0	0
Gh_A05G059000	1	0	0	0	0	0	0	0	1	0	0	0	0	0	0	0	0	0	0	0
Gh_A05G060100	1	0	0	0	0	0	0	0	0	0	0	0	0	0	1	0	0	0	0	0
Gh_A05G060200	1	0	0	0	0	0	0	0	1	0	0	0	0	0	0	0	0	0	0	0
Gh_A05G061000	1	0	0	0	0	0	0	0	1	0	0	0	0	0	0	0	0	0	0	0
Gh_A05G063000	1	0	0	0	1	0	0	0	1	0	0	0	0	0	0	1	0	0	0	0
Gh_A05G063200	2	0	0	0	0	0	0	0	2	0	0	0	0	0	0	0	0	0	0	0
Gh_A05G064700	2	0	0	0	0	0	0	0	2	0	0	0	0	0	0	0	0	0	0	0
Gh_A05G064900	1	0	0	0	0	0	0	0	1	0	0	0	0	0	0	0	1	0	0	0
Gh_A05G067500	2	0	0	0	0	0	0	0	2	0	1	0	0	0	0	0	0	0	0	0
Gh_A05G067900	1	0	0	0	0	0	0	0	1	0	0	0	0	0	0	0	0	0	0	0
Gh_A05G068700	1	0	0	0	0	0	0	0	1	0	0	0	0	0	0	0	0	0	0	0
Gh_A05G069700	1	0	0	0	0	0	0	0	1	0	0	0	0	0	0	0	0	0	0	0
Gh_A05G070200	1	0	0	0	1	1	0	0	0	0	0	0	0	0	0	0	0	1	0	0
Gh_A05G070300	1	0	0	0	0	0	0	0	1	0	0	0	0	0	0	0	1	0	0	0
Gh_A05G071500	1	0	0	0	0	0	0	0	1	0	0	0	0	0	0	0	0	0	0	0
Gh_A05G071800	1	0	0	0	0	0	0	0	1	0	0	0	0	0	0	0	0	0	0	0
Gh_A05G072500	1	0	0	0	0	0	0	0	1	0	0	0	0	0	0	0	0	0	0	0
Gh_A05G072700	1	0	0	0	0	0	0	0	1	0	0	0	0	0	0	0	0	0	0	0
Gh_A05G072800	1	0	0	0	0	0	0	0	1	0	0	0	0	0	0	1	0	0	0	0
Gh_A05G073000	6	0	0	2	3	0	1	0	6	0	1	0	0	0	0	0	0	2	0	0
Gh_A05G074700	1	0	0	0	0	0	1	0	0	0	0	0	0	0	0	0	0	1	0	0
Gh_A05G078900	1	0	0	0	0	0	0	0	1	0	0	0	0	0	0	0	0	0	0	0
Gh_A05G079900	1	0	0	0	0	0	0	0	1	0	0	0	0	0	0	0	0	0	0	0
Gh_A05G080100	1	0	0	0	0	0	1	0	1	0	0	0	0	0	0	0	0	0	0	0
Gh_A05G080300	1	0	0	0	0	0	0	0	1	0	0	0	0	0	0	1	0	0	0	0
Gh_A05G080800	1	0	0	0	0	0	0	0	1	0	0	0	0	0	0	0	0	0	0	0
Gh_A05G081300	1	0	0	0	0	0	0	0	1	0	0	0	0	0	0	0	0	0	0	0
Gh_A05G086600	1	0	0	0	0	0	0	0	1	0	0	0	0	0	0	0	0	0	0	0
Gh_A05G088500	1	0	0	0	0	0	0	0	1	0	0	0	0	0	0	0	0	0	0	0
Gh_A05G088600	1	0	0	0	0	0	0	0	1	0	0	0	0	0	0	0	0	0	0	0
Gh_A05G093500	1	0	0	0	0	0	0	0	1	0	0	0	0	0	0	0	0	0	0	0
Gh_A05G093800	1	0	0	0	0	0	0	0	1	0	0	0	0	0	0	0	0	0	0	0
Gh_A05G094900	1	0	0	0	0	1	0	0	1	0	0	0	0	0	0	1	0	0	0	0
Gh_A05G095300	1	0	0	0	0	0	0	0	1	0	0	0	0	0	0	0	0	0	0	0
Gh_A05G096500	1	0	0	0	0	0	0	0	1	0	1	0	0	0	0	0	0	0	0	0
Gh_A05G098700	1	0	0	0	0	0	0	0	1	0	0	0	0	0	0	1	0	0	0	0
Gh_A05G099400	2	0	0	0	0	0	0	0	2	0	0	0	0	0	0	0	0	0	0	0
Gh_A05G101000	1	0	0	0	0	0	0	0	1	0	0	0	0	0	0	0	0	0	0	0
Gh_A05G102900	1	0	0	0	0	0	0	0	1	0	0	0	0	0	0	0	0	0	0	0
Gh_A05G103100	1	0	0	0	0	0	0	0	1	0	0	0	0	0	0	0	0	0	0	0
Gh_A05G105900	1	0	0	0	0	0	0	0	1	0	0	0	0	0	0	0	0	0	0	0
Gh_A05G109000	1	0	0	1	0	1	0	0	0	0	0	0	0	0	1	1	0	0	0	0
Gh_A05G110100	2	0	0	0	0	0	0	0	2	0	0	0	0	0	0	0	0	0	0	0
Gh_A05G110300	1	0	0	0	0	0	0	0	1	0	0	0	0	0	0	0	0	0	0	0
Gh_A05G112700	1	0	0	1	0	1	1	0	0	0	0	0	0	0	0	1	0	1	0	0
Gh_A05G113300	1	0	0	0	0	0	0	0	1	0	0	0	0	0	0	0	0	0	0	0
Gh_A05G113900	1	0	0	0	0	0	0	0	1	0	0	0	0	0	0	0	1	0	0	0
Gh_A05G114800	3	0	0	0	1	0	0	0	3	0	0	0	0	0	0	0	0	0	0	0
Gh_A05G115000	1	0	0	1	0	1	1	0	1	0	0	0	0	0	0	0	0	0	0	0
Gh_A05G115300	1	0	0	0	0	0	0	0	1	0	0	0	0	0	0	0	0	0	0	0
Gh_A05G120500	1	0	0	0	0	0	0	0	1	0	0	0	0	0	0	0	0	0	0	0
Gh_A05G120900	1	0	0	0	0	1	0	0	0	0	0	0	0	0	0	1	0	0	1	0
Gh_A05G121300	2	0	0	0	0	0	0	0	2	0	0	0	0	0	0	0	0	0	0	0
Gh_A05G122100	1	0	0	0	0	0	0	0	1	0	0	0	0	0	0	0	0	0	0	0
Gh_A05G122600	1	0	0	0	0	0	0	0	1	0	0	0	0	0	0	0	1	0	0	0
Gh_A05G122900	1	0	0	0	0	0	0	0	1	0	0	0	0	0	0	0	0	0	0	0
Gh_A05G123600	2	0	0	0	1	0	0	0	1	0	0	0	0	1	0	2	0	0	0	0
Gh_A05G124700	2	0	0	0	0	0	0	0	2	0	0	0	0	0	0	0	0	0	0	0
Gh_A05G124800	2	0	0	0	0	1	0	0	1	0	0	0	0	1	1	2	0	0	1	0
Gh_A05G131200	1	0	0	0	0	0	0	0	1	0	0	0	0	0	0	0	0	0	0	0
Gh_A05G135900	2	0	0	0	0	1	0	0	1	0	0	0	0	0	0	0	0	0	1	0
Gh_A05G136300	1	0	0	0	0	0	0	0	1	0	0	0	0	0	0	0	0	0	0	0
Gh_A05G137500	1	0	0	0	0	0	0	0	1	0	0	0	0	0	0	0	0	0	0	0
Gh_A05G138300	1	0	0	0	0	1	0	0	0	0	0	0	0	0	1	1	0	0	0	0
Gh_A05G139800	1	0	0	0	0	0	0	0	1	0	0	0	0	0	0	0	0	0	0	0
Gh_A05G140200	1	0	0	0	0	0	0	0	1	0	0	0	0	0	0	0	0	0	0	0
Gh_A05G140500	2	0	0	0	0	0	0	0	2	0	0	0	0	0	0	0	0	0	0	0
Gh_A05G141700	1	0	0	0	0	0	0	0	1	0	0	0	0	0	0	0	0	0	0	0
Gh_A05G142700	1	0	0	0	0	0	0	0	1	0	0	0	0	0	0	0	0	0	0	0
Gh_A05G143000	1	0	0	0	0	0	0	0	1	0	0	0	0	0	0	0	0	0	0	0
Gh_A05G144700	3	0	0	0	0	0	0	0	3	0	0	0	0	0	0	1	0	0	0	0
Gh_A05G145000	1	0	0	1	0	0	0	0	1	0	0	0	0	0	0	0	0	0	0	0
Gh_A05G146800	1	0	0	0	0	0	0	0	1	0	0	0	0	0	0	0	0	0	0	0
Gh_A05G148300	1	0	0	0	0	1	0	0	1	0	0	0	0	0	0	0	0	0	0	0
Gh_A05G148600	1	0	0	0	0	0	0	0	1	0	0	0	0	0	0	0	0	0	0	0
Gh_A05G148900	1	0	0	0	0	0	0	0	1	0	0	0	0	0	0	0	0	0	0	0
Gh_A05G149200	1	0	0	0	0	0	0	0	1	0	0	0	0	0	0	0	1	0	0	0
Gh_A05G149300	1	0	0	0	0	0	0	0	1	0	0	0	0	0	0	0	0	0	0	0
Gh_A05G149400	1	0	0	0	0	0	0	0	1	0	0	0	0	0	0	0	0	0	0	0
Gh_A05G150200	1	0	0	0	0	0	0	0	1	0	0	0	0	0	0	0	0	0	1	0
Gh_A05G150700	1	0	0	0	0	0	0	0	1	0	0	0	0	0	0	0	1	0	0	0
Gh_A05G153500	2	0	0	1	0	0	0	0	2	0	0	0	0	0	0	0	0	0	0	0
Gh_A05G153700	1	0	0	0	0	0	0	0	1	0	0	0	0	0	0	0	1	0	0	0
Gh_A05G154500	1	0	0	0	0	0	0	0	1	0	0	0	0	0	0	0	0	1	0	0
Gh_A05G156500	1	0	0	0	0	0	0	0	1	0	0	0	0	0	0	0	0	0	0	0
Gh_A05G160700	1	0	0	1	0	0	0	0	0	0	0	0	0	1	0	2	0	0	0	0
Gh_A05G161800	1	0	0	0	0	0	0	0	1	0	0	0	0	0	0	0	1	0	0	0
Gh_A05G164500	1	0	0	0	0	0	0	0	1	0	0	0	0	0	0	0	1	0	0	0
Gh_A05G165600	1	0	0	0	0	0	0	0	1	0	0	0	0	0	0	1	0	0	0	0
Gh_A05G165900	1	0	0	0	0	0	0	0	1	0	0	0	0	0	0	1	0	0	0	0
Gh_A05G167300	2	0	0	0	0	0	0	0	2	0	0	0	0	0	0	0	0	0	0	0
Gh_A05G167700	2	0	0	0	0	0	0	0	2	0	0	0	0	0	0	0	0	0	0	0
Gh_A05G167800	1	0	0	0	0	0	0	0	1	0	0	0	0	1	0	1	0	0	1	0
Gh_A05G168500	1	0	0	0	0	0	0	0	1	0	1	0	0	0	0	0	0	0	0	0
Gh_A05G168900	1	0	0	0	0	0	0	0	1	0	0	0	0	0	0	1	0	0	0	0
Gh_A05G169600	1	0	0	0	0	0	0	0	1	0	0	0	0	0	0	0	0	0	0	0
Gh_A05G170000	1	0	0	0	0	0	0	0	1	0	0	0	0	0	0	0	1	0	0	0
Gh_A05G170600	1	0	0	0	0	0	0	0	1	0	0	0	0	0	0	0	0	0	1	0
Gh_A05G171200	1	0	0	0	0	0	0	0	1	0	0	0	0	0	0	0	0	0	0	0
Gh_A05G171300	1	0	0	0	0	0	0	0	1	0	0	0	0	0	0	1	0	0	1	0
Gh_A05G171500	1	0	0	0	0	0	0	0	1	0	0	0	0	0	0	0	0	0	0	0
Gh_A05G172400	1	0	0	0	0	0	0	0	1	0	0	0	0	0	0	1	0	0	0	0
Gh_A05G173300	1	0	0	0	0	0	0	0	1	0	0	0	0	0	0	0	0	0	0	0
Gh_A05G173600	1	0	0	0	0	0	0	0	1	0	0	0	0	0	0	0	1	0	0	0
Gh_A05G174000	1	0	0	0	0	0	0	0	1	0	0	0	0	0	0	0	0	0	0	0
Gh_A05G174700	1	0	0	0	0	0	0	0	1	0	0	0	0	0	0	0	0	0	0	0
Gh_A05G176300	1	0	0	0	0	0	0	0	1	0	0	0	0	0	0	0	0	0	0	0
Gh_A05G178000	7	0	0	2	0	1	0	0	5	0	1	0	0	0	0	1	0	0	3	0
Gh_A05G179000	1	0	0	0	0	0	0	0	1	0	0	0	0	0	0	0	0	0	0	0
Gh_A05G179100	1	0	0	0	0	0	0	0	1	0	0	0	0	0	0	1	0	0	0	0
Gh_A05G180300	1	0	0	0	0	0	0	0	1	0	0	0	0	0	0	0	0	0	0	0
Gh_A05G181000	1	0	0	0	0	0	0	0	1	0	0	0	0	0	0	0	0	0	0	0
Gh_A05G181400	1	0	0	0	0	0	0	0	1	0	0	0	0	0	0	0	0	0	0	0
Gh_A05G184500	1	0	0	0	0	0	0	0	1	0	0	0	0	0	0	0	0	0	0	0
Gh_A05G185000	1	0	0	0	0	0	0	0	1	0	0	0	0	0	0	0	0	0	0	0
Gh_A05G185400	1	0	0	0	0	0	0	0	1	0	0	0	0	0	0	0	0	0	0	0
Gh_A05G186000	1	0	0	0	0	0	0	0	0	0	0	0	0	0	0	0	0	1	0	0
Gh_A05G187400	1	0	0	0	0	0	0	0	1	0	0	0	0	0	0	0	0	0	0	0
Gh_A05G187600	2	0	0	0	1	0	0	0	2	0	0	0	0	0	0	0	0	0	0	0
Gh_A05G189400	1	0	0	0	0	0	0	0	1	0	0	0	0	0	0	1	0	0	1	0
Gh_A05G190500	2	0	0	0	0	0	1	0	2	0	0	0	0	0	0	0	0	0	2	0
Gh_A05G192500	1	0	0	0	0	0	0	0	1	0	0	0	0	0	0	0	0	0	0	0
Gh_A05G193000	1	0	0	0	0	0	0	0	1	0	0	0	0	0	0	0	0	0	0	0
Gh_A05G194200	2	0	0	0	0	0	0	0	2	0	0	0	0	0	0	0	0	0	0	0
Gh_A05G195700	1	0	0	0	0	0	0	0	1	0	0	0	0	0	0	0	0	0	0	0
Gh_A05G196100	1	0	0	1	0	0	0	0	1	0	0	0	0	0	0	0	0	0	0	0
Gh_A05G201100	1	0	0	1	0	0	0	0	0	0	0	0	0	1	0	1	0	0	0	0
Gh_A05G201600	1	0	0	0	0	0	0	0	1	0	0	0	0	0	0	0	0	0	0	0
Gh_A05G202000	2	0	0	0	0	0	0	0	2	0	0	0	0	0	0	0	1	0	0	0
Gh_A05G202500	1	0	0	0	0	0	0	0	1	0	0	0	0	0	0	0	0	0	0	0
Gh_A05G202900	2	0	0	0	0	0	0	0	2	0	0	0	0	0	0	0	0	0	0	0
Gh_A05G203100	1	0	0	0	0	0	0	0	1	0	0	0	0	0	0	0	0	0	0	0
Gh_A05G203300	1	0	0	0	0	0	0	0	0	0	1	0	0	0	1	0	0	0	0	0
Gh_A05G205900	1	0	0	0	0	0	0	0	1	0	0	0	0	0	0	0	1	0	0	0
Gh_A05G209000	1	0	0	0	0	0	0	0	1	0	0	0	0	0	0	0	0	0	0	0
Gh_A05G210300	1	0	0	0	0	0	0	0	1	0	0	0	0	0	0	0	0	0	0	0
Gh_A05G210400	1	0	0	0	0	0	0	0	1	0	0	0	0	0	0	0	0	0	0	0
Gh_A05G210600	1	0	0	0	0	0	0	0	1	0	0	0	0	0	0	0	0	0	0	0
Gh_A05G213200	3	0	0	0	0	0	0	0	3	0	0	0	0	0	1	1	0	0	0	0
Gh_A05G214400	1	0	0	0	0	0	0	0	1	0	0	0	0	0	0	0	0	0	0	0
Gh_A05G214600	1	0	0	0	0	0	0	0	1	0	0	0	0	0	0	0	0	0	0	0
Gh_A05G216000	2	0	0	1	1	1	0	0	2	0	0	0	0	0	0	0	0	0	0	0
Gh_A05G216700	1	0	0	0	0	0	0	0	1	0	0	0	0	0	0	0	0	0	0	0
Gh_A05G217300	1	0	0	0	0	0	0	0	1	0	1	0	0	0	0	0	0	0	0	0
Gh_A05G218900	2	0	0	0	2	0	0	0	2	0	0	0	0	0	0	0	0	0	0	0
Gh_A05G219500	1	0	0	0	0	0	0	0	1	0	0	0	0	0	0	0	0	0	0	0
Gh_A05G219800	1	0	0	0	0	0	0	0	1	0	0	0	0	0	0	0	0	0	1	0
Gh_A05G220000	1	0	0	0	1	0	0	0	1	0	0	0	0	0	0	0	0	0	0	0
Gh_A05G220400	1	0	0	0	1	0	0	0	0	0	0	0	0	0	0	0	0	1	0	0
Gh_A05G220500	1	0	0	0	0	0	0	0	1	0	2	0	0	0	0	0	0	0	0	0
Gh_A05G220600	1	0	0	0	0	0	0	0	1	0	0	0	0	0	0	0	0	0	1	0
Gh_A05G222200	1	0	0	0	0	0	0	0	1	0	0	0	0	0	0	0	0	0	0	0
Gh_A05G222300	3	0	0	0	0	0	0	0	2	0	0	0	0	0	1	0	0	0	0	0
Gh_A05G224300	1	0	0	0	0	0	1	0	1	0	0	0	0	0	0	0	0	0	0	0
Gh_A05G224400	1	0	0	0	0	0	0	0	1	0	0	0	0	0	0	0	0	0	0	0
Gh_A05G224900	1	0	0	0	0	0	0	0	1	0	0	0	0	0	0	0	0	0	0	0
Gh_A05G225400	1	0	0	0	0	0	0	0	1	0	0	0	0	0	0	0	0	0	0	0
Gh_A05G225500	1	0	0	0	0	0	0	0	1	0	0	0	0	0	0	0	0	0	0	0
Gh_A05G226300	1	0	0	0	0	0	0	0	1	0	0	0	0	0	0	0	0	0	0	0
Gh_A05G226500	1	0	0	0	0	0	0	0	1	0	0	0	0	0	0	0	0	0	0	0
Gh_A05G227900	1	0	0	1	0	0	0	0	1	0	0	0	0	0	0	0	0	0	0	0
Gh_A05G231400	1	0	0	0	0	0	0	0	1	0	0	0	0	0	0	0	0	0	0	0
Gh_A05G233200	1	0	0	0	0	0	0	0	1	0	0	0	0	0	0	0	0	0	0	0
Gh_A05G233700	1	0	0	0	0	0	0	0	1	0	0	0	0	0	0	1	0	0	0	0
Gh_A05G234500	1	0	0	0	0	0	0	0	0	0	1	0	0	0	1	1	0	0	0	0
Gh_A05G236500	1	0	0	1	0	0	0	0	1	0	0	0	0	0	0	0	0	0	0	0
Gh_A05G237600	1	0	0	1	0	1	0	0	0	0	0	0	0	0	0	0	1	0	0	0
Gh_A05G238500	2	0	0	0	0	0	0	0	2	0	0	0	0	0	0	0	1	0	0	0
Gh_A05G238600	1	0	0	0	0	0	0	0	1	0	0	0	0	0	0	0	0	0	0	0
Gh_A05G240300	2	0	0	0	0	0	0	0	2	0	0	0	0	0	0	0	0	0	0	0
Gh_A05G242100	1	0	0	0	0	0	0	0	1	0	0	0	0	0	0	0	0	0	0	0
Gh_A05G242500	1	0	0	0	0	0	0	0	1	0	0	0	0	0	0	0	0	0	0	0
Gh_A05G242900	1	0	0	0	0	0	0	0	1	0	0	0	0	0	0	0	0	0	0	0
Gh_A05G243200	1	0	0	0	0	0	0	0	1	0	0	0	0	0	0	0	0	0	0	0
Gh_A05G244000	1	0	0	0	0	0	0	0	0	0	0	0	0	1	0	1	0	0	0	0
Gh_A05G244700	1	0	0	0	0	0	0	0	1	0	0	0	0	0	0	0	0	0	0	0
Gh_A05G245100	1	0	0	0	0	0	0	0	1	0	0	0	0	0	0	0	0	0	0	0
Gh_A05G247500	2	0	0	0	0	0	0	0	2	0	0	0	0	0	0	0	0	0	0	0
Gh_A05G248700	1	0	0	0	0	0	0	0	1	0	0	0	0	0	0	0	0	0	0	0
Gh_A05G249400	1	0	0	0	0	0	0	0	1	0	0	0	0	0	0	1	0	0	0	0
Gh_A05G250100	1	0	0	0	0	0	0	0	0	0	0	0	0	0	1	1	0	0	0	0
Gh_A05G252500	1	0	0	0	0	0	0	0	1	0	0	0	0	0	0	0	0	0	0	0
Gh_A05G252600	1	0	0	0	0	0	0	0	1	0	0	0	0	0	0	0	0	0	0	0
Gh_A05G252900	1	0	0	0	1	0	0	0	1	0	0	0	0	0	0	0	0	0	0	0
Gh_A05G254100	1	0	0	0	0	0	0	0	1	0	0	0	0	0	0	0	0	0	0	0
Gh_A05G254200	1	0	0	0	0	0	0	0	1	0	0	0	0	0	0	0	0	0	0	0
Gh_A05G255300	1	0	0	0	0	0	0	0	1	0	0	0	0	0	0	0	0	0	0	0
Gh_A05G258000	2	0	0	0	0	0	0	0	2	0	0	0	0	0	0	0	0	0	0	0
Gh_A05G259300	1	0	0	0	0	0	0	0	1	0	0	0	0	0	0	0	0	0	0	0
Gh_A05G261600	3	0	0	3	0	1	0	0	3	0	0	0	0	0	0	0	0	0	0	0
Gh_A05G262100	1	0	0	0	0	0	0	0	1	0	0	0	0	0	0	0	0	0	0	0
Gh_A05G262400	1	0	0	0	0	0	0	0	1	0	0	0	0	0	0	0	0	0	0	0
Gh_A05G264100	1	0	0	1	0	0	0	0	1	0	0	0	0	0	0	1	0	0	0	0
Gh_A05G266600	1	0	0	0	0	0	0	0	1	0	0	0	0	0	0	0	0	0	0	0
Gh_A05G267000	1	0	0	0	0	0	0	0	1	0	0	0	0	0	0	0	0	0	0	0
Gh_A05G268300	3	0	0	0	0	0	0	0	3	0	0	0	0	0	0	0	0	0	0	0
Gh_A05G269100	1	0	0	0	0	0	0	0	1	0	0	0	0	0	0	0	1	0	0	0
Gh_A05G271600	1	0	0	0	0	1	0	0	0	0	0	0	0	0	0	0	0	1	0	0
Gh_A05G271700	1	0	0	0	0	0	0	0	1	0	0	0	0	0	0	1	0	1	0	0
Gh_A05G272000	2	0	0	0	0	0	0	0	2	0	0	0	0	0	0	0	0	0	0	0
Gh_A05G272200	1	0	0	0	0	0	0	0	1	0	0	0	0	0	0	0	0	0	0	0
Gh_A05G273400	3	0	0	0	0	0	0	0	2	0	0	0	0	1	0	0	0	0	0	0
Gh_A05G274900	1	0	0	0	0	0	0	0	1	0	0	0	0	0	0	0	0	0	0	0
Gh_A05G276400	1	0	0	0	0	0	0	0	1	0	0	0	0	0	0	1	0	0	1	0
Gh_A05G277000	1	0	0	0	0	0	0	0	1	0	0	0	0	0	0	1	0	0	0	0
Gh_A05G277500	2	0	0	0	0	0	0	0	1	0	1	0	0	0	0	0	0	1	0	0
Gh_A05G278100	1	0	0	0	0	0	0	0	1	0	0	0	0	0	0	0	0	0	1	0
Gh_A05G278300	2	0	0	0	0	0	0	0	2	0	0	0	0	0	0	0	0	0	0	0
Gh_A05G278600	1	0	0	0	0	0	0	0	1	0	0	0	0	0	0	0	0	0	0	0
Gh_A05G279400	1	0	0	0	0	0	0	0	1	0	0	0	0	0	0	0	0	0	0	0
Gh_A05G279600	1	0	0	0	0	0	0	0	1	0	0	0	0	0	0	0	0	0	0	0
Gh_A05G279800	2	0	0	0	0	0	0	0	2	0	0	0	0	0	0	0	0	0	1	0
Gh_A05G280600	1	0	0	0	0	0	0	0	1	0	0	0	0	0	0	0	0	0	0	0
Gh_A05G282100	1	0	0	0	0	0	1	0	1	0	0	0	0	0	0	0	0	0	0	0
Gh_A05G282200	1	0	0	0	0	0	1	0	1	0	1	0	0	0	0	0	0	0	0	0
Gh_A05G282900	2	0	0	0	0	0	0	0	2	0	0	0	0	0	0	0	0	0	0	0
Gh_A05G283600	1	0	0	0	0	0	0	0	1	0	0	0	0	0	0	0	0	0	0	0
Gh_A05G283700	1	0	0	0	0	0	0	0	1	0	0	0	0	0	0	0	0	0	0	0
Gh_A05G284500	1	0	0	0	0	0	0	0	1	0	0	0	0	0	0	0	0	0	0	0
Gh_A05G285800	1	0	0	0	0	0	0	0	1	0	0	0	0	0	0	0	0	0	0	0
Gh_A05G286300	2	0	0	0	0	0	0	0	2	0	3	0	0	0	0	0	0	0	0	0
Gh_A05G287700	1	0	0	0	0	0	0	0	1	0	0	0	0	0	0	0	0	0	0	0
Gh_A05G288400	1	0	0	0	0	0	0	0	1	0	0	0	0	0	0	1	0	0	0	0
Gh_A05G288600	1	0	0	0	0	0	0	0	1	0	0	0	0	0	0	0	0	0	0	0
Gh_A05G288700	1	0	0	0	0	0	0	0	1	0	0	0	0	0	0	0	0	0	0	0
Gh_A05G289700	1	0	0	0	0	0	0	0	1	0	0	0	0	0	0	0	0	0	0	0
Gh_A05G290100	1	0	0	0	0	0	0	0	1	0	0	0	0	0	0	0	0	0	0	0
Gh_A05G290700	1	0	0	0	0	0	0	0	1	0	1	0	0	0	0	1	0	0	0	0
Gh_A05G290900	1	0	0	0	0	0	0	0	1	0	0	0	0	0	1	1	0	0	0	0
Gh_A05G291000	1	0	0	0	0	0	0	0	1	0	0	0	0	0	0	0	0	0	0	0
Gh_A05G292300	1	0	0	0	0	0	0	0	1	0	0	0	0	0	0	0	0	0	0	0
Gh_A05G292600	4	0	0	0	0	0	0	0	3	0	1	0	0	0	0	0	0	0	2	0
Gh_A05G292700	1	0	0	0	0	0	0	0	1	0	0	0	0	0	0	0	0	0	0	0
Gh_A05G294400	1	0	0	0	0	0	0	0	1	0	0	0	0	0	0	0	0	0	0	0
Gh_A05G294900	1	0	0	0	0	0	0	0	1	0	0	0	0	0	0	0	0	0	0	0
Gh_A05G295300	1	0	0	0	0	0	0	0	1	0	0	0	0	0	0	0	0	0	0	0
Gh_A05G295700	1	0	0	0	0	0	0	0	1	0	0	0	0	0	0	0	0	0	0	0
Gh_A05G296000	1	0	0	0	0	0	0	0	1	0	0	0	0	0	0	0	0	0	0	0
Gh_A05G296100	1	0	0	0	0	0	0	0	1	0	0	0	0	0	0	0	0	0	0	0
Gh_A05G296300	1	0	0	0	0	0	0	0	1	0	0	0	0	0	0	0	1	0	0	0
Gh_A05G298600	2	0	0	0	0	0	0	0	1	0	0	0	0	0	1	0	0	0	0	0
Gh_A05G301100	1	0	0	0	0	0	0	0	0	0	0	0	0	0	1	0	0	0	0	0
Gh_A05G302500	1	0	0	0	0	0	0	0	1	0	0	0	0	0	0	0	0	0	0	0
Gh_A05G303700	1	0	0	0	0	0	0	0	1	0	0	0	1	0	0	1	1	0	0	0
Gh_A05G303900	1	0	0	0	0	0	0	0	1	0	0	0	0	0	0	1	0	0	0	0
Gh_A05G307200	1	0	0	0	0	0	0	0	1	0	1	0	0	0	0	0	0	0	0	0
Gh_A05G307300	1	0	0	0	0	0	0	0	1	0	0	0	0	0	0	0	0	0	0	0
Gh_A05G308000	2	0	0	0	0	0	0	0	2	0	0	0	0	0	0	0	0	0	0	0
Gh_A05G308600	1	0	0	0	0	0	0	0	0	0	0	0	0	1	0	0	0	0	0	0
Gh_A05G310000	1	0	0	0	1	0	0	0	1	0	0	0	0	0	0	0	0	0	0	0
Gh_A05G310300	2	0	0	0	1	0	0	0	2	0	0	0	0	0	0	0	0	0	0	0
Gh_A05G310600	1	0	0	0	0	0	0	0	1	0	0	0	0	0	0	0	0	0	0	0
Gh_A05G311100	1	0	0	0	0	0	0	0	1	0	0	0	0	0	0	0	0	0	0	0
Gh_A05G311200	2	0	0	0	0	0	0	0	2	0	0	0	0	0	0	1	0	0	1	0
Gh_A05G311300	1	0	0	0	0	0	0	0	1	0	0	0	0	0	0	0	0	0	0	0
Gh_A05G311600	1	0	0	0	0	0	0	0	1	0	0	0	0	0	0	0	0	0	0	0
Gh_A05G313100	1	0	0	0	0	0	0	0	1	0	0	0	0	0	0	0	0	0	0	0
Gh_A05G314600	1	0	0	0	0	0	0	0	1	0	0	0	0	0	0	0	0	0	0	0
Gh_A05G315000	2	0	0	0	0	0	0	0	2	0	0	0	0	0	0	0	0	0	0	0
Gh_A05G315400	1	0	0	0	0	0	0	0	1	0	0	0	0	0	0	0	0	0	0	0
Gh_A05G315600	1	0	0	0	0	0	0	0	1	0	0	0	0	0	0	0	0	0	0	0
Gh_A05G315800	1	0	0	0	0	0	0	0	1	0	0	0	0	0	0	0	1	0	0	0
Gh_A05G316000	1	0	0	0	0	0	0	0	1	0	0	0	0	0	0	0	0	0	0	0
Gh_A05G316300	1	0	0	0	0	0	0	0	1	0	0	0	0	0	0	0	0	0	0	0
Gh_A05G316900	6	0	0	0	0	0	0	0	5	0	0	0	0	0	0	0	0	0	1	0
Gh_A05G317300	1	0	0	0	0	1	0	0	1	0	0	0	0	0	0	0	0	0	0	0
Gh_A05G317800	2	0	0	0	0	0	0	0	2	0	0	0	0	0	0	0	0	0	0	0
Gh_A05G317900	1	0	0	0	0	0	0	0	1	0	0	0	0	0	0	0	0	0	0	0
Gh_A05G318100	4	0	0	0	0	0	0	0	4	0	1	0	0	0	0	0	0	0	0	0
Gh_A05G318200	1	0	0	0	0	0	0	0	1	0	0	0	0	0	0	0	0	0	0	0
Gh_A05G318500	1	0	0	0	0	0	0	0	1	0	1	0	0	0	0	0	0	0	0	0
Gh_A05G318700	1	0	0	0	0	0	0	0	0	0	2	0	0	0	0	0	0	1	0	0
Gh_A05G318800	2	0	0	0	0	0	0	0	2	0	1	0	0	0	0	0	0	0	0	0
Gh_A05G320100	1	0	0	0	0	0	0	0	1	0	0	0	0	0	0	0	0	0	0	0
Gh_A05G321600	1	0	0	0	0	0	0	0	1	0	0	0	0	0	0	0	0	0	0	0
Gh_A05G322200	2	0	0	0	0	0	0	0	2	0	0	0	0	0	0	1	0	0	0	0
Gh_A05G322400	1	0	0	0	0	0	0	0	1	0	0	0	0	0	0	0	0	0	0	0
Gh_A05G324300	1	0	0	0	0	0	0	0	1	0	0	0	0	1	0	1	0	0	0	0
Gh_A05G327000	3	0	0	0	0	0	0	0	3	0	0	0	0	0	0	0	0	0	0	0
Gh_A05G327100	1	0	0	0	0	0	0	0	1	0	0	0	0	0	0	0	0	0	0	0
Gh_A05G328000	1	0	0	0	0	0	0	0	1	0	0	0	0	0	0	0	0	0	0	0
Gh_A05G328200	1	0	0	0	0	0	0	0	1	0	1	0	0	0	0	0	0	0	0	0
Gh_A05G329500	1	0	0	0	0	0	0	0	1	0	0	0	0	0	0	0	1	0	0	0
Gh_A05G330200	4	0	0	2	0	0	0	0	3	0	0	0	0	0	0	0	0	1	0	0
Gh_A05G331800	1	0	0	0	0	0	0	0	1	0	0	0	0	0	0	0	0	0	0	0
Gh_A05G332400	1	0	0	0	0	0	0	0	1	0	0	0	0	0	0	0	0	0	0	0
Gh_A05G332600	1	0	0	0	0	0	0	0	1	0	0	0	0	0	0	1	0	0	0	0
Gh_A05G332800	1	0	0	0	0	0	0	0	1	0	0	0	0	0	0	0	0	0	0	0
Gh_A05G332900	1	0	0	0	0	0	0	0	1	0	0	0	0	0	0	0	0	0	0	0
Gh_A05G333200	1	0	0	0	0	0	0	0	1	0	0	0	0	0	0	0	0	0	0	0
Gh_A05G333600	1	0	0	0	0	0	0	0	1	0	0	0	0	0	0	0	0	0	0	0
Gh_A05G333700	1	0	0	0	0	0	0	0	1	0	0	0	0	0	0	0	0	0	0	0
Gh_A05G334100	1	0	0	0	0	0	0	0	1	0	0	0	0	0	0	0	0	0	0	0
Gh_A05G334900	1	0	0	0	0	1	0	0	0	0	1	0	0	0	0	0	0	0	1	0
Gh_A05G335400	1	0	0	0	0	0	0	0	1	0	0	0	0	0	0	0	0	0	0	0
Gh_A05G336400	1	0	0	0	0	0	0	0	1	0	0	0	0	0	0	0	0	0	0	0
Gh_A05G336500	2	0	0	0	0	0	0	0	2	0	1	0	0	0	0	0	0	0	0	0
Gh_A05G336900	1	0	0	0	0	0	0	0	1	0	0	0	0	0	0	0	0	0	0	0
Gh_A05G340000	1	0	0	0	0	0	0	0	1	0	0	0	0	0	0	0	0	1	0	0
Gh_A05G343600	1	0	0	0	0	0	0	0	1	0	0	0	0	0	0	0	0	0	0	0
Gh_A05G345500	1	0	0	0	0	0	0	0	1	0	0	0	0	0	0	0	0	0	0	0
Gh_A05G346400	1	0	0	0	0	0	0	0	1	0	0	0	0	0	0	0	0	0	0	0
Gh_A05G347100	1	0	0	0	0	0	0	0	1	0	0	0	0	0	0	0	0	0	0	0
Gh_A05G348600	1	0	0	0	0	0	0	0	1	0	0	0	0	0	0	0	0	0	0	0
Gh_A05G349100	2	0	0	0	0	0	0	0	2	0	0	0	0	0	0	0	0	0	0	0
Gh_A05G350400	1	0	0	0	0	0	0	0	1	0	1	0	0	0	0	0	0	0	0	0
Gh_A05G350800	1	0	0	0	0	0	0	0	1	0	0	0	0	0	0	0	0	0	0	0
Gh_A05G351100	1	0	0	0	0	0	0	0	1	0	0	0	0	0	0	0	0	0	0	0
Gh_A05G351700	1	0	0	0	0	0	0	0	1	0	0	0	0	0	0	0	0	0	0	0
Gh_A05G352600	1	0	0	0	0	0	0	0	1	0	0	0	0	0	0	0	0	0	0	0
Gh_A05G352700	2	0	0	0	0	0	0	0	2	0	0	0	0	0	0	0	0	0	0	0
Gh_A05G353500	1	0	0	1	0	0	0	0	1	0	0	0	0	0	0	0	0	0	0	0
Gh_A05G354400	1	0	0	0	0	0	0	0	0	0	0	0	0	0	1	0	0	0	0	0
Gh_A05G355500	2	0	0	0	0	1	0	0	1	0	0	0	0	0	0	0	0	0	1	0
Gh_A05G357100	1	0	0	0	0	0	0	0	1	0	0	0	0	0	0	0	0	0	0	0
Gh_A05G357300	1	0	0	1	0	0	0	0	0	0	0	0	0	0	0	1	0	0	1	0
Gh_A05G357500	2	0	0	1	0	0	0	0	2	0	0	0	0	0	0	0	0	0	0	0
Gh_A05G357700	2	0	0	0	0	0	0	0	2	0	0	0	0	0	0	0	0	0	0	0
Gh_A05G359000	1	0	0	0	0	0	0	0	1	0	0	0	0	0	0	0	0	0	0	0
Gh_A05G360400	1	0	0	0	0	0	0	0	1	0	0	0	0	0	0	1	0	0	0	0
Gh_A05G361600	1	0	0	0	0	0	0	0	1	0	0	0	0	0	0	0	0	0	0	0
Gh_A05G362700	3	0	0	0	0	0	0	0	3	0	0	0	0	0	0	2	0	0	0	0
Gh_A05G362800	1	0	0	1	0	0	0	0	0	0	0	0	0	0	1	1	0	0	0	0
Gh_A05G363100	1	0	0	0	0	0	0	0	1	0	0	0	0	0	0	0	0	0	0	0
Gh_A05G364600	1	0	0	0	0	0	0	0	1	0	0	0	0	0	0	0	0	0	0	0
Gh_A05G365100	1	0	0	0	0	0	0	0	1	0	0	0	0	0	0	0	0	0	0	0
Gh_A05G365200	1	0	0	0	0	0	0	0	1	0	0	0	0	0	0	0	0	0	0	0
Gh_A05G366200	2	0	0	0	0	0	0	0	1	0	3	0	0	0	0	0	0	1	0	0
Gh_A05G366500	1	0	0	0	0	0	0	0	1	0	0	0	0	0	0	0	0	0	0	0
Gh_A05G366900	2	0	0	0	0	0	0	0	0	0	0	0	0	0	0	0	0	2	0	0
Gh_A05G367800	1	0	0	0	0	0	0	0	1	0	0	0	0	0	0	0	0	0	0	0
Gh_A05G368500	5	0	0	0	0	0	1	0	5	0	0	0	0	0	0	0	0	0	0	0
Gh_A05G369100	1	0	0	0	0	0	0	0	1	0	0	0	0	0	0	0	0	0	1	0
Gh_A05G369300	1	0	0	0	0	0	0	0	1	0	0	0	0	0	0	0	0	0	0	0
Gh_A05G370400	2	0	0	0	0	1	0	0	2	0	0	0	0	0	0	0	0	0	0	0
Gh_A05G370700	1	0	0	0	0	1	0	0	0	0	0	0	0	0	0	0	0	0	1	0
Gh_A05G372300	1	0	0	0	0	0	0	0	1	0	0	0	0	0	0	0	0	0	0	0
Gh_A05G373300	1	0	0	0	0	0	0	0	0	0	0	0	0	1	0	0	0	0	0	0
Gh_A05G373400	1	0	0	0	0	0	0	0	1	0	0	0	0	0	0	0	0	0	0	0
Gh_A05G374100	1	0	0	0	0	0	0	0	1	0	0	0	0	0	0	0	0	0	0	0
Gh_A05G375600	1	0	0	0	0	0	0	0	1	0	1	0	0	0	0	0	0	0	0	0
Gh_A05G376800	2	0	0	0	0	0	0	0	2	0	0	0	0	0	0	0	0	0	0	0
Gh_A05G378100	2	0	0	0	0	0	0	0	2	0	1	0	0	0	0	0	0	0	0	0
Gh_A05G378800	1	0	0	0	0	0	0	0	1	0	0	0	0	0	0	0	0	0	0	0
Gh_A05G380900	1	0	0	0	0	0	0	0	1	0	0	0	0	0	0	0	0	1	0	0
Gh_A05G381200	1	0	0	0	0	0	0	0	1	0	0	0	0	0	0	0	0	0	0	0
Gh_A05G381300	1	0	0	0	0	0	0	0	1	0	0	0	0	0	0	0	0	0	0	0
Gh_A05G382300	1	0	0	0	0	0	0	0	1	0	0	0	0	0	0	0	1	0	0	0
Gh_A05G383000	1	0	0	1	0	0	0	0	0	0	0	0	0	0	0	1	0	0	1	0
Gh_A05G384600	1	0	0	0	0	0	0	0	0	0	0	0	0	0	1	0	0	0	0	0
Gh_A05G385100	1	0	0	0	0	0	0	0	1	0	0	0	0	0	0	0	0	0	0	0
Gh_A05G385300	1	0	0	0	0	0	0	0	1	0	0	0	0	0	0	0	0	0	0	0
Gh_A05G388500	2	0	0	0	0	0	0	0	2	0	0	0	0	0	0	0	0	0	0	0
Gh_A05G390300	1	0	0	0	0	0	0	0	1	0	0	0	0	0	0	0	0	0	0	0
Gh_A05G390400	1	0	0	0	0	0	0	0	1	0	0	0	0	0	0	0	0	0	0	0
Gh_A05G391100	1	0	0	0	0	0	0	0	1	0	0	0	0	0	0	0	0	0	0	0
Gh_A05G393200	1	0	0	0	0	0	0	0	1	0	0	0	0	0	0	0	0	0	0	0
Gh_A05G393400	2	0	0	0	0	0	0	0	2	0	1	0	0	0	0	0	0	0	0	0
Gh_A05G393900	1	0	0	0	0	0	0	0	1	0	1	0	0	0	0	0	0	0	0	0
Gh_A05G394700	1	0	0	0	0	0	0	0	1	0	0	0	0	0	0	0	0	0	0	0
Gh_A05G395400	4	0	0	0	0	0	0	0	2	0	1	0	0	0	0	1	1	0	2	0
Gh_A05G395600	1	0	0	0	0	0	0	0	1	0	0	0	0	0	0	0	0	0	0	0
Gh_A05G396300	1	0	0	0	0	0	0	0	1	0	0	0	0	0	0	0	0	0	0	0
Gh_A05G396400	3	0	0	0	0	0	0	0	3	0	0	0	0	0	0	0	0	0	0	0
Gh_A05G396600	1	0	0	0	0	0	0	0	1	0	0	0	0	0	0	0	0	0	0	0
Gh_A05G396900	2	0	0	0	0	0	0	0	2	0	0	0	0	0	0	0	0	0	0	0
Gh_A05G397100	3	1	0	0	0	0	0	0	3	0	0	0	0	0	0	0	0	0	0	0
Gh_A05G397300	1	0	0	1	0	0	0	0	0	0	0	0	0	0	1	1	0	0	0	0
Gh_A05G397800	1	0	0	0	1	0	0	0	1	0	0	0	0	0	0	0	0	0	0	0
Gh_A05G399000	1	0	0	0	0	0	0	0	1	0	1	0	0	0	0	0	0	0	0	0
Gh_A05G401900	1	0	0	0	0	0	0	0	1	0	0	0	0	0	0	0	0	0	0	0
Gh_A05G403300	1	0	0	0	0	0	0	0	1	0	0	0	0	0	0	0	0	0	0	0
Gh_A05G403700	1	0	0	0	0	0	0	0	1	0	0	0	0	0	0	0	0	0	0	0
Gh_A05G404000	3	0	0	0	0	0	0	0	2	0	0	0	0	0	0	0	0	0	1	0
Gh_A05G404200	1	0	0	0	0	0	0	0	1	0	1	0	0	0	0	0	0	0	0	0
Gh_A05G406400	1	0	0	0	0	0	0	0	1	0	0	0	0	0	0	0	0	0	0	0
Gh_A05G407100	1	0	0	0	0	0	0	0	1	0	0	0	0	0	0	0	0	0	0	0
Gh_A05G407400	1	0	0	0	0	0	0	0	1	0	0	0	0	0	0	0	0	0	0	0
Gh_A05G408300	1	0	0	0	0	1	0	0	1	0	0	0	0	0	0	0	0	0	0	0
Gh_A05G408700	1	0	0	0	0	0	0	0	1	0	0	0	0	0	0	0	0	0	0	0
Gh_A05G410000	2	0	0	0	0	0	0	0	2	0	0	0	0	0	0	0	0	0	1	0
Gh_A05G411300	1	0	0	0	0	0	0	0	1	0	0	0	0	0	0	1	0	0	0	0
Gh_A05G411800	4	0	0	0	0	0	0	0	4	0	0	0	0	0	0	0	0	0	0	0
Gh_A05G412400	1	0	0	0	0	0	0	0	1	0	0	0	0	0	0	0	0	0	0	0
Gh_A05G412700	2	0	0	0	0	0	0	0	2	0	0	0	0	0	0	0	0	0	1	0
Gh_A05G414800	1	0	0	0	0	0	0	0	1	0	0	0	0	0	0	0	0	0	0	0
Gh_A05G415500	1	0	0	1	0	0	0	0	1	0	0	0	0	0	0	0	0	0	1	0
Gh_A05G416400	1	0	0	0	0	0	0	0	1	0	0	0	0	0	0	0	0	0	0	0
Gh_A05G416700	1	0	0	0	0	0	0	0	1	0	0	0	0	0	0	0	0	0	0	0
Gh_A05G416900	1	0	0	0	0	0	0	0	1	0	0	0	0	0	0	0	0	0	0	0
Gh_A05G417200	3	0	0	0	0	0	0	0	3	0	2	0	0	0	0	0	0	0	0	0
Gh_A05G418900	1	0	0	0	0	0	0	0	1	0	0	0	0	0	0	0	0	0	0	0
Gh_A06G000600	1	0	0	0	1	0	0	0	1	0	0	0	0	0	0	0	0	0	0	0
Gh_A06G000900	2	0	0	0	0	0	1	0	1	0	1	0	0	0	0	0	0	1	0	0
Gh_A06G001200	1	0	0	0	0	0	0	0	0	0	0	0	0	0	1	0	0	0	0	0
Gh_A06G002900	1	0	0	0	0	0	1	0	0	0	0	0	0	0	0	0	0	1	0	0
Gh_A06G003300	1	0	0	0	0	1	0	0	0	0	0	0	0	0	0	0	0	1	0	0
Gh_A06G004400	1	0	0	0	0	1	0	0	0	0	0	0	0	0	1	1	0	0	0	0
Gh_A06G012400	1	0	0	0	0	0	0	0	1	0	1	0	0	0	0	0	0	0	0	0
Gh_A06G012600	1	0	0	0	0	0	0	0	1	0	0	0	0	0	0	0	0	0	0	0
Gh_A06G013600	1	0	0	0	0	0	0	0	1	0	0	0	0	0	0	0	0	0	0	0
Gh_A06G013700	2	0	0	0	0	0	0	0	2	0	0	0	0	0	0	1	0	0	0	0
Gh_A06G014400	1	0	0	0	0	0	1	0	1	0	0	0	0	0	0	0	0	0	0	0
Gh_A06G015200	1	0	0	0	0	0	0	0	1	0	0	0	0	0	0	0	0	0	0	0
Gh_A06G016100	1	0	0	0	0	0	0	0	0	0	0	0	0	0	1	0	0	0	0	0
Gh_A06G017100	1	0	0	0	0	0	0	0	1	0	0	0	0	0	0	0	0	0	0	0
Gh_A06G017200	1	0	0	0	0	0	0	0	1	0	0	0	0	0	0	1	0	0	0	0
Gh_A06G017700	1	0	0	0	0	0	0	0	1	0	0	0	0	0	0	0	0	0	0	0
Gh_A06G020100	1	0	0	0	0	0	0	0	1	0	0	0	0	0	0	0	0	0	0	0
Gh_A06G020300	1	0	0	0	0	0	0	0	1	0	0	0	0	0	0	0	0	0	0	0
Gh_A06G021500	1	0	0	0	0	0	0	0	1	0	0	0	0	0	0	0	0	0	0	0
Gh_A06G021900	1	0	0	0	0	0	0	0	1	0	0	0	0	0	0	0	0	0	0	0
Gh_A06G022500	1	0	0	0	0	0	0	0	1	0	0	0	0	0	0	0	0	0	0	0
Gh_A06G022600	1	0	0	0	0	0	0	0	1	0	0	0	0	0	0	0	0	0	0	0
Gh_A06G023300	1	0	0	0	0	0	0	0	1	0	0	0	0	0	0	0	0	0	0	0
Gh_A06G023600	1	0	0	0	0	0	0	0	1	0	0	0	0	0	0	0	1	0	0	0
Gh_A06G024600	1	0	0	0	0	0	0	0	1	0	0	0	0	0	0	0	0	0	0	0
Gh_A06G026100	1	0	0	0	0	0	0	0	1	0	0	0	0	0	0	0	0	0	0	0
Gh_A06G028200	1	0	0	0	0	0	0	0	1	0	0	0	0	0	0	1	0	0	0	0
Gh_A06G028400	1	0	0	0	0	0	0	0	1	0	0	0	0	0	0	0	0	0	0	0
Gh_A06G029300	1	0	0	0	0	0	0	0	0	0	1	0	0	0	0	0	0	1	0	0
Gh_A06G029500	2	0	0	0	0	0	0	0	2	0	0	0	0	0	0	1	0	0	0	0
Gh_A06G032400	1	0	0	0	0	0	0	0	1	0	0	0	0	0	0	0	0	0	0	0
Gh_A06G034000	1	0	0	0	0	0	0	0	1	0	0	0	0	0	0	0	0	0	0	0
Gh_A06G034900	1	0	0	0	0	0	0	0	1	0	0	0	0	0	0	0	0	0	0	0
Gh_A06G036100	1	0	0	0	0	0	0	0	1	0	0	0	0	0	0	0	0	0	0	0
Gh_A06G037800	2	0	0	0	0	0	0	0	2	0	1	0	0	0	0	0	0	0	0	0
Gh_A06G038000	4	0	0	0	0	0	0	0	4	0	2	0	0	0	0	1	0	0	0	0
Gh_A06G038600	1	0	0	0	0	0	0	0	1	0	0	0	0	0	0	0	0	0	0	0
Gh_A06G039500	1	0	0	0	0	0	0	0	1	0	0	0	0	0	0	0	0	0	0	0
Gh_A06G039700	1	0	0	0	0	0	0	0	1	0	0	0	0	0	0	0	0	0	0	0
Gh_A06G039800	1	0	0	0	0	0	0	0	1	0	0	0	0	0	0	0	0	0	0	0
Gh_A06G039900	2	0	0	0	0	0	0	0	2	0	0	0	0	0	0	0	0	0	0	0
Gh_A06G041900	1	0	0	0	0	0	0	0	1	0	0	0	0	0	0	0	0	0	0	0
Gh_A06G042200	2	0	0	0	0	0	0	0	2	0	0	0	0	0	0	0	0	1	0	0
Gh_A06G044600	2	0	0	0	0	0	0	0	2	0	0	0	0	0	0	0	0	0	0	0
Gh_A06G046200	2	0	0	0	0	0	0	0	2	0	0	0	0	0	0	0	0	0	0	0
Gh_A06G047300	2	0	0	1	0	0	0	0	2	0	0	0	0	0	0	0	0	0	0	0
Gh_A06G048400	1	0	0	0	0	0	0	0	1	0	0	0	0	0	0	0	0	0	0	0
Gh_A06G049400	2	0	0	0	0	0	1	0	2	0	1	0	0	0	0	0	0	0	0	0
Gh_A06G049600	1	0	0	0	0	1	0	0	1	0	0	0	0	0	0	0	0	0	0	0
Gh_A06G049700	1	0	0	0	0	0	0	0	1	0	0	0	0	0	0	0	0	0	0	0
Gh_A06G050100	1	0	0	0	0	0	0	0	1	0	0	0	0	0	0	0	0	0	0	0
Gh_A06G051500	2	0	0	0	0	0	0	0	1	0	0	0	0	0	1	0	0	0	0	0
Gh_A06G052300	2	0	0	0	0	1	0	0	2	0	0	0	0	0	0	0	0	0	0	0
Gh_A06G053000	1	0	0	0	0	0	0	0	1	0	0	0	0	0	0	0	0	0	0	0
Gh_A06G053100	1	0	0	0	0	0	0	0	1	0	0	0	0	0	0	0	0	0	0	0
Gh_A06G054400	1	0	0	0	0	0	0	0	1	0	0	0	0	0	0	0	0	0	0	0
Gh_A06G055000	1	0	0	0	0	0	0	0	1	0	0	0	0	0	0	0	0	0	0	0
Gh_A06G057000	1	0	0	0	0	0	0	0	1	0	0	0	0	0	0	0	0	0	0	0
Gh_A06G058100	2	0	0	0	1	0	0	0	1	0	0	0	0	0	0	0	0	1	0	0
Gh_A06G058600	1	0	0	0	0	0	0	0	1	0	1	0	0	0	0	0	0	0	0	0
Gh_A06G058700	3	0	0	0	0	0	0	0	3	0	0	0	0	0	0	0	0	0	0	0
Gh_A06G058800	1	0	0	0	0	0	0	0	1	0	0	0	0	0	0	0	0	0	1	0
Gh_A06G058900	1	0	0	0	0	0	0	0	1	0	0	0	0	0	0	0	0	0	0	0
Gh_A06G059100	2	0	0	0	1	1	0	0	2	0	1	0	0	0	0	0	0	0	0	0
Gh_A06G059800	1	0	0	0	0	0	0	0	1	0	0	0	0	0	0	0	0	0	0	0
Gh_A06G060100	1	0	0	0	0	0	0	0	1	0	0	0	0	0	0	0	0	0	0	0
Gh_A06G060600	1	0	0	0	0	0	0	0	1	0	0	0	0	0	0	0	0	0	0	0
Gh_A06G060800	1	0	0	0	0	0	0	0	1	0	1	0	0	0	0	0	1	0	0	0
Gh_A06G061100	2	0	0	0	0	0	0	0	2	0	0	0	0	0	0	0	0	0	0	0
Gh_A06G062600	3	0	0	0	0	0	0	0	3	0	0	0	0	0	0	0	0	0	0	0
Gh_A06G063400	1	0	0	0	0	0	0	0	1	0	0	0	0	0	0	0	0	0	0	0
Gh_A06G063600	1	0	0	0	0	0	0	0	1	0	0	0	0	0	0	0	0	0	0	0
Gh_A06G063800	1	0	0	0	0	0	0	0	1	0	0	0	0	0	0	0	0	0	0	0
Gh_A06G064100	1	0	0	0	0	0	0	0	1	0	0	0	0	0	0	0	0	0	0	0
Gh_A06G064300	1	0	0	0	0	0	0	0	1	0	0	0	0	0	0	0	0	0	0	0
Gh_A06G064800	1	0	0	0	0	0	0	0	1	0	0	0	0	0	0	0	1	0	0	0
Gh_A06G067000	2	0	0	0	0	0	0	0	2	0	0	0	0	0	0	0	0	0	0	0
Gh_A06G068300	2	0	0	0	0	1	0	0	2	0	0	0	0	0	0	0	0	0	1	0
Gh_A06G069100	1	0	0	0	0	0	0	0	1	0	0	0	0	0	0	0	0	1	0	0
Gh_A06G070900	1	0	0	0	0	0	0	0	1	0	0	0	0	0	0	0	0	0	0	0
Gh_A06G071000	1	0	0	0	0	0	0	0	1	0	0	0	0	0	0	0	0	0	0	0
Gh_A06G073400	1	0	0	0	0	0	0	0	1	0	0	0	0	0	0	0	0	0	0	0
Gh_A06G074000	1	0	0	0	0	0	0	0	1	0	0	0	0	0	0	0	0	0	0	0
Gh_A06G076500	1	0	0	0	0	0	0	0	1	0	0	0	0	0	0	0	0	0	0	0
Gh_A06G077000	1	0	0	0	0	0	0	0	1	0	0	0	0	0	0	0	1	0	0	0
Gh_A06G077300	1	0	0	0	0	0	0	0	1	0	0	0	0	0	0	0	0	0	1	0
Gh_A06G077800	2	0	0	2	0	0	1	0	2	0	0	0	0	0	0	1	0	0	0	0
Gh_A06G078300	1	0	0	0	0	0	0	0	1	0	0	0	0	0	0	1	0	0	0	0
Gh_A06G079800	1	0	0	0	0	0	0	0	1	0	0	0	0	0	0	0	0	0	0	0
Gh_A06G081100	1	0	0	0	0	0	0	0	1	0	0	0	0	0	0	0	0	0	0	0
Gh_A06G082100	1	0	0	0	0	0	0	0	1	0	0	0	0	0	0	0	0	0	0	0
Gh_A06G082900	1	0	0	0	0	0	0	0	1	0	0	0	0	0	0	0	0	0	0	0
Gh_A06G083300	1	0	0	0	0	1	0	0	0	0	0	0	0	0	1	1	0	0	0	0
Gh_A06G083400	1	0	0	0	0	0	0	0	1	0	0	0	0	0	0	0	0	0	0	0
Gh_A06G083700	1	0	0	0	0	0	0	0	1	0	0	0	0	0	0	0	0	0	0	0
Gh_A06G084100	1	0	0	0	0	0	0	0	1	0	0	0	0	0	0	0	0	0	0	0
Gh_A06G085200	1	0	0	0	0	0	0	0	1	0	0	0	0	0	0	0	1	0	0	0
Gh_A06G085300	1	0	0	0	0	0	0	0	1	0	0	0	0	0	0	0	0	0	0	0
Gh_A06G085500	1	0	0	0	0	0	0	0	1	0	0	0	0	0	0	0	0	0	0	0
Gh_A06G086900	2	0	0	0	0	0	0	0	2	0	0	0	0	0	0	0	0	0	0	0
Gh_A06G087800	1	0	0	0	0	0	0	0	1	0	0	0	0	0	0	0	0	0	0	0
Gh_A06G088000	1	0	0	0	0	0	0	0	1	0	0	0	0	0	0	0	0	0	0	0
Gh_A06G088400	1	0	0	0	0	0	0	0	1	0	0	0	0	0	0	0	0	0	0	0
Gh_A06G088700	1	0	0	0	0	0	0	0	1	0	0	0	0	0	0	1	0	0	0	0
Gh_A06G090700	2	0	0	0	0	0	0	0	2	0	0	0	0	0	0	0	0	0	0	0
Gh_A06G090800	1	0	0	0	0	0	0	0	1	0	0	0	0	0	0	0	0	0	0	0
Gh_A06G090900	1	0	0	0	0	0	0	0	0	0	0	0	0	0	1	0	0	0	0	0
Gh_A06G092700	1	0	0	0	0	0	0	0	1	0	1	0	0	0	0	0	1	0	0	0
Gh_A06G092900	1	0	0	0	0	0	0	0	1	0	0	0	0	0	0	0	0	0	0	0
Gh_A06G094500	2	0	0	0	0	0	0	0	2	0	0	0	0	0	0	0	0	0	0	0
Gh_A06G094800	1	0	0	0	0	0	0	0	1	0	0	0	0	0	0	0	0	0	0	0
Gh_A06G097900	1	0	0	0	0	0	0	0	1	0	0	0	0	0	0	0	0	0	0	0
Gh_A06G098400	1	0	0	0	0	0	0	0	1	0	0	0	0	0	0	0	0	0	0	0
Gh_A06G099000	1	0	0	0	0	0	0	0	1	0	1	0	0	0	0	0	0	0	0	0
Gh_A06G099300	1	0	0	0	0	0	0	0	1	0	0	0	0	0	0	0	0	0	1	0
Gh_A06G102000	1	0	0	0	0	0	0	0	1	0	0	0	0	0	0	0	0	0	0	0
Gh_A06G102100	1	0	0	0	0	0	0	0	1	0	0	0	0	0	0	0	0	0	0	0
Gh_A06G104400	1	1	0	0	0	0	0	0	1	0	3	0	0	0	0	1	0	0	0	0
Gh_A06G104800	1	0	0	0	0	0	0	0	1	0	0	0	0	0	0	0	1	0	0	0
Gh_A06G105100	2	0	0	0	0	0	0	0	2	0	1	0	0	0	0	0	0	0	0	0
Gh_A06G105300	1	0	0	0	0	0	0	0	0	0	0	0	0	0	1	1	0	0	0	0
Gh_A06G105700	1	0	0	0	0	0	0	0	0	0	0	0	0	1	0	0	0	0	0	0
Gh_A06G105900	1	0	0	0	0	0	0	0	1	0	0	0	0	0	0	0	0	0	0	0
Gh_A06G108200	1	0	0	0	0	0	0	0	1	0	0	0	0	0	0	0	0	0	0	0
Gh_A06G108800	1	0	0	0	0	0	0	0	1	0	0	0	0	0	0	0	0	0	0	0
Gh_A06G109300	1	0	0	0	0	0	0	0	1	0	0	0	0	0	0	0	0	0	0	0
Gh_A06G110400	1	0	0	0	0	0	0	0	1	0	0	0	0	0	0	0	0	0	0	0
Gh_A06G111600	2	0	0	0	0	0	0	0	1	0	0	0	0	0	1	0	0	0	0	0
Gh_A06G112400	1	0	0	0	0	0	0	0	1	0	1	0	0	0	0	1	0	0	0	0
Gh_A06G113600	1	0	0	0	0	0	0	0	1	0	0	0	0	0	0	0	0	0	0	0
Gh_A06G116700	3	0	0	0	0	0	0	0	3	0	0	0	0	0	0	0	0	0	0	0
Gh_A06G117100	1	0	0	0	0	0	0	0	1	0	0	0	0	0	0	0	0	0	0	0
Gh_A06G117400	1	0	0	0	0	0	0	0	1	0	0	0	0	0	0	0	0	0	0	0
Gh_A06G117600	1	0	0	0	0	0	0	0	1	0	0	0	0	0	0	0	0	0	0	0
Gh_A06G117900	1	0	0	0	0	0	0	0	1	0	0	0	0	0	0	0	0	0	0	0
Gh_A06G118000	2	0	0	0	0	0	0	0	2	0	0	0	0	0	0	0	0	0	0	0
Gh_A06G118200	1	0	0	0	0	0	0	0	1	0	1	0	0	1	0	1	0	0	0	0
Gh_A06G118700	1	0	0	0	0	0	0	0	1	0	1	0	0	0	0	0	0	0	0	0
Gh_A06G118800	1	0	0	0	0	0	0	0	1	0	0	0	0	0	0	0	0	0	0	0
Gh_A06G119300	2	0	0	0	0	1	0	0	0	0	0	0	0	0	0	1	0	0	2	0
Gh_A06G119800	2	0	0	0	0	0	0	0	2	0	0	0	0	0	0	0	0	0	1	0
Gh_A06G120200	1	0	0	0	0	0	0	0	1	0	0	0	0	0	0	0	0	0	0	0
Gh_A06G121300	3	0	0	0	1	0	0	0	2	0	0	0	0	0	0	0	0	1	0	0
Gh_A06G123000	3	0	0	1	0	0	0	0	3	0	0	0	0	0	0	0	0	0	0	0
Gh_A06G123600	1	0	0	0	0	0	0	0	1	0	0	0	0	0	0	0	0	0	0	0
Gh_A06G123700	1	0	0	0	0	0	0	0	1	0	0	0	0	0	0	0	0	0	1	0
Gh_A06G123800	1	0	0	0	0	0	0	0	1	0	0	0	0	0	0	0	0	0	0	0
Gh_A06G124300	2	0	0	0	0	0	0	0	2	0	0	0	0	0	0	0	0	0	0	0
Gh_A06G124900	1	0	0	0	0	0	0	0	1	0	0	0	0	0	0	0	0	0	0	0
Gh_A06G125400	1	0	0	0	0	0	0	0	1	0	0	0	0	0	0	0	0	0	0	0
Gh_A06G125800	1	0	0	0	0	0	0	0	1	0	0	0	0	0	0	0	0	0	0	0
Gh_A06G126300	1	0	0	0	0	0	0	0	1	0	0	0	0	0	0	0	0	0	0	0
Gh_A06G127200	1	0	0	0	0	0	0	0	1	0	0	0	0	0	0	0	0	0	0	0
Gh_A06G128100	1	0	0	0	0	0	0	0	1	0	0	0	0	0	0	0	0	0	0	0
Gh_A06G129800	1	0	0	0	0	0	0	0	1	0	0	0	0	0	0	0	0	0	0	0
Gh_A06G130400	1	0	0	1	0	0	0	0	0	0	0	0	0	0	0	0	0	0	1	0
Gh_A06G131100	1	0	0	0	0	0	0	0	1	0	0	0	0	0	0	0	0	0	0	0
Gh_A06G131500	1	0	0	0	0	0	0	0	1	0	0	0	0	0	0	0	0	0	0	0
Gh_A06G132100	1	0	0	0	0	0	0	0	1	0	0	0	0	0	0	0	0	0	0	0
Gh_A06G133000	1	0	0	0	0	0	0	0	1	0	1	0	0	0	0	0	0	0	0	0
Gh_A06G133200	1	0	0	0	0	0	0	0	1	0	0	0	0	0	0	0	0	0	0	0
Gh_A06G134500	2	0	0	0	0	0	0	0	1	0	0	0	0	1	1	1	0	0	0	0
Gh_A06G135000	1	0	0	0	1	0	0	0	0	0	0	0	0	0	0	1	0	1	0	0
Gh_A06G138500	2	0	0	0	0	0	0	0	2	0	0	0	0	0	0	0	0	0	0	0
Gh_A06G138600	2	0	0	0	0	0	0	0	2	0	0	0	0	0	0	0	0	0	0	0
Gh_A06G138800	1	0	0	0	0	0	0	0	1	0	0	0	0	0	0	1	0	0	0	0
Gh_A06G139200	1	0	0	1	0	0	0	0	1	0	1	0	0	0	0	0	0	0	0	0
Gh_A06G139300	3	0	0	0	0	0	0	0	3	0	1	0	0	0	0	0	0	0	0	0
Gh_A06G140000	1	0	0	0	0	0	0	0	1	0	0	0	0	0	0	0	0	0	0	0
Gh_A06G141100	1	0	0	0	0	0	0	0	1	0	0	0	0	0	0	0	0	0	0	0
Gh_A06G142500	1	0	0	0	0	0	0	0	1	0	0	0	0	0	0	0	0	0	0	0
Gh_A06G143300	1	0	0	1	0	0	0	0	0	0	0	0	0	1	0	1	0	0	0	0
Gh_A06G144200	1	0	0	0	0	0	0	0	1	0	0	0	0	0	0	0	0	0	0	0
Gh_A06G145200	1	0	0	0	0	0	0	0	1	0	0	0	0	0	0	0	0	0	0	0
Gh_A06G145300	1	0	0	0	0	0	0	0	1	0	0	0	0	0	0	1	0	0	0	0
Gh_A06G146600	1	0	0	0	0	0	0	0	1	0	0	0	0	0	0	0	0	0	0	0
Gh_A06G146800	1	0	0	0	0	0	0	0	1	0	0	0	0	0	0	0	0	0	0	0
Gh_A06G147300	2	0	0	0	0	0	0	0	2	0	0	0	0	0	0	0	0	0	0	0
Gh_A06G147400	1	0	0	0	0	0	0	0	1	0	0	0	0	0	0	0	1	0	0	0
Gh_A06G148600	1	0	0	0	0	0	0	0	1	0	0	0	0	0	0	0	0	0	0	0
Gh_A06G150000	1	0	0	0	0	0	0	0	0	0	1	0	0	0	0	0	0	0	1	0
Gh_A06G150300	1	0	0	0	0	0	0	0	1	0	1	0	0	0	0	0	0	0	0	0
Gh_A06G150700	1	0	0	0	0	0	0	0	0	0	0	0	0	0	1	0	0	0	0	0
Gh_A06G151300	1	0	0	0	0	0	0	0	1	0	0	0	0	0	0	0	0	0	0	0
Gh_A06G152200	1	0	0	0	0	0	0	0	1	0	0	0	0	0	0	0	0	0	0	0
Gh_A06G152800	2	0	0	0	0	0	0	0	2	0	0	0	0	0	0	0	0	0	0	0
Gh_A06G153400	1	0	0	0	0	0	0	0	1	0	0	0	0	0	0	0	0	0	0	0
Gh_A06G155700	1	0	0	0	0	0	0	0	1	0	0	0	0	0	0	0	0	0	0	0
Gh_A06G156400	3	0	0	0	0	0	0	0	3	0	0	0	0	0	0	0	0	0	0	0
Gh_A06G156600	1	0	0	0	0	0	0	0	1	0	0	0	0	0	0	0	0	0	0	0
Gh_A06G157200	3	0	0	0	0	0	0	0	1	0	0	0	0	0	0	0	0	1	1	0
Gh_A06G157400	1	0	0	0	0	0	0	0	1	0	0	0	0	0	0	0	0	0	0	0
Gh_A06G157800	1	0	0	0	0	0	0	0	1	0	0	0	0	0	0	0	0	0	0	0
Gh_A06G158500	1	0	0	0	0	0	0	0	1	0	0	0	0	0	0	0	0	0	0	0
Gh_A06G160500	1	0	0	0	0	0	0	0	1	0	0	0	0	0	0	0	0	0	0	0
Gh_A06G160600	1	0	0	0	0	0	0	0	1	0	0	0	0	0	0	0	0	0	0	0
Gh_A06G160900	2	0	0	0	0	0	0	0	1	0	0	0	0	0	1	0	0	0	0	0
Gh_A06G161000	1	0	0	0	0	0	0	0	1	0	0	0	0	0	0	1	0	0	0	0
Gh_A06G161500	3	0	0	0	0	0	0	0	3	0	0	0	0	0	0	0	1	0	0	0
Gh_A06G162300	2	0	0	0	0	0	0	0	2	0	0	0	0	0	0	0	0	0	0	0
Gh_A06G162800	1	0	0	0	0	0	0	0	0	0	0	0	0	0	1	0	0	0	0	0
Gh_A06G163300	2	0	0	0	0	0	0	0	2	0	0	0	0	0	0	0	0	0	0	0
Gh_A06G163500	2	0	0	0	0	0	0	0	2	0	0	0	0	0	0	0	0	0	0	0
Gh_A06G163600	1	0	0	0	0	0	0	0	1	0	0	0	0	0	0	0	0	0	0	0
Gh_A06G164000	1	0	0	0	0	0	0	0	1	0	0	0	0	0	0	0	0	0	0	0
Gh_A06G164200	1	0	0	0	0	0	0	0	1	0	0	0	0	0	0	0	0	0	0	0
Gh_A06G164800	1	0	0	0	0	0	0	0	1	0	0	0	0	0	0	0	1	0	0	0
Gh_A06G165200	1	0	0	0	0	0	0	0	1	0	0	0	0	0	0	0	0	0	0	0
Gh_A06G165300	1	0	0	0	0	0	0	0	1	0	1	0	0	0	0	0	0	0	0	0
Gh_A06G165400	1	0	0	0	0	0	0	0	1	0	0	0	0	0	0	0	0	1	0	0
Gh_A06G166300	1	0	0	0	0	0	0	0	1	0	0	0	0	0	0	0	0	0	0	0
Gh_A06G166500	1	0	0	0	0	0	0	0	1	0	0	0	0	0	0	0	0	0	0	0
Gh_A06G167800	1	0	0	0	0	0	0	0	1	0	0	0	0	0	0	0	0	0	0	0
Gh_A06G168000	1	0	0	0	0	0	0	0	1	0	0	0	0	0	0	0	0	0	0	0
Gh_A06G168100	1	0	0	0	1	0	0	0	1	0	0	0	0	0	0	0	0	0	0	0
Gh_A06G169900	1	0	0	0	0	0	0	0	1	0	0	0	0	0	0	0	0	0	0	0
Gh_A06G170000	1	0	0	0	0	0	0	0	1	0	0	0	0	0	0	0	0	0	0	0
Gh_A06G170400	1	0	0	0	0	0	0	0	1	0	0	0	0	0	0	0	0	0	0	0
Gh_A06G170800	1	0	0	0	0	0	0	0	1	0	0	0	0	0	0	0	0	0	0	0
Gh_A06G171300	1	0	0	0	0	0	0	0	1	0	0	0	0	0	0	0	0	0	0	0
Gh_A06G172300	1	0	0	0	0	0	0	0	1	0	0	0	0	0	0	0	0	0	0	0
Gh_A06G173000	1	0	0	0	0	0	0	0	1	0	0	0	0	0	0	0	0	0	0	0
Gh_A06G173200	1	0	0	0	0	0	0	0	1	0	0	0	0	0	0	0	0	0	0	0
Gh_A06G173800	1	0	0	0	0	0	0	0	1	0	0	0	0	0	0	0	0	0	0	0
Gh_A06G174300	1	0	0	0	1	0	0	0	0	0	0	0	0	0	0	0	1	0	0	0
Gh_A06G174400	1	0	0	0	0	1	0	0	0	0	0	0	0	0	0	0	0	0	1	0
Gh_A06G174700	1	0	0	0	0	0	0	0	1	0	0	0	0	0	0	0	0	0	0	0
Gh_A06G175400	1	0	0	0	0	0	0	0	1	0	0	0	0	0	0	0	0	0	0	0
Gh_A06G176300	1	0	0	0	0	0	0	0	1	0	0	0	0	0	0	0	0	0	0	0
Gh_A06G177400	1	0	0	0	0	0	0	0	1	0	0	0	0	0	0	0	0	0	1	0
Gh_A06G178200	1	0	0	0	0	0	0	0	1	0	0	0	0	0	0	0	0	0	0	0
Gh_A06G178600	1	0	0	0	0	0	0	0	1	0	0	0	0	0	0	0	0	0	0	0
Gh_A06G179400	1	0	0	0	0	0	0	0	1	0	0	0	0	0	0	1	0	0	0	0
Gh_A06G181500	1	0	0	0	0	0	0	0	0	0	0	0	0	0	1	0	0	0	0	0
Gh_A06G182400	1	0	0	0	0	0	0	0	1	0	0	0	0	0	0	0	0	0	0	0
Gh_A06G183500	1	0	0	0	0	0	0	0	0	0	0	0	0	0	0	1	0	0	1	0
Gh_A06G183800	1	0	0	1	0	0	0	0	1	0	1	0	0	0	0	0	0	0	0	0
Gh_A06G184500	1	0	0	0	0	0	0	0	1	0	0	0	0	0	0	0	0	0	0	0
Gh_A06G185500	2	0	0	0	0	0	0	0	2	0	0	0	0	0	0	0	0	0	0	0
Gh_A06G185800	2	0	0	0	0	0	2	0	1	0	0	0	0	0	0	0	0	1	0	0
Gh_A06G186000	1	0	0	0	0	0	0	0	1	0	0	0	0	0	0	0	1	0	0	0
Gh_A06G186700	1	0	0	0	0	0	0	0	1	0	0	0	0	0	0	0	0	0	0	0
Gh_A06G187700	2	0	0	0	0	0	0	0	2	0	1	0	0	0	0	0	0	0	0	0
Gh_A06G188400	1	0	0	0	0	0	0	0	1	0	0	0	0	0	0	0	0	0	0	0
Gh_A06G188800	1	0	0	0	0	0	0	0	1	0	0	0	0	0	0	0	0	0	0	0
Gh_A06G188900	2	0	0	0	0	0	0	0	1	0	0	0	0	0	0	0	0	1	0	0
Gh_A06G189500	1	0	0	0	0	0	0	0	1	0	0	0	0	0	0	0	0	0	0	0
Gh_A06G190000	3	0	0	0	0	0	0	0	3	0	0	0	0	0	0	0	0	0	0	0
Gh_A06G191300	1	0	0	0	0	0	0	0	1	0	0	0	0	0	0	0	0	0	0	0
Gh_A06G193100	1	0	0	0	0	0	0	0	1	0	0	0	0	0	0	0	1	0	0	0
Gh_A06G193200	1	0	0	0	0	0	0	0	1	0	0	0	0	0	0	1	0	0	0	0
Gh_A06G193700	1	0	0	0	0	0	0	0	1	0	0	0	0	0	0	0	0	0	0	0
Gh_A06G193800	1	0	0	0	0	0	0	0	1	0	0	0	0	0	0	0	0	0	0	0
Gh_A06G194500	1	0	0	0	0	0	0	0	1	0	0	0	0	0	0	0	0	1	0	0
Gh_A06G194700	1	0	0	0	0	0	0	0	1	0	0	0	0	0	0	0	0	0	0	0
Gh_A06G195100	1	0	0	0	0	0	0	0	1	0	0	0	0	0	0	0	0	0	0	0
Gh_A06G195400	4	0	0	0	0	0	0	0	4	0	0	0	0	0	0	0	0	0	0	0
Gh_A06G196100	1	0	0	0	0	0	0	0	1	0	0	0	0	0	0	0	0	0	0	0
Gh_A06G196600	2	0	0	0	0	0	0	0	2	0	0	0	0	0	0	0	0	0	0	0
Gh_A06G197100	1	0	0	0	0	0	0	0	1	0	0	0	0	0	0	0	0	0	0	0
Gh_A06G198200	1	0	0	0	0	0	0	0	1	0	0	0	0	0	0	0	0	0	0	0
Gh_A06G198400	1	0	0	0	1	0	0	0	1	0	0	0	0	0	0	0	0	0	0	0
Gh_A06G199800	2	0	0	1	0	0	0	0	2	0	1	0	0	0	0	0	0	0	0	0
Gh_A06G200300	1	0	0	0	0	0	0	0	1	0	4	0	0	0	0	0	0	0	0	0
Gh_A06G200800	1	0	0	0	0	0	0	0	1	0	0	0	0	0	0	0	0	0	0	0
Gh_A06G200900	1	0	0	0	0	0	0	0	1	0	0	0	0	0	0	0	0	0	0	0
Gh_A06G202400	1	0	0	1	0	1	0	0	1	0	2	0	0	0	0	0	0	0	0	0
Gh_A06G202500	1	0	0	0	0	1	0	0	1	0	0	0	0	0	0	0	0	0	0	0
Gh_A06G203000	3	0	0	0	0	0	0	0	3	0	2	0	0	0	0	0	0	1	0	0
Gh_A06G204300	2	0	0	0	0	1	0	0	2	0	0	0	0	0	0	1	0	0	2	0
Gh_A06G205100	1	0	0	0	0	0	0	0	1	0	0	0	0	0	0	0	0	0	0	0
Gh_A06G205300	1	0	0	0	0	0	0	0	1	0	0	0	0	0	0	0	0	0	0	0
Gh_A06G205900	1	0	0	0	0	0	0	0	1	0	0	0	0	0	0	0	0	0	0	0
Gh_A06G206300	1	0	0	0	0	0	0	0	1	0	0	0	0	0	0	0	0	0	0	0
Gh_A06G208100	1	0	0	0	0	0	0	0	0	0	0	0	0	0	1	0	0	0	0	0
Gh_A06G208200	3	0	0	0	0	0	0	0	2	0	0	0	0	0	1	0	0	0	0	0
Gh_A06G209500	1	0	0	0	0	0	0	0	1	0	0	0	0	0	0	1	0	0	0	0
Gh_A06G211100	2	0	0	0	2	0	0	0	2	0	0	0	0	0	0	0	0	0	0	0
Gh_A06G211300	3	0	0	0	0	0	0	0	3	0	0	0	0	0	0	0	0	0	0	0
Gh_A06G213300	1	0	0	0	0	0	0	0	1	0	0	0	0	0	0	0	0	0	0	0
Gh_A06G213900	3	0	0	0	1	0	1	0	3	0	0	0	0	0	0	0	0	0	0	0
Gh_A06G214200	3	0	0	0	0	0	0	0	3	0	0	0	0	0	0	1	0	1	0	0
Gh_A06G214300	3	0	0	0	0	0	0	0	3	0	1	0	0	0	0	0	0	0	0	0
Gh_A06G214900	1	0	0	0	0	0	0	0	1	0	0	0	0	0	0	0	0	0	0	0
Gh_A06G215500	3	0	0	0	0	0	0	0	3	0	0	0	0	0	0	0	0	0	0	0
Gh_A06G217600	2	0	0	0	0	0	0	0	2	0	0	0	0	0	0	0	0	0	1	0
Gh_A06G218100	5	0	0	0	0	0	0	0	5	0	0	0	0	0	0	0	0	0	0	0
Gh_A06G218500	1	0	0	0	0	0	0	0	1	0	0	0	0	0	0	0	0	0	0	0
Gh_A06G218600	1	0	0	0	0	0	0	0	1	0	0	0	0	0	0	0	0	0	0	0
Gh_A06G219300	2	0	0	0	0	0	0	0	2	0	0	0	0	0	0	0	0	0	0	0
Gh_A06G219600	1	0	0	0	0	0	0	0	1	0	0	0	0	0	0	0	0	0	0	0
Gh_A06G220000	1	0	0	0	0	0	0	0	0	0	1	0	0	0	1	0	0	0	0	0
Gh_A06G220800	1	0	0	0	0	0	0	0	1	0	0	0	0	0	0	0	0	0	0	0
Gh_A06G221800	1	0	0	0	0	0	0	0	1	0	0	0	0	0	0	0	0	0	0	0
Gh_A06G222100	1	0	0	0	0	0	0	0	1	0	0	0	0	0	0	0	0	0	0	0
Gh_A06G222200	1	0	0	0	0	0	0	0	1	0	2	0	0	0	0	1	0	0	0	0
Gh_A06G222600	3	0	0	0	0	0	0	0	3	0	0	0	0	0	0	0	0	0	0	0
Gh_A06G222700	3	0	0	0	0	0	0	0	3	0	1	0	0	0	0	0	0	0	0	0
Gh_A06G222900	1	0	0	0	0	0	0	0	1	0	0	0	0	0	0	0	0	0	0	0
Gh_A06G223000	3	0	0	0	0	0	0	0	3	0	0	0	0	0	0	0	0	0	0	0
Gh_A06G223200	1	0	0	0	0	0	0	0	1	0	0	0	0	0	0	1	0	1	0	0
Gh_A06G224000	1	0	0	0	1	0	0	0	1	0	0	0	0	0	0	0	0	0	0	0
Gh_A06G224700	2	0	0	0	0	1	0	0	2	0	1	0	0	0	0	0	0	0	0	0
Gh_A06G227000	1	0	0	0	0	0	0	0	1	0	0	0	0	0	0	0	0	0	0	0
Gh_A06G227400	1	0	0	0	0	0	0	0	1	0	0	0	0	0	0	0	0	0	0	0
Gh_A06G230100	1	0	0	0	0	0	0	0	1	0	0	0	0	0	0	0	0	0	0	0
Gh_A06G230800	1	0	0	0	0	1	0	0	0	0	0	0	0	0	0	0	0	0	1	0
Gh_A06G231100	1	0	0	0	0	0	0	0	1	0	0	0	0	0	0	0	0	0	0	0
Gh_A06G233500	1	0	0	0	0	0	0	0	1	0	0	0	0	0	0	0	0	0	0	0
Gh_A06G233600	3	0	0	0	0	0	0	0	3	0	0	0	0	0	0	1	0	0	0	0
Gh_A06G233900	1	0	0	0	0	0	0	0	1	0	0	0	0	0	0	0	0	0	0	0
Gh_A06G234600	2	0	0	0	0	0	0	0	2	0	0	0	0	0	0	0	0	0	0	0
Gh_A06G235700	1	0	0	0	0	0	0	0	1	0	0	0	0	0	0	0	0	0	0	0
Gh_A06G236300	1	0	0	0	0	0	0	0	1	0	0	0	0	0	0	0	0	0	0	0
Gh_A06G242500	1	0	0	0	0	0	0	0	1	0	0	0	0	0	0	0	0	0	0	0
Gh_A06G242800	1	0	0	0	0	0	0	0	0	0	0	0	0	0	1	1	0	0	0	0
Gh_A06G242900	2	0	0	1	0	0	0	0	0	0	0	0	0	1	1	1	0	0	1	0
Gh_A07G000600	1	0	0	0	0	0	0	0	1	0	0	0	0	0	0	0	0	0	0	0
Gh_A07G001800	1	0	0	1	0	0	0	0	0	0	0	0	0	0	0	0	1	0	0	0
Gh_A07G002300	1	0	0	0	0	0	0	0	1	0	0	0	0	0	0	1	0	0	0	0
Gh_A07G002500	2	0	0	0	0	0	0	0	2	0	1	0	0	0	0	0	0	0	0	0
Gh_A07G003300	1	0	0	0	0	0	1	0	1	0	0	0	0	0	0	0	0	0	0	0
Gh_A07G004600	1	0	0	0	0	0	0	0	1	0	0	0	0	0	0	0	0	0	0	0
Gh_A07G004700	1	0	0	0	0	0	0	0	1	0	0	0	0	0	0	0	0	0	0	0
Gh_A07G005200	1	0	0	0	0	0	0	0	1	0	0	0	0	0	0	0	0	0	0	0
Gh_A07G006000	1	0	0	0	0	0	0	0	1	0	0	0	0	0	0	1	0	0	1	0
Gh_A07G009000	1	0	0	0	0	0	0	0	1	0	0	0	0	0	0	0	0	0	0	0
Gh_A07G011700	1	0	0	0	0	1	0	0	0	0	0	0	0	0	0	0	0	0	1	0
Gh_A07G011800	1	0	0	0	0	0	0	0	1	0	0	0	0	0	0	1	0	0	0	0
Gh_A07G012000	1	0	0	0	0	0	0	0	1	0	0	0	0	0	1	1	0	0	0	0
Gh_A07G014200	1	0	0	0	0	0	0	0	1	0	0	0	0	0	0	0	0	0	0	0
Gh_A07G016400	1	0	0	0	0	0	0	0	1	0	0	0	0	0	0	0	0	0	0	0
Gh_A07G019600	1	0	0	0	0	0	0	0	1	0	0	0	0	0	0	0	0	0	0	0
Gh_A07G020600	1	0	0	1	0	0	0	0	1	0	0	0	0	0	0	1	0	0	0	1
Gh_A07G021100	1	0	0	0	0	0	0	0	0	0	0	0	0	0	1	0	0	0	0	0
Gh_A07G023000	1	0	0	0	0	0	0	0	1	0	0	0	0	0	0	0	0	0	0	0
Gh_A07G024700	3	0	0	0	0	0	0	0	3	0	0	0	0	0	0	0	0	0	0	0
Gh_A07G025900	1	0	0	0	0	0	0	0	1	0	0	0	0	0	0	0	0	0	0	0
Gh_A07G026100	1	0	0	0	1	0	0	0	0	0	0	0	0	0	0	0	0	1	0	0
Gh_A07G026400	2	0	0	0	1	0	0	0	2	0	0	0	0	0	0	2	0	0	0	0
Gh_A07G027200	3	0	0	0	0	0	0	0	3	0	0	0	0	0	0	1	0	0	0	0
Gh_A07G027600	1	0	0	0	0	0	0	0	1	0	0	0	0	0	0	0	0	0	0	0
Gh_A07G028200	1	0	0	0	0	0	0	0	1	0	0	0	0	0	0	0	0	0	0	0
Gh_A07G028700	2	0	0	0	0	0	0	0	2	0	0	0	0	0	0	0	0	0	0	0
Gh_A07G028800	2	0	0	0	0	0	0	0	2	0	0	0	0	1	0	1	0	0	1	0
Gh_A07G028900	1	0	0	0	0	0	0	0	1	0	0	0	0	0	0	0	0	0	0	0
Gh_A07G029700	1	0	0	0	0	0	0	0	1	0	0	0	0	0	0	0	0	0	0	0
Gh_A07G030600	1	0	0	0	0	0	0	0	1	0	0	0	0	0	0	0	0	0	0	0
Gh_A07G032600	1	0	0	0	0	0	0	0	1	0	0	0	0	0	0	1	0	0	0	0
Gh_A07G033900	1	0	0	1	0	0	0	0	0	0	0	0	0	0	0	0	0	0	1	0
Gh_A07G038100	1	0	0	0	0	0	0	0	1	0	0	0	0	0	0	0	0	0	0	0
Gh_A07G038200	1	0	0	0	0	0	0	0	1	0	0	0	0	0	0	0	0	0	0	0
Gh_A07G038300	1	0	0	0	0	0	1	0	1	0	0	0	0	0	0	0	0	0	0	0
Gh_A07G038700	1	0	0	0	0	0	0	0	1	0	0	0	0	0	0	0	0	0	0	0
Gh_A07G040600	5	0	0	1	1	0	0	0	4	0	0	0	0	0	0	0	0	1	0	0
Gh_A07G041000	1	0	0	0	0	0	0	0	1	0	0	0	0	0	0	0	0	0	0	0
Gh_A07G043700	1	0	0	0	0	0	1	0	1	0	0	0	0	0	0	0	0	0	0	0
Gh_A07G044300	1	0	0	0	0	0	0	0	1	0	0	0	0	0	0	0	0	0	0	0
Gh_A07G045800	1	0	0	0	0	0	0	0	1	0	0	0	0	0	0	0	0	0	0	0
Gh_A07G046000	1	0	0	0	0	0	0	0	1	0	0	0	0	0	0	0	0	0	0	0
Gh_A07G046400	2	0	0	0	0	0	0	0	2	0	0	0	0	0	0	0	0	0	0	0
Gh_A07G047700	1	0	0	0	0	0	0	0	1	0	0	0	0	0	0	0	0	0	0	0
Gh_A07G048100	1	0	0	0	0	0	0	0	1	0	0	0	0	0	0	0	0	0	0	0
Gh_A07G048700	4	0	0	0	0	0	0	0	4	0	0	0	0	0	0	0	0	1	0	0
Gh_A07G050100	1	0	0	0	0	0	0	0	1	0	0	0	0	0	0	0	0	0	0	0
Gh_A07G051200	1	0	0	0	0	0	0	0	1	0	0	0	0	0	0	0	0	0	0	0
Gh_A07G053000	1	0	0	0	0	0	0	0	1	0	0	0	0	0	0	0	0	0	0	0
Gh_A07G053600	2	0	0	0	0	0	0	0	2	0	0	0	0	0	0	0	0	0	0	0
Gh_A07G054000	2	0	0	0	0	0	0	0	2	0	0	0	0	0	0	0	0	0	0	0
Gh_A07G054200	1	0	0	0	0	0	0	0	1	0	0	0	0	0	0	0	0	0	0	0
Gh_A07G055700	1	0	0	0	0	0	0	0	1	0	0	0	0	0	0	0	0	0	0	0
Gh_A07G056700	2	0	0	0	0	0	0	0	2	0	0	0	0	0	0	0	0	0	0	0
Gh_A07G056900	1	0	0	0	0	0	0	0	1	0	0	0	0	0	0	0	1	0	0	0
Gh_A07G058100	1	0	0	0	0	0	0	0	1	0	0	0	0	0	0	1	0	0	0	0
Gh_A07G059300	1	0	0	0	0	0	0	0	1	0	0	0	0	0	0	0	0	0	0	0
Gh_A07G060600	1	0	0	0	0	0	0	0	1	0	0	0	0	0	0	1	0	0	1	0
Gh_A07G062000	1	0	0	0	0	0	0	0	1	0	0	0	0	0	0	0	0	0	0	0
Gh_A07G062400	2	0	0	0	0	0	0	0	2	0	0	0	0	0	0	0	0	0	1	0
Gh_A07G064100	2	0	0	0	0	0	0	0	2	0	0	0	0	0	0	1	0	1	0	0
Gh_A07G064500	1	0	0	0	0	0	0	0	1	0	0	0	0	0	0	0	0	0	0	0
Gh_A07G064600	1	0	0	0	0	0	0	0	1	0	0	0	0	0	0	0	0	0	0	0
Gh_A07G066600	2	0	0	1	0	0	0	0	2	0	0	0	0	0	0	0	0	0	1	0
Gh_A07G067900	1	0	0	0	0	0	0	0	1	0	0	0	0	0	0	0	0	0	0	0
Gh_A07G068800	1	0	0	0	0	0	0	0	1	0	0	0	0	0	0	1	0	0	0	0
Gh_A07G070200	1	0	0	0	0	0	0	0	1	0	0	0	0	0	0	0	0	0	0	0
Gh_A07G071700	1	0	0	0	0	0	0	0	1	0	0	0	0	0	0	0	0	0	0	0
Gh_A07G072200	1	0	0	0	0	0	0	0	1	0	0	0	1	0	0	1	0	0	0	0
Gh_A07G072600	1	0	0	0	0	0	0	0	1	0	0	0	0	0	0	0	0	0	0	0
Gh_A07G073300	1	0	0	0	0	0	0	0	1	0	0	0	0	0	0	0	0	0	0	0
Gh_A07G074200	1	0	0	0	0	0	0	0	1	0	0	0	0	0	0	0	0	0	0	0
Gh_A07G074900	1	0	0	0	0	0	0	0	1	0	0	0	0	0	0	0	0	0	0	0
Gh_A07G075100	1	0	0	0	0	0	0	0	1	0	0	0	0	0	0	0	0	0	0	0
Gh_A07G075400	1	0	0	0	0	0	1	0	1	0	0	0	0	0	0	0	0	0	0	0
Gh_A07G075900	1	0	0	0	0	0	0	0	1	0	0	0	0	0	0	0	0	0	0	0
Gh_A07G076100	1	0	0	1	0	1	0	0	1	0	1	0	0	0	0	2	0	0	0	0
Gh_A07G076300	1	0	0	0	0	0	0	0	1	0	0	0	0	0	0	1	0	0	0	0
Gh_A07G076400	2	0	0	0	0	0	0	0	2	0	0	0	0	0	0	0	0	0	0	0
Gh_A07G077200	1	0	0	0	0	0	0	0	1	0	0	0	0	0	0	0	0	0	0	0
Gh_A07G077300	2	0	0	1	0	1	0	0	2	0	2	0	0	0	0	0	0	0	0	0
Gh_A07G079000	1	0	0	1	0	0	0	0	0	0	0	0	0	0	1	1	0	0	0	0
Gh_A07G079100	1	0	0	0	0	0	0	0	1	0	0	0	0	0	0	2	0	0	0	0
Gh_A07G080800	1	0	0	0	0	0	0	0	0	0	1	0	0	0	0	0	0	1	0	0
Gh_A07G081300	2	0	0	0	0	2	0	0	1	0	0	0	0	1	0	1	0	0	0	0
Gh_A07G081700	1	0	0	0	0	0	0	0	1	0	0	0	0	0	0	0	0	0	0	0
Gh_A07G081800	1	0	0	0	0	0	0	0	1	0	0	0	0	0	0	0	0	0	0	0
Gh_A07G082300	1	0	0	0	0	0	0	0	1	0	0	0	0	0	0	0	0	0	0	0
Gh_A07G083400	1	0	0	0	1	0	0	0	0	0	0	0	0	0	0	0	0	0	1	0
Gh_A07G084000	1	0	0	0	0	0	0	0	0	0	0	0	0	0	0	0	0	0	1	0
Gh_A07G084200	1	0	0	0	0	0	0	0	1	0	1	0	0	0	0	0	0	0	0	0
Gh_A07G085700	3	0	0	0	0	0	0	0	3	0	0	0	0	0	0	0	0	1	0	0
Gh_A07G086000	1	0	0	0	0	0	0	0	1	0	0	0	0	0	0	0	0	0	0	0
Gh_A07G086200	2	0	0	0	0	0	0	0	2	0	0	0	0	0	0	0	0	0	0	0
Gh_A07G086500	3	0	0	0	0	0	0	0	3	0	0	0	0	0	0	1	0	0	1	0
Gh_A07G088400	1	0	0	0	0	0	0	0	1	0	0	0	0	0	0	0	0	0	0	0
Gh_A07G091700	2	0	0	0	0	0	1	0	2	0	0	0	0	0	0	0	0	0	0	0
Gh_A07G091900	1	0	0	1	0	0	0	0	1	0	0	0	0	0	0	0	0	0	0	0
Gh_A07G093300	1	0	0	0	0	0	0	0	1	0	0	0	0	0	0	0	0	0	0	0
Gh_A07G094300	1	0	0	0	0	0	0	0	1	0	0	0	0	0	0	0	0	0	0	0
Gh_A07G094400	1	0	0	0	0	0	0	0	1	0	0	0	0	0	0	0	0	0	0	0
Gh_A07G094900	1	0	0	0	0	0	0	0	1	0	0	0	0	0	0	0	0	0	0	0
Gh_A07G097000	6	0	0	0	0	0	0	0	6	0	1	0	0	0	0	0	0	0	0	0
Gh_A07G097100	1	0	0	0	0	0	0	0	1	0	4	0	0	0	0	0	0	0	0	0
Gh_A07G097500	1	0	0	0	0	0	0	0	1	0	0	0	0	0	0	0	0	0	0	0
Gh_A07G098300	1	0	0	0	0	1	0	0	1	0	2	0	0	0	0	0	0	0	1	0
Gh_A07G098800	1	0	0	0	0	0	0	0	1	0	0	0	0	0	0	0	0	0	0	0
Gh_A07G098900	1	0	0	0	0	0	0	0	1	0	0	0	0	0	0	0	0	0	0	0
Gh_A07G099100	2	0	0	0	0	1	0	0	2	0	0	0	0	0	0	0	0	0	0	0
Gh_A07G099700	1	0	0	0	0	0	0	0	1	0	0	0	0	0	0	0	0	0	0	0
Gh_A07G101200	1	0	0	0	0	0	0	0	1	0	0	0	0	0	0	0	0	0	0	0
Gh_A07G101400	1	0	0	0	0	0	0	0	1	0	0	0	0	0	0	0	0	0	0	0
Gh_A07G102000	1	0	0	0	0	0	0	0	1	0	0	0	0	0	0	0	0	0	0	0
Gh_A07G103800	1	0	0	0	0	0	0	0	1	0	0	0	0	0	0	0	0	0	0	0
Gh_A07G104300	1	0	0	0	0	0	0	0	1	0	0	0	0	0	0	0	0	0	0	0
Gh_A07G105800	2	0	0	0	0	0	0	0	2	0	0	0	0	0	0	0	0	0	0	0
Gh_A07G106600	3	0	0	0	0	0	0	0	3	0	0	0	0	0	0	0	0	0	0	0
Gh_A07G106700	1	0	0	0	0	0	0	0	1	0	0	0	0	0	0	0	0	0	0	0
Gh_A07G107200	1	0	0	0	0	0	0	0	1	0	0	0	0	0	0	0	0	0	0	0
Gh_A07G111500	1	0	0	0	0	0	0	0	1	0	0	0	0	0	0	0	0	0	0	0
[truncated: 6,434 more rows]
