# Supplementary material for: Genomic reconstruction of upland cotton domestication uncovers staged selection, gene flow, and flowering-time adaptation
Source: Proc Natl Acad Sci U S A. 2026 Jun 22;123(26):e2601246123. doi: 10.1073/pnas.2601246123 (PMC13320693; doi:10.1073/pnas.2601246123)
Supplement: Supplementary file 6 — Dataset S05 (XLSX) [file pnas.2601246123.sd05.xlsx]

## Sheet: Dataset 5
Dataset S5. The GO enrichment analysis of the gene sets affected by variants with high impact.
Accession	Name	GO Type	Input Gene Number	All Gene Number	Q-value
GO:0030623	U5 snRNA binding	molecular_function	3 (0.04%)	3 (0.01%)	0
GO:0043531	ADP binding	molecular_function	356 (4.18%)	651 (1.46%)	1.1e-90
GO:0005524	ATP binding	molecular_function	1229 (14.42%)	5,076 (11.35%)	4.1e-20
GO:0006468	protein phosphorylation	biological_process	773 (9.07%)	3,006 (6.72%)	9.3e-19
GO:0004672	protein kinase activity	molecular_function	773 (9.07%)	3,006 (6.72%)	9.3e-19
GO:0047134	protein-disulfide reductase activity	molecular_function	74 (0.87%)	149 (0.33%)	9.7e-16
GO:0030247	polysaccharide binding	molecular_function	78 (0.92%)	163 (0.36%)	2e-15
GO:0003676	nucleic acid binding	molecular_function	696 (8.17%)	2,862 (6.40%)	2.3e-11
GO:0015074	DNA integration	biological_process	68 (0.80%)	156 (0.35%)	4.1e-11
GO:0005515	protein binding	molecular_function	1903 (22.33%)	8,743 (19.56%)	4.1e-11
GO:0035556	intracellular signal transduction	biological_process	60 (0.70%)	145 (0.32%)	9.6e-09
GO:0048544	recognition of pollen	biological_process	48 (0.56%)	129 (0.29%)	2.4e-05
GO:0055114	oxidation-reduction process	biological_process	753 (8.84%)	3,398 (7.60%)	6e-05
