# Supplementary material for: Genomic reconstruction of upland cotton domestication uncovers staged selection, gene flow, and flowering-time adaptation
Source: Proc Natl Acad Sci U S A. 2026 Jun 22;123(26):e2601246123. doi: 10.1073/pnas.2601246123 (PMC13320693; doi:10.1073/pnas.2601246123)
Supplement: Supplementary file 7 — Dataset S06 (XLSX) [file pnas.2601246123.sd06.xlsx]

## Sheet: Dataset 6
Dataset S6. Statistics of the traits of six cotton group.
	Traits	Min	1st_Qu	Median	Mean	3rd_Qu	Max	Shannon index	CV	Group
Fiber quality	fiber elongation rate (FE)	6.63391	6.87442	6.9182	6.90505	6.95585	7.03866	4.18958	0.0119282	Gb
		6.62457	6.6848	6.70533	6.7037	6.72923	6.78268	3.40118	0.00573262	Cul2
		6.56434	6.64716	6.67728	6.67537	6.72245	6.8187	3.61088	0.00907649	Cul1
		6.58202	6.6641	6.71724	6.71138	6.76574	6.8576	3.63752	0.0113739	Pun
		6.44548	6.62457	6.65469	6.66474	6.69986	6.87303	5.5759	0.0095898	Lat
		6.48546	6.57545	6.62845	6.62388	6.66658	6.75836	4.04301	0.00956455	Mar
	fiber length (FL)	23.5445	29.9918	32.028	31.5624	33.6691	36.3896	4.18464	0.0994426	Gb
		25.6344	27.4145	28.1074	28.0384	28.5173	31.1111	3.4004	0.0407047	Cul2
		21.1494	24.6238	26.8239	26.3277	28.2797	29.7233	3.60704	0.088684	Cul1
		20.5013	22.0831	22.9849	23.1417	24.1813	26.5761	3.63533	0.0682544	Pun
		19.512	22.9869	24.1215	24.2173	25.4186	32.6615	5.57257	0.0830217	Lat
		21.2452	24.6868	26.4586	26.3898	28.4408	32.7896	4.03823	0.0990325	Mar
	fiber strength (FS)	22.5454	31.0737	34.08	33.6145	35.9309	42.8824	4.18021	0.136816	Gb
		22.2181	24.2224	25.1067	25.0742	25.7051	28.8281	3.39935	0.0620562	Cul2
		22.1445	23.3062	24.1242	24.3632	25.1141	29.8217	3.60881	0.0666344	Cul1
		22.1106	23.1087	23.4984	23.5034	24.024	24.4433	3.63726	0.0259221	Pun
		22.0131	23.3143	23.8441	24.1145	24.5087	33.1295	5.57458	0.0535074	Lat
		20.1286	22.6332	23.9025	24.1853	24.8673	31.9209	4.03902	0.0919157	Mar
	Fiber uniformity FU	78.3997	82.9731	84.1206	83.7972	84.8777	86.3277	4.18948	0.0188081	Gb
		81.8389	83.0258	83.7374	83.5751	84.1155	85.5635	3.40114	0.0106772	Cul2
		77.2972	80.8815	82.2733	82.0251	83.2883	85.467	3.61062	0.0245605	Cul1
		77.8884	79.4556	79.7901	80.1491	80.805	83.1197	3.63743	0.0177158	Pun
		76.3596	79.417	80.4349	80.3743	81.4775	84.1	5.57577	0.0189976	Lat
		76.7214	78.4026	79.7618	79.786	80.9366	84.0625	4.04282	0.0219176	Mar
	Fiber micronaire (FM)	3.64857	4.39387	4.60402	4.69231	4.97322	6.09183	4.184	0.108174	Gb
		3.40235	4.14328	4.46403	4.43919	4.77275	5.12958	3.39651	0.0975247	Cul2
		3.70226	4.08715	4.47205	4.48312	4.7562	5.97956	3.60463	0.114675	Cul1
		4.06988	4.27337	4.53779	4.57159	4.85494	5.24185	3.63461	0.078356	Pun
		2.35282	4.33526	4.83312	4.77972	5.21979	6.66917	5.56605	0.139423	Lat
		2.45434	3.49198	3.93445	3.9361	4.24232	5.50833	4.03169	0.152132	Mar
Fibre yield	lint percentage (LP)	25.6456	33.2302	34.5154	34.7565	36.3969	42.3295	4.18587	0.087275	Gb
		34.983	39.9973	42.1141	42.2491	44.3713	48.0744	3.39813	0.0794629	Cul2
		22.4465	32.8315	36.4307	36.3629	37.9366	62.3867	3.59775	0.169373	Cul1
		21.0725	23.3548	25.5595	25.5489	26.5005	33.739	3.6323	0.105625	Pun
		17.9732	25.151	28.03	29.0311	32.6585	56.2342	5.56082	0.176841	Lat
		12.4831	22.5768	25.5757	24.5615	27.5224	32.1879	4.05857	0.190746	Mar
	Boll weight (BW)	1.85629	3.074	3.20378	3.30725	3.42984	4.60189	4.18032	0.139309	Gb
		4.94096	5.40408	5.72247	5.78517	5.92095	9.22482	3.39393	0.129582	Cul2
		2.02675	5.00712	5.5364	5.53249	6.4461	7.74449	3.58083	0.23944	Cul1
		1.29782	2.01848	2.30212	2.32976	2.45788	5.08982	3.59914	0.295402	Pun
		0.535952	3.09468	3.99817	4.13611	5.26555	11.3621	5.48427	0.430897	Lat
		0.733797	1.00271	1.24036	1.40971	1.8087	2.89566	4.01561	0.365981	Mar
	Weight of Seed cotton (SCW)	57.7955	89.4513	94.8963	97.6765	102.443	135.2	4.18115	0.132459	Gb
		147.735	161.635	171.065	172.986	177.084	275.496	3.39395	0.129323	Cul2
		59.37	149.561	165.789	164.308	192.726	231.557	3.58115	0.238068	Cul1
		42.867	65.6179	70.7482	73.4217	74.8153	152.365	3.61247	0.24306	Pun
		28.0166	92.0796	118.947	125.248	155.129	326.516	5.50101	0.396391	Lat
		6.31948	36.2867	50.6206	49.5586	60.0678	96.6163	3.98658	0.41727	Mar
	Lint weight (LCW)	19.9177	30.8416	33.3308	34.1175	36.1465	58.2257	4.17629	0.169729	Gb
		58.9915	68.4208	73.1236	74.3725	77.61	113.163	3.39308	0.134015	Cul2
		13.8336	50.5941	62.4554	60.8282	74.2266	90.7931	3.55994	0.306583	Cul1
		10.9401	15.8093	17.3627	18.9966	18.8087	51.5368	3.58563	0.369287	Pun
		5.92072	23.5678	31.4495	37.8051	49.7641	135.935	5.43578	0.56436	Lat
		0.217438	6.95385	13.5921	12.1777	16.4273	23.8695	3.93655	0.500117	Mar
	Seed index (SI)	10.2101	11.6911	12.3073	12.3006	12.8891	14.7116	4.1867	0.0776314	Gb
		7.95531	9.68718	10.4242	10.5256	11.2039	15.4793	3.39295	0.13322	Cul2
		6.9398	10.3071	11.5112	11.661	12.8689	14.6146	3.60047	0.144351	Cul1
		5.90257	6.68447	6.88297	7.19403	7.32564	9.87874	3.62941	0.133091	Pun
		5.2997	9.26049	10.6363	10.7127	12.0665	18.5907	5.55669	0.196556	Lat
		4.45426	6.17232	6.76227	6.99073	7.69926	11.079	4.05495	0.217428	Mar
Growth period	Time of flowering (TOF)	48.8916	55.6673	59.2828	61.6954	62.8715	98.1692	4.17661	0.169421	Gb
		54.355	57.9973	59.4434	59.3435	60.5683	64.2105	3.40047	0.038707	Cul2
		50.7127	57.1403	58.9614	62.262	64.3176	113.381	3.59896	0.168176	Cul1
		60.354	76.1282	83.9751	87.0243	99.1601	122.058	3.62199	0.179354	Pun
		57.1403	65.3621	69.5132	74.674	80.1454	131.806	5.56083	0.179556	Lat
		75.9943	98.3299	105.454	105.865	112.45	126.51	4.08968	0.0969383	Mar
	Time of Budding (TOB)	23.9474	27.1116	29.3265	30.9213	32.0556	54.9565	4.17146	0.201942	Gb
		29.3265	31.7392	32.8071	32.8032	33.8355	36.7624	3.40004	0.0489405	Cul2
		27.7444	30.5922	32.8071	34.6016	35.4967	80.27	3.58651	0.252467	Cul1
		33.9146	42.6557	49.34	53.4315	63.3416	81.3774	3.60807	0.247621	Pun
		29.8012	36.7624	39.2937	44.1724	48.549	96.0909	5.54499	0.262746	Lat
		37.3952	59.7027	65.161	69.3736	78.2924	112.276	4.07151	0.218797	Mar
	Time of open bolls (TOOB)	126.734	135.504	144.904	146.489	149.97	188.534	4.18576	0.0903433	Gb
		131.344	140.697	143.028	143.348	147.29	150.961	3.40062	0.0344475	Cul2
		127.163	141.528	146.245	147.717	154.285	171.225	3.60857	0.0696382	Cul1
		147.102	154.311	161.628	163.735	172.652	184.583	3.63557	0.0644525	Pun
		135.651	151.792	157.51	159.821	165	198.987	5.57342	0.071908	Lat
		165.936	175.159	182.111	181.493	186.94	197.436	4.0766	0.0436233	Mar
	Node of the first fruiting branch (NFFB)	3.32783	4.27948	5.51127	6.21757	6.48147	15.1514	4.10354	0.454861	Gb
		4.8274	5.42682	5.57307	5.54149	5.69048	6.66479	3.39918	0.0648465	Cul2
		4.53078	5.14874	5.48656	6.02163	6.36818	15.9519	3.57037	0.328921	Cul1
		5.27233	8.78645	9.7793	10.8557	13.8952	16.206	3.59334	0.299463	Pun
		4.81916	6.28166	7.23331	8.40781	9.66807	18.9333	5.51731	0.360433	Lat
		7.56289	12.3494	14.1421	14.4836	16.2205	23.513	4.07423	0.202174	Mar
	Height of the forth fruiting branch (LFB)	34.7623	42.094	45.1496	47.0238	49.4477	71.2823	4.1762	0.169373	Gb
		41.2534	43.026	44.4332	44.7461	45.9354	51.3556	3.39977	0.0547181	Cul2
		37.9347	42.7008	43.3586	44.7625	46.7504	62.1888	3.60577	0.10569	Cul1
		34.8938	44.4697	49.8279	50.3535	54.8022	69.9227	3.62315	0.173037	Pun
		35.2155	43.6072	46.787	49.5443	52.2913	85.2149	5.56197	0.172988	Lat
		41.6628	57.7831	61.4798	62.6323	67.5953	88.9137	4.08485	0.138697	Mar
