# Supplementary material for: Genomic reconstruction of upland cotton domestication uncovers staged selection, gene flow, and flowering-time adaptation
Source: Proc Natl Acad Sci U S A. 2026 Jun 22;123(26):e2601246123. doi: 10.1073/pnas.2601246123 (PMC13320693; doi:10.1073/pnas.2601246123)
Supplement: Supplementary file 8 — Dataset S07 (XLSX) [file pnas.2601246123.sd07.xlsx]

## Sheet: Dataset 7
Dataset S7. Regions with the highest XPCLR scores, representing the top 1% of scores observed across the genome.
Chrom	Start	End	Group	GeneID
A01	45001	95000	Lat1_Cul1	Gh_A01G000200
A01	45001	95000	Lat1_Cul1	Gh_A01G000300
A01	45001	95000	Lat1_Cul1	Gh_A01G000400
A01	45001	95000	Lat1_Cul1	Gh_A01G000500
A01	45001	95000	Lat1_Cul1	Gh_A01G000600
A01	45001	95000	Lat1_Cul1	Gh_A01G000700
A01	45001	95000	Lat1_Cul1	Gh_A01G000100
A01	120001	180000	Lat1_Cul1	Gh_A01G001300
A01	120001	180000	Lat1_Cul1	Gh_A01G001400
A01	120001	180000	Lat1_Cul1	Gh_A01G001500
A01	120001	180000	Lat1_Cul1	Gh_A01G001600
A01	120001	180000	Lat1_Cul1	Gh_A01G001700
A01	120001	180000	Lat1_Cul1	Gh_A01G002000
A01	120001	180000	Lat1_Cul1	Gh_A01G002100
A01	120001	180000	Lat1_Cul1	Gh_A01G001800
A01	120001	180000	Lat1_Cul1	Gh_A01G001900
A01	1605001	1655000	Lat1_Cul1	Gh_A01G018500
A01	1605001	1655000	Lat1_Cul1	Gh_A01G018600
A01	1605001	1655000	Lat1_Cul1	Gh_A01G018700
A01	1605001	1655000	Lat1_Cul1	Gh_A01G018400
A01	1605001	1655000	Lat1_Cul1	Gh_A01G018800
A01	2770001	2820000	Lat1_Cul1	Gh_A01G031200
A01	2770001	2820000	Lat1_Cul1	Gh_A01G031300
A01	2770001	2820000	Lat1_Cul1	Gh_A01G031400
A01	2770001	2820000	Lat1_Cul1	Gh_A01G031500
A01	2770001	2820000	Lat1_Cul1	Gh_A01G031700
A01	2770001	2820000	Lat1_Cul1	Gh_A01G031800
A01	2770001	2820000	Lat1_Cul1	Gh_A01G031900
A01	2770001	2820000	Lat1_Cul1	Gh_A01G031600
A01	2990001	3045000	Lat1_Cul1	Gh_A01G033600
A01	2990001	3045000	Lat1_Cul1	Gh_A01G033700
A01	3045001	3095000	Lat1_Cul1	Gh_A01G033800
A01	3045001	3095000	Lat1_Cul1	Gh_A01G033900
A01	3045001	3095000	Lat1_Cul1	Gh_A01G034000
A01	3765001	3850000	Lat1_Cul1	Gh_A01G038200
A01	3765001	3850000	Lat1_Cul1	Gh_A01G038300
A01	3765001	3850000	Lat1_Cul1	Gh_A01G038400
A01	3765001	3850000	Lat1_Cul1	Gh_A01G038500
A01	3765001	3850000	Lat1_Cul1	Gh_A01G038600
A01	4205001	4255000	Lat1_Cul1	Gh_A01G041000
A01	4205001	4255000	Lat1_Cul1	Gh_A01G041100
A01	4205001	4255000	Lat1_Cul1	Gh_A01G041200
A01	4205001	4255000	Lat1_Cul1	Gh_A01G041300
A01	4205001	4255000	Lat1_Cul1	Gh_A01G041400
A01	9020001	9070000	Lat1_Cul1	Gh_A01G070200
A01	9020001	9070000	Lat1_Cul1	Gh_A01G070300
A01	18005001	18065000	Lat1_Cul1	Gh_A01G103100
A01	18005001	18065000	Lat1_Cul1	Gh_A01G103200
A01	18070001	18250000	Lat1_Cul1	Gh_A01G103300
A01	18070001	18250000	Lat1_Cul1	Gh_A01G103400
A01	18255001	18395000	Lat1_Cul1	Gh_A01G103500
A01	18255001	18395000	Lat1_Cul1	Gh_A01G103600
A01	20055001	20110000	Lat1_Cul1	Gh_A01G109600
A01	20055001	20110000	Lat1_Cul1	Gh_A01G109700
A01	20190001	20240000	Lat1_Cul1	Gh_A01G110300
A01	20455001	20505000	Lat1_Cul1	Gh_A01G111500
A01	20455001	20505000	Lat1_Cul1	Gh_A01G111700
A01	20455001	20505000	Lat1_Cul1	Gh_A01G111600
A01	47425001	47475000	Lat1_Cul1	Gh_A01G144400
A01	47425001	47475000	Lat1_Cul1	Gh_A01G144500
A01	47875001	48265000	Lat1_Cul1	Gh_A01G145000
A01	47875001	48265000	Lat1_Cul1	Gh_A01G145200
A01	47875001	48265000	Lat1_Cul1	Gh_A01G145300
A01	47875001	48265000	Lat1_Cul1	Gh_A01G145400
A01	47875001	48265000	Lat1_Cul1	Gh_A01G145100
A01	47875001	48265000	Lat1_Cul1	Gh_A01G145500
A01	52975001	53025000	Lat1_Cul1	Gh_A01G148500
A01	52975001	53025000	Lat1_Cul1	Gh_A01G148600
A01	52975001	53025000	Lat1_Cul1	Gh_A01G148400
A01	108595001	108665000	Lat1_Cul1	Gh_A01G209200
A01	108780001	108840000	Lat1_Cul1	Gh_A01G209900
A01	108780001	108840000	Lat1_Cul1	Gh_A01G210000
A01	108780001	108840000	Lat1_Cul1	Gh_A01G210100
A01	111680001	111880000	Lat1_Cul1	Gh_A01G224700
A01	111680001	111880000	Lat1_Cul1	Gh_A01G224800
A01	111680001	111880000	Lat1_Cul1	Gh_A01G225100
A01	111680001	111880000	Lat1_Cul1	Gh_A01G225200
A01	111680001	111880000	Lat1_Cul1	Gh_A01G225400
A01	111680001	111880000	Lat1_Cul1	Gh_A01G225600
A01	111680001	111880000	Lat1_Cul1	Gh_A01G224900
A01	111680001	111880000	Lat1_Cul1	Gh_A01G225000
A01	111680001	111880000	Lat1_Cul1	Gh_A01G225300
A01	111680001	111880000	Lat1_Cul1	Gh_A01G225500
A01	111930001	111980000	Lat1_Cul1	Gh_A01G225900
A01	111930001	111980000	Lat1_Cul1	Gh_A01G226000
A01	111930001	111980000	Lat1_Cul1	Gh_A01G226100
A01	111930001	111980000	Lat1_Cul1	Gh_A01G226200
A01	111930001	111980000	Lat1_Cul1	Gh_A01G226300
A01	112185001	112235000	Lat1_Cul1	Gh_A01G228100
A01	112185001	112235000	Lat1_Cul1	Gh_A01G228300
A01	112185001	112235000	Lat1_Cul1	Gh_A01G228200
A01	113565001	113615000	Lat1_Cul1	Gh_A01G235100
A01	113565001	113615000	Lat1_Cul1	Gh_A01G235200
A01	113565001	113615000	Lat1_Cul1	Gh_A01G235300
A01	113565001	113615000	Lat1_Cul1	Gh_A01G235500
A01	113565001	113615000	Lat1_Cul1	Gh_A01G235400
A01	113565001	113615000	Lat1_Cul1	Gh_A01G235600
A01	113620001	113675000	Lat1_Cul1	Gh_A01G235700
A01	113620001	113675000	Lat1_Cul1	Gh_A01G235600
A01	113760001	113880000	Lat1_Cul1	Gh_A01G236600
A01	113760001	113880000	Lat1_Cul1	Gh_A01G236700
A01	113760001	113880000	Lat1_Cul1	Gh_A01G236800
A01	113760001	113880000	Lat1_Cul1	Gh_A01G237000
A01	113760001	113880000	Lat1_Cul1	Gh_A01G237100
A01	113760001	113880000	Lat1_Cul1	Gh_A01G237300
A01	113760001	113880000	Lat1_Cul1	Gh_A01G237500
A01	113760001	113880000	Lat1_Cul1	Gh_A01G237600
A01	113760001	113880000	Lat1_Cul1	Gh_A01G236900
A01	113760001	113880000	Lat1_Cul1	Gh_A01G237200
A01	113760001	113880000	Lat1_Cul1	Gh_A01G237400
A01	113760001	113880000	Lat1_Cul1	Gh_A01G237700
A01	113905001	113955000	Lat1_Cul1	Gh_A01G238100
A01	113905001	113955000	Lat1_Cul1	Gh_A01G238300
A01	113905001	113955000	Lat1_Cul1	Gh_A01G238200
A01	114375001	114425000	Lat1_Cul1	Gh_A01G241400
A01	114375001	114425000	Lat1_Cul1	Gh_A01G241600
A01	114375001	114425000	Lat1_Cul1	Gh_A01G241800
A01	114375001	114425000	Lat1_Cul1	Gh_A01G241900
A01	114375001	114425000	Lat1_Cul1	Gh_A01G241500
A01	114375001	114425000	Lat1_Cul1	Gh_A01G241700
A01	114425001	114475000	Lat1_Cul1	Gh_A01G242000
A01	114425001	114475000	Lat1_Cul1	Gh_A01G242200
A01	114425001	114475000	Lat1_Cul1	Gh_A01G242300
A01	114425001	114475000	Lat1_Cul1	Gh_A01G242400
A01	114425001	114475000	Lat1_Cul1	Gh_A01G242500
A01	114425001	114475000	Lat1_Cul1	Gh_A01G242100
A01	114425001	114475000	Lat1_Cul1	Gh_A01G242600
A01	114605001	114660000	Lat1_Cul1	Gh_A01G244200
A01	114605001	114660000	Lat1_Cul1	Gh_A01G244400
A01	114605001	114660000	Lat1_Cul1	Gh_A01G244500
A01	114605001	114660000	Lat1_Cul1	Gh_A01G244600
A01	114605001	114660000	Lat1_Cul1	Gh_A01G244700
A01	114605001	114660000	Lat1_Cul1	Gh_A01G244800
A01	114605001	114660000	Lat1_Cul1	Gh_A01G244100
A01	114605001	114660000	Lat1_Cul1	Gh_A01G244300
A01	115790001	115840000	Lat1_Cul1	Gh_A01G256600
A01	115790001	115840000	Lat1_Cul1	Gh_A01G256700
A01	115790001	115840000	Lat1_Cul1	Gh_A01G256800
A01	115790001	115840000	Lat1_Cul1	Gh_A01G256900
A01	115790001	115840000	Lat1_Cul1	Gh_A01G257000
A01	115790001	115840000	Lat1_Cul1	Gh_A01G257100
A01	115790001	115840000	Lat1_Cul1	Gh_A01G257200
A01	115790001	115840000	Lat1_Cul1	Gh_A01G257300
A02	1590001	1640000	Lat1_Cul1	Gh_A02G017000
A02	1590001	1640000	Lat1_Cul1	Gh_A02G017100
A02	1590001	1640000	Lat1_Cul1	Gh_A02G017200
A02	1590001	1640000	Lat1_Cul1	Gh_A02G017300
A02	1590001	1640000	Lat1_Cul1	Gh_A02G017400
A02	1590001	1640000	Lat1_Cul1	Gh_A02G017500
A02	1590001	1640000	Lat1_Cul1	Gh_A02G017600
A02	2335001	2385000	Lat1_Cul1	Gh_A02G024300
A02	2335001	2385000	Lat1_Cul1	Gh_A02G024400
A02	2335001	2385000	Lat1_Cul1	Gh_A02G024500
A02	2335001	2385000	Lat1_Cul1	Gh_A02G024600
A02	6560001	6655000	Lat1_Cul1	Gh_A02G053600
A02	12215001	12265000	Lat1_Cul1	Gh_A02G081500
A02	12215001	12265000	Lat1_Cul1	Gh_A02G081700
A02	12215001	12265000	Lat1_Cul1	Gh_A02G081800
A02	12215001	12265000	Lat1_Cul1	Gh_A02G081900
A02	12215001	12265000	Lat1_Cul1	Gh_A02G081600
A02	12265001	12315000	Lat1_Cul1	Gh_A02G082000
A02	25685001	25750000	Lat1_Cul1	Gh_A02G102200
A02	26715001	26765000	Lat1_Cul1	Gh_A02G103500
A02	26715001	26765000	Lat1_Cul1	Gh_A02G103600
A02	26965001	27015000	Lat1_Cul1	Gh_A02G104500
A02	26965001	27015000	Lat1_Cul1	Gh_A02G104600
A02	26965001	27015000	Lat1_Cul1	Gh_A02G104400
A02	27165001	27225000	Lat1_Cul1	Gh_A02G104700
A02	27290001	27350000	Lat1_Cul1	Gh_A02G104800
A02	27640001	27700000	Lat1_Cul1	Gh_A02G105000
A02	27640001	27700000	Lat1_Cul1	Gh_A02G104900
A02	28460001	28565000	Lat1_Cul1	Gh_A02G105200
A02	28700001	28810000	Lat1_Cul1	Gh_A02G105400
A02	29180001	29280000	Lat1_Cul1	Gh_A02G105800
A02	30305001	30355000	Lat1_Cul1	Gh_A02G106300
A02	32290001	32360000	Lat1_Cul1	Gh_A02G108000
A02	33065001	33150000	Lat1_Cul1	Gh_A02G108500
A02	46725001	46850000	Lat1_Cul1	Gh_A02G121400
A02	46885001	47005000	Lat1_Cul1	Gh_A02G121600
A02	46885001	47005000	Lat1_Cul1	Gh_A02G121700
A02	46885001	47005000	Lat1_Cul1	Gh_A02G121800
A02	46885001	47005000	Lat1_Cul1	Gh_A02G121900
A02	46885001	47005000	Lat1_Cul1	Gh_A02G121500
A02	47050001	47100000	Lat1_Cul1	Gh_A02G122100
A02	47100001	47360000	Lat1_Cul1	Gh_A02G122200
A02	47100001	47360000	Lat1_Cul1	Gh_A02G122300
A02	47100001	47360000	Lat1_Cul1	Gh_A02G122400
A02	47100001	47360000	Lat1_Cul1	Gh_A02G122500
A02	47100001	47360000	Lat1_Cul1	Gh_A02G122600
A02	47100001	47360000	Lat1_Cul1	Gh_A02G122700
A02	47100001	47360000	Lat1_Cul1	Gh_A02G122800
A02	47505001	48135000	Lat1_Cul1	Gh_A02G123000
A02	47505001	48135000	Lat1_Cul1	Gh_A02G123100
A02	47505001	48135000	Lat1_Cul1	Gh_A02G123200
A02	47505001	48135000	Lat1_Cul1	Gh_A02G123300
A02	47505001	48135000	Lat1_Cul1	Gh_A02G123400
A02	47505001	48135000	Lat1_Cul1	Gh_A02G123500
A02	47505001	48135000	Lat1_Cul1	Gh_A02G123600
A02	47505001	48135000	Lat1_Cul1	Gh_A02G123800
A02	47505001	48135000	Lat1_Cul1	Gh_A02G123900
A02	47505001	48135000	Lat1_Cul1	Gh_A02G122900
A02	47505001	48135000	Lat1_Cul1	Gh_A02G123700
A02	47505001	48135000	Lat1_Cul1	Gh_A02G124000
A02	48200001	48455000	Lat1_Cul1	Gh_A02G124600
A02	48200001	48455000	Lat1_Cul1	Gh_A02G124700
A02	48200001	48455000	Lat1_Cul1	Gh_A02G124800
A02	48200001	48455000	Lat1_Cul1	Gh_A02G124900
A02	48200001	48455000	Lat1_Cul1	Gh_A02G124500
A02	49090001	49150000	Lat1_Cul1	Gh_A02G125300
A02	49090001	49150000	Lat1_Cul1	Gh_A02G125500
A02	49090001	49150000	Lat1_Cul1	Gh_A02G125400
A02	49150001	49205000	Lat1_Cul1	Gh_A02G125600
A02	49150001	49205000	Lat1_Cul1	Gh_A02G125700
A02	49150001	49205000	Lat1_Cul1	Gh_A02G125800
A02	49150001	49205000	Lat1_Cul1	Gh_A02G125900
A02	49625001	49685000	Lat1_Cul1	Gh_A02G126200
A02	50175001	50235000	Lat1_Cul1	Gh_A02G126400
A02	51665001	51760000	Lat1_Cul1	Gh_A02G126800
A02	52715001	52840000	Lat1_Cul1	Gh_A02G127100
A02	53400001	53460000	Lat1_Cul1	Gh_A02G127200
A02	55245001	55335000	Lat1_Cul1	Gh_A02G127600
A02	55790001	55850000	Lat1_Cul1	Gh_A02G127700
A02	57695001	57800000	Lat1_Cul1	Gh_A02G128300
A02	59555001	59605000	Lat1_Cul1	Gh_A02G129200
A02	60725001	60780000	Lat1_Cul1	Gh_A02G129600
A02	60725001	60780000	Lat1_Cul1	Gh_A02G129700
A02	62510001	62630000	Lat1_Cul1	Gh_A02G130400
A02	63120001	63170000	Lat1_Cul1	Gh_A02G130800
A02	64405001	64455000	Lat1_Cul1	Gh_A02G131000
A02	64405001	64455000	Lat1_Cul1	Gh_A02G131100
A02	95830001	95885000	Lat1_Cul1	Gh_A02G159000
A02	95960001	96010000	Lat1_Cul1	Gh_A02G159100
A02	101800001	101860000	Lat1_Cul1	Gh_A02G177700
A02	101800001	101860000	Lat1_Cul1	Gh_A02G177500
A02	101800001	101860000	Lat1_Cul1	Gh_A02G177600
A03	145001	195000	Lat1_Cul1	Gh_A03G001700
A03	145001	195000	Lat1_Cul1	Gh_A03G001800
A03	145001	195000	Lat1_Cul1	Gh_A03G001900
A03	145001	195000	Lat1_Cul1	Gh_A03G002000
A03	145001	195000	Lat1_Cul1	Gh_A03G002100
A03	145001	195000	Lat1_Cul1	Gh_A03G002200
A03	145001	195000	Lat1_Cul1	Gh_A03G002300
A03	225001	280000	Lat1_Cul1	Gh_A03G002800
A03	225001	280000	Lat1_Cul1	Gh_A03G002900
A03	225001	280000	Lat1_Cul1	Gh_A03G003000
A03	225001	280000	Lat1_Cul1	Gh_A03G003100
A03	17085001	17180000	Lat1_Cul1	Gh_A03G081800
A03	17085001	17180000	Lat1_Cul1	Gh_A03G082000
A03	17085001	17180000	Lat1_Cul1	Gh_A03G081700
A03	17085001	17180000	Lat1_Cul1	Gh_A03G081900
A03	63275001	63395000	Lat1_Cul1	Gh_A03G120400
A03	63275001	63395000	Lat1_Cul1	Gh_A03G120500
A03	64100001	64180000	Lat1_Cul1	Gh_A03G121400
A03	64100001	64180000	Lat1_Cul1	Gh_A03G121600
A03	64100001	64180000	Lat1_Cul1	Gh_A03G121700
A03	64100001	64180000	Lat1_Cul1	Gh_A03G121500
A03	64785001	64845000	Lat1_Cul1	Gh_A03G123600
A03	64785001	64845000	Lat1_Cul1	Gh_A03G123700
A03	64875001	64925000	Lat1_Cul1	Gh_A03G123800
A03	65055001	65105000	Lat1_Cul1	Gh_A03G123900
A03	65115001	65170000	Lat1_Cul1	Gh_A03G124000
A03	71940001	71990000	Lat1_Cul1	Gh_A03G133100
A03	71940001	71990000	Lat1_Cul1	Gh_A03G133200
A03	71940001	71990000	Lat1_Cul1	Gh_A03G133000
A03	83515001	83565000	Lat1_Cul1	Gh_A03G141500
A03	83515001	83565000	Lat1_Cul1	Gh_A03G141400
A03	83725001	83790000	Lat1_Cul1	Gh_A03G141800
A03	83725001	83790000	Lat1_Cul1	Gh_A03G141900
A03	83725001	83790000	Lat1_Cul1	Gh_A03G142000
A03	83725001	83790000	Lat1_Cul1	Gh_A03G142100
A03	84645001	84700000	Lat1_Cul1	Gh_A03G142800
A03	84995001	85045000	Lat1_Cul1	Gh_A03G143300
A03	84995001	85045000	Lat1_Cul1	Gh_A03G143400
A03	95015001	95065000	Lat1_Cul1	Gh_A03G160900
A03	95015001	95065000	Lat1_Cul1	Gh_A03G161000
A03	104470001	104520000	Lat1_Cul1	Gh_A03G195100
A03	104470001	104520000	Lat1_Cul1	Gh_A03G195200
A03	104470001	104520000	Lat1_Cul1	Gh_A03G195300
A03	104470001	104520000	Lat1_Cul1	Gh_A03G195400
A03	104470001	104520000	Lat1_Cul1	Gh_A03G195500
A03	104470001	104520000	Lat1_Cul1	Gh_A03G195600
A03	104470001	104520000	Lat1_Cul1	Gh_A03G195000
A03	105270001	105320000	Lat1_Cul1	Gh_A03G199300
A03	105270001	105320000	Lat1_Cul1	Gh_A03G199400
A03	105270001	105320000	Lat1_Cul1	Gh_A03G199500
A03	105270001	105320000	Lat1_Cul1	Gh_A03G199600
A03	105270001	105320000	Lat1_Cul1	Gh_A03G199800
A03	105270001	105320000	Lat1_Cul1	Gh_A03G199200
A03	105270001	105320000	Lat1_Cul1	Gh_A03G199700
A03	105440001	105490000	Lat1_Cul1	Gh_A03G200700
A03	105440001	105490000	Lat1_Cul1	Gh_A03G200800
A03	105440001	105490000	Lat1_Cul1	Gh_A03G200900
A03	105440001	105490000	Lat1_Cul1	Gh_A03G201100
A03	105440001	105490000	Lat1_Cul1	Gh_A03G201000
A03	105805001	105965000	Lat1_Cul1	Gh_A03G203800
A03	105805001	105965000	Lat1_Cul1	Gh_A03G203900
A03	105805001	105965000	Lat1_Cul1	Gh_A03G204000
A03	105805001	105965000	Lat1_Cul1	Gh_A03G204100
A03	105805001	105965000	Lat1_Cul1	Gh_A03G204200
A03	105805001	105965000	Lat1_Cul1	Gh_A03G204300
A03	105805001	105965000	Lat1_Cul1	Gh_A03G204400
A03	105805001	105965000	Lat1_Cul1	Gh_A03G203700
A03	105805001	105965000	Lat1_Cul1	Gh_A03G204500
A03	106025001	106405000	Lat1_Cul1	Gh_A03G204600
A03	106025001	106405000	Lat1_Cul1	Gh_A03G204700
A03	106025001	106405000	Lat1_Cul1	Gh_A03G205000
A03	106025001	106405000	Lat1_Cul1	Gh_A03G205100
A03	106025001	106405000	Lat1_Cul1	Gh_A03G205200
A03	106025001	106405000	Lat1_Cul1	Gh_A03G205300
A03	106025001	106405000	Lat1_Cul1	Gh_A03G205400
A03	106025001	106405000	Lat1_Cul1	Gh_A03G205500
A03	106025001	106405000	Lat1_Cul1	Gh_A03G205600
A03	106025001	106405000	Lat1_Cul1	Gh_A03G205700
A03	106025001	106405000	Lat1_Cul1	Gh_A03G205800
A03	106025001	106405000	Lat1_Cul1	Gh_A03G205900
A03	106025001	106405000	Lat1_Cul1	Gh_A03G206000
A03	106025001	106405000	Lat1_Cul1	Gh_A03G206200
A03	106025001	106405000	Lat1_Cul1	Gh_A03G206300
A03	106025001	106405000	Lat1_Cul1	Gh_A03G204800
A03	106025001	106405000	Lat1_Cul1	Gh_A03G204900
A03	106025001	106405000	Lat1_Cul1	Gh_A03G206100
A03	106495001	106550000	Lat1_Cul1	Gh_A03G206800
A03	106495001	106550000	Lat1_Cul1	Gh_A03G206900
A03	106905001	106980000	Lat1_Cul1	Gh_A03G210300
A03	106905001	106980000	Lat1_Cul1	Gh_A03G210400
A03	106905001	106980000	Lat1_Cul1	Gh_A03G210500
A03	106905001	106980000	Lat1_Cul1	Gh_A03G210600
A03	106905001	106980000	Lat1_Cul1	Gh_A03G210700
A03	106905001	106980000	Lat1_Cul1	Gh_A03G210800
A03	106905001	106980000	Lat1_Cul1	Gh_A03G210900
A03	106905001	106980000	Lat1_Cul1	Gh_A03G211100
A03	106905001	106980000	Lat1_Cul1	Gh_A03G211200
A03	106905001	106980000	Lat1_Cul1	Gh_A03G211000
A03	108245001	108295000	Lat1_Cul1	Gh_A03G224000
A03	108245001	108295000	Lat1_Cul1	Gh_A03G224100
A03	108245001	108295000	Lat1_Cul1	Gh_A03G224200
A03	109310001	109360000	Lat1_Cul1	Gh_A03G238000
A03	109310001	109360000	Lat1_Cul1	Gh_A03G237900
A04	20001	70000	Lat1_Cul1	Gh_A04G000300
A04	20001	70000	Lat1_Cul1	Gh_A04G000400
A04	20001	70000	Lat1_Cul1	Gh_A04G000600
A04	20001	70000	Lat1_Cul1	Gh_A04G000700
A04	20001	70000	Lat1_Cul1	Gh_A04G000800
A04	20001	70000	Lat1_Cul1	Gh_A04G000900
A04	20001	70000	Lat1_Cul1	Gh_A04G000500
A04	100001	150000	Lat1_Cul1	Gh_A04G001200
A04	100001	150000	Lat1_Cul1	Gh_A04G001300
A04	100001	150000	Lat1_Cul1	Gh_A04G001400
A04	100001	150000	Lat1_Cul1	Gh_A04G001500
A04	100001	150000	Lat1_Cul1	Gh_A04G001600
A04	100001	150000	Lat1_Cul1	Gh_A04G001700
A04	100001	150000	Lat1_Cul1	Gh_A04G001100
A04	290001	380000	Lat1_Cul1	Gh_A04G003500
A04	290001	380000	Lat1_Cul1	Gh_A04G003600
A04	290001	380000	Lat1_Cul1	Gh_A04G003700
A04	290001	380000	Lat1_Cul1	Gh_A04G003400
A04	935001	985000	Lat1_Cul1	Gh_A04G008500
A04	935001	985000	Lat1_Cul1	Gh_A04G008600
A04	935001	985000	Lat1_Cul1	Gh_A04G008700
A04	935001	985000	Lat1_Cul1	Gh_A04G008800
A04	935001	985000	Lat1_Cul1	Gh_A04G008900
A04	935001	985000	Lat1_Cul1	Gh_A04G009000
A04	935001	985000	Lat1_Cul1	Gh_A04G009100
A04	1640001	1690000	Lat1_Cul1	Gh_A04G014800
A04	1640001	1690000	Lat1_Cul1	Gh_A04G014900
A04	1640001	1690000	Lat1_Cul1	Gh_A04G015100
A04	1640001	1690000	Lat1_Cul1	Gh_A04G015200
A04	1640001	1690000	Lat1_Cul1	Gh_A04G015300
A04	1640001	1690000	Lat1_Cul1	Gh_A04G015000
A04	1640001	1690000	Lat1_Cul1	Gh_A04G015400
A04	2555001	2605000	Lat1_Cul1	Gh_A04G019900
A04	2555001	2605000	Lat1_Cul1	Gh_A04G019800
A04	3165001	3295000	Lat1_Cul1	Gh_A04G022900
A04	3165001	3295000	Lat1_Cul1	Gh_A04G023200
A04	3165001	3295000	Lat1_Cul1	Gh_A04G023300
A04	3165001	3295000	Lat1_Cul1	Gh_A04G023400
A04	3165001	3295000	Lat1_Cul1	Gh_A04G023500
A04	3165001	3295000	Lat1_Cul1	Gh_A04G023600
A04	3165001	3295000	Lat1_Cul1	Gh_A04G023000
A04	3165001	3295000	Lat1_Cul1	Gh_A04G023100
A04	3165001	3295000	Lat1_Cul1	Gh_A04G023700
A04	3310001	3360000	Lat1_Cul1	Gh_A04G023900
A04	3310001	3360000	Lat1_Cul1	Gh_A04G024100
A04	3310001	3360000	Lat1_Cul1	Gh_A04G024000
A04	3555001	3605000	Lat1_Cul1	Gh_A04G025100
A04	3555001	3605000	Lat1_Cul1	Gh_A04G025000
A04	3650001	3830000	Lat1_Cul1	Gh_A04G025500
A04	3650001	3830000	Lat1_Cul1	Gh_A04G025600
A04	3650001	3830000	Lat1_Cul1	Gh_A04G025700
A04	3650001	3830000	Lat1_Cul1	Gh_A04G025800
A04	3650001	3830000	Lat1_Cul1	Gh_A04G025900
A04	3650001	3830000	Lat1_Cul1	Gh_A04G026000
A04	3650001	3830000	Lat1_Cul1	Gh_A04G026100
A04	3650001	3830000	Lat1_Cul1	Gh_A04G026200
A04	4350001	4400000	Lat1_Cul1	Gh_A04G027100
A04	4350001	4400000	Lat1_Cul1	Gh_A04G027200
A04	4350001	4400000	Lat1_Cul1	Gh_A04G027300
A04	4350001	4400000	Lat1_Cul1	Gh_A04G027400
A04	4350001	4400000	Lat1_Cul1	Gh_A04G027500
A04	4400001	4465000	Lat1_Cul1	Gh_A04G027600
A04	4400001	4465000	Lat1_Cul1	Gh_A04G027700
A04	4400001	4465000	Lat1_Cul1	Gh_A04G027800
A04	4705001	4760000	Lat1_Cul1	Gh_A04G029700
A04	4705001	4760000	Lat1_Cul1	Gh_A04G029800
A04	4770001	4850000	Lat1_Cul1	Gh_A04G029900
A04	4770001	4850000	Lat1_Cul1	Gh_A04G030100
A04	4770001	4850000	Lat1_Cul1	Gh_A04G030200
A04	4770001	4850000	Lat1_Cul1	Gh_A04G030300
A04	4770001	4850000	Lat1_Cul1	Gh_A04G030000
A04	6400001	6450000	Lat1_Cul1	Gh_A04G037900
A04	6400001	6450000	Lat1_Cul1	Gh_A04G038100
A04	6400001	6450000	Lat1_Cul1	Gh_A04G037800
A04	6400001	6450000	Lat1_Cul1	Gh_A04G038000
A04	6945001	6995000	Lat1_Cul1	Gh_A04G039900
A04	6945001	6995000	Lat1_Cul1	Gh_A04G040000
A04	7150001	7200000	Lat1_Cul1	Gh_A04G041400
A04	7150001	7200000	Lat1_Cul1	Gh_A04G041500
A04	7150001	7200000	Lat1_Cul1	Gh_A04G041600
A04	7150001	7200000	Lat1_Cul1	Gh_A04G041700
A04	8095001	8150000	Lat1_Cul1	Gh_A04G046000
A04	9615001	9670000	Lat1_Cul1	Gh_A04G051400
A04	13245001	13325000	Lat1_Cul1	Gh_A04G059900
A04	13500001	13590000	Lat1_Cul1	Gh_A04G060700
A04	13500001	13590000	Lat1_Cul1	Gh_A04G060600
A04	14170001	14220000	Lat1_Cul1	Gh_A04G062000
A04	16390001	16445000	Lat1_Cul1	Gh_A04G063200
A04	18965001	19035000	Lat1_Cul1	Gh_A04G065700
A04	18965001	19035000	Lat1_Cul1	Gh_A04G065900
A04	18965001	19035000	Lat1_Cul1	Gh_A04G066000
A04	18965001	19035000	Lat1_Cul1	Gh_A04G065800
A04	23935001	23985000	Lat1_Cul1	Gh_A04G067700
A04	24485001	24570000	Lat1_Cul1	Gh_A04G068300
A04	25335001	25415000	Lat1_Cul1	Gh_A04G068400
A04	26620001	26670000	Lat1_Cul1	Gh_A04G068800
A04	26790001	26855000	Lat1_Cul1	Gh_A04G069000
A04	26790001	26855000	Lat1_Cul1	Gh_A04G069100
A04	34475001	34530000	Lat1_Cul1	Gh_A04G072000
A04	41600001	41650000	Lat1_Cul1	Gh_A04G074000
A04	45035001	45115000	Lat1_Cul1	Gh_A04G075300
A04	45035001	45115000	Lat1_Cul1	Gh_A04G075400
A04	47345001	47400000	Lat1_Cul1	Gh_A04G077700
A04	47740001	47800000	Lat1_Cul1	Gh_A04G078900
A04	47980001	48030000	Lat1_Cul1	Gh_A04G079200
A04	47980001	48030000	Lat1_Cul1	Gh_A04G079300
A04	47980001	48030000	Lat1_Cul1	Gh_A04G079400
A04	50300001	50350000	Lat1_Cul1	Gh_A04G081000
A04	50300001	50350000	Lat1_Cul1	Gh_A04G081100
A04	50740001	50800000	Lat1_Cul1	Gh_A04G081400
A04	51585001	51635000	Lat1_Cul1	Gh_A04G081500
A04	52695001	52745000	Lat1_Cul1	Gh_A04G082100
A04	54215001	54265000	Lat1_Cul1	Gh_A04G083000
A04	55985001	56090000	Lat1_Cul1	Gh_A04G084100
A04	56330001	56390000	Lat1_Cul1	Gh_A04G084300
A04	59685001	59765000	Lat1_Cul1	Gh_A04G086500
A04	59685001	59765000	Lat1_Cul1	Gh_A04G086400
A04	59685001	59765000	Lat1_Cul1	Gh_A04G086600
A04	60785001	60870000	Lat1_Cul1	Gh_A04G087700
A04	61510001	61570000	Lat1_Cul1	Gh_A04G088500
A04	61510001	61570000	Lat1_Cul1	Gh_A04G088600
A04	61750001	61800000	Lat1_Cul1	Gh_A04G089200
A04	66850001	66955000	Lat1_Cul1	Gh_A04G098700
A04	67110001	67175000	Lat1_Cul1	Gh_A04G098800
A04	67465001	67525000	Lat1_Cul1	Gh_A04G099600
A04	67465001	67525000	Lat1_Cul1	Gh_A04G099700
A04	67770001	67840000	Lat1_Cul1	Gh_A04G100000
A04	67770001	67840000	Lat1_Cul1	Gh_A04G100100
A04	68225001	68350000	Lat1_Cul1	Gh_A04G100500
A04	68225001	68350000	Lat1_Cul1	Gh_A04G100600
A04	68355001	68535000	Lat1_Cul1	Gh_A04G100700
A04	68355001	68535000	Lat1_Cul1	Gh_A04G100800
A04	68600001	68680000	Lat1_Cul1	Gh_A04G101100
A04	68600001	68680000	Lat1_Cul1	Gh_A04G101200
A04	69180001	69250000	Lat1_Cul1	Gh_A04G101500
A04	69180001	69250000	Lat1_Cul1	Gh_A04G101600
A04	71205001	71295000	Lat1_Cul1	Gh_A04G105600
A04	71205001	71295000	Lat1_Cul1	Gh_A04G105700
A04	71205001	71295000	Lat1_Cul1	Gh_A04G105800
A04	71205001	71295000	Lat1_Cul1	Gh_A04G105900
A04	71205001	71295000	Lat1_Cul1	Gh_A04G105500
A04	71450001	71855000	Lat1_Cul1	Gh_A04G106400
A04	71450001	71855000	Lat1_Cul1	Gh_A04G106500
A04	71450001	71855000	Lat1_Cul1	Gh_A04G106600
A04	71450001	71855000	Lat1_Cul1	Gh_A04G106700
A04	71450001	71855000	Lat1_Cul1	Gh_A04G106800
A04	71450001	71855000	Lat1_Cul1	Gh_A04G107000
A04	71450001	71855000	Lat1_Cul1	Gh_A04G107100
A04	71450001	71855000	Lat1_Cul1	Gh_A04G107200
A04	71450001	71855000	Lat1_Cul1	Gh_A04G107300
A04	71450001	71855000	Lat1_Cul1	Gh_A04G106900
A04	73130001	73180000	Lat1_Cul1	Gh_A04G109900
A04	73130001	73180000	Lat1_Cul1	Gh_A04G110000
A04	73130001	73180000	Lat1_Cul1	Gh_A04G110100
A04	73970001	74020000	Lat1_Cul1	Gh_A04G112500
A04	73970001	74020000	Lat1_Cul1	Gh_A04G112400
A04	74325001	74540000	Lat1_Cul1	Gh_A04G112900
A04	74325001	74540000	Lat1_Cul1	Gh_A04G113000
A04	74325001	74540000	Lat1_Cul1	Gh_A04G113200
A04	74325001	74540000	Lat1_Cul1	Gh_A04G113300
A04	74325001	74540000	Lat1_Cul1	Gh_A04G113400
A04	74325001	74540000	Lat1_Cul1	Gh_A04G113500
A04	74325001	74540000	Lat1_Cul1	Gh_A04G113600
A04	74325001	74540000	Lat1_Cul1	Gh_A04G113700
A04	74325001	74540000	Lat1_Cul1	Gh_A04G113100
A04	74755001	74905000	Lat1_Cul1	Gh_A04G114300
A04	74755001	74905000	Lat1_Cul1	Gh_A04G114400
A04	74755001	74905000	Lat1_Cul1	Gh_A04G114500
A04	74755001	74905000	Lat1_Cul1	Gh_A04G114600
A04	74755001	74905000	Lat1_Cul1	Gh_A04G114700
A04	74755001	74905000	Lat1_Cul1	Gh_A04G115000
A04	74755001	74905000	Lat1_Cul1	Gh_A04G115100
A04	74755001	74905000	Lat1_Cul1	Gh_A04G114800
A04	74755001	74905000	Lat1_Cul1	Gh_A04G114900
A04	74980001	75050000	Lat1_Cul1	Gh_A04G115300
A04	74980001	75050000	Lat1_Cul1	Gh_A04G115200
A04	74980001	75050000	Lat1_Cul1	Gh_A04G115400
A04	76790001	76840000	Lat1_Cul1	Gh_A04G119300
A04	76790001	76840000	Lat1_Cul1	Gh_A04G119400
A04	78600001	78665000	Lat1_Cul1	Gh_A04G125800
A04	78600001	78665000	Lat1_Cul1	Gh_A04G126000
A04	78600001	78665000	Lat1_Cul1	Gh_A04G125900
A04	80730001	80780000	Lat1_Cul1	Gh_A04G136500
A04	80730001	80780000	Lat1_Cul1	Gh_A04G136600
A04	80730001	80780000	Lat1_Cul1	Gh_A04G136700
A04	80730001	80780000	Lat1_Cul1	Gh_A04G136800
A04	81030001	81090000	Lat1_Cul1	Gh_A04G138400
A04	81030001	81090000	Lat1_Cul1	Gh_A04G138500
A04	81030001	81090000	Lat1_Cul1	Gh_A04G138600
A04	81030001	81090000	Lat1_Cul1	Gh_A04G138900
A04	81030001	81090000	Lat1_Cul1	Gh_A04G138700
A04	81030001	81090000	Lat1_Cul1	Gh_A04G138800
A04	81170001	81230000	Lat1_Cul1	Gh_A04G139300
A04	81170001	81230000	Lat1_Cul1	Gh_A04G139400
A04	81170001	81230000	Lat1_Cul1	Gh_A04G139500
A04	81170001	81230000	Lat1_Cul1	Gh_A04G139600
A04	81270001	81320000	Lat1_Cul1	Gh_A04G139900
A04	81920001	81970000	Lat1_Cul1	Gh_A04G143800
A04	81920001	81970000	Lat1_Cul1	Gh_A04G143900
A04	81920001	81970000	Lat1_Cul1	Gh_A04G144000
A04	81920001	81970000	Lat1_Cul1	Gh_A04G144100
A04	81920001	81970000	Lat1_Cul1	Gh_A04G144200
A04	81990001	82045000	Lat1_Cul1	Gh_A04G144700
A04	81990001	82045000	Lat1_Cul1	Gh_A04G144800
A04	81990001	82045000	Lat1_Cul1	Gh_A04G144900
A04	81990001	82045000	Lat1_Cul1	Gh_A04G145000
A04	81990001	82045000	Lat1_Cul1	Gh_A04G145100
A04	81990001	82045000	Lat1_Cul1	Gh_A04G145200
A04	81990001	82045000	Lat1_Cul1	Gh_A04G145300
A04	82310001	82360000	Lat1_Cul1	Gh_A04G147800
A04	82310001	82360000	Lat1_Cul1	Gh_A04G147900
A04	82510001	82570000	Lat1_Cul1	Gh_A04G149400
A04	82510001	82570000	Lat1_Cul1	Gh_A04G149500
A04	82510001	82570000	Lat1_Cul1	Gh_A04G149700
A04	82510001	82570000	Lat1_Cul1	Gh_A04G149600
A04	82590001	82645000	Lat1_Cul1	Gh_A04G150000
A04	82590001	82645000	Lat1_Cul1	Gh_A04G150100
A04	82590001	82645000	Lat1_Cul1	Gh_A04G150300
A04	82590001	82645000	Lat1_Cul1	Gh_A04G150400
A04	82590001	82645000	Lat1_Cul1	Gh_A04G150500
A04	82590001	82645000	Lat1_Cul1	Gh_A04G150600
A04	82590001	82645000	Lat1_Cul1	Gh_A04G149900
A04	82590001	82645000	Lat1_Cul1	Gh_A04G150200
A04	82590001	82645000	Lat1_Cul1	Gh_A04G150700
A04	82805001	82865000	Lat1_Cul1	Gh_A04G152700
A04	82805001	82865000	Lat1_Cul1	Gh_A04G152800
A04	82805001	82865000	Lat1_Cul1	Gh_A04G152900
A04	82805001	82865000	Lat1_Cul1	Gh_A04G152600
A05	3200001	3250000	Lat1_Cul1	Gh_A05G025200
A05	3200001	3250000	Lat1_Cul1	Gh_A05G025300
A05	3200001	3250000	Lat1_Cul1	Gh_A05G025000
A05	3200001	3250000	Lat1_Cul1	Gh_A05G025100
A05	5465001	5515000	Lat1_Cul1	Gh_A05G044900
A05	5465001	5515000	Lat1_Cul1	Gh_A05G045000
A05	5465001	5515000	Lat1_Cul1	Gh_A05G045100
A05	5465001	5515000	Lat1_Cul1	Gh_A05G045200
A05	9155001	9205000	Lat1_Cul1	Gh_A05G086100
A05	9155001	9205000	Lat1_Cul1	Gh_A05G086300
A05	9155001	9205000	Lat1_Cul1	Gh_A05G086000
A05	9155001	9205000	Lat1_Cul1	Gh_A05G086200
A05	10855001	10950000	Lat1_Cul1	Gh_A05G102600
A05	10855001	10950000	Lat1_Cul1	Gh_A05G102700
A05	10855001	10950000	Lat1_Cul1	Gh_A05G102800
A05	10855001	10950000	Lat1_Cul1	Gh_A05G102900
A05	10855001	10950000	Lat1_Cul1	Gh_A05G103000
A05	10855001	10950000	Lat1_Cul1	Gh_A05G103100
A05	10955001	11090000	Lat1_Cul1	Gh_A05G103200
A05	10955001	11090000	Lat1_Cul1	Gh_A05G103300
A05	10955001	11090000	Lat1_Cul1	Gh_A05G103500
A05	10955001	11090000	Lat1_Cul1	Gh_A05G103600
A05	10955001	11090000	Lat1_Cul1	Gh_A05G103700
A05	10955001	11090000	Lat1_Cul1	Gh_A05G103800
A05	10955001	11090000	Lat1_Cul1	Gh_A05G103900
A05	10955001	11090000	Lat1_Cul1	Gh_A05G104100
A05	10955001	11090000	Lat1_Cul1	Gh_A05G103400
A05	10955001	11090000	Lat1_Cul1	Gh_A05G104000
A05	11830001	11920000	Lat1_Cul1	Gh_A05G111500
A05	11830001	11920000	Lat1_Cul1	Gh_A05G111700
A05	11830001	11920000	Lat1_Cul1	Gh_A05G111800
A05	11830001	11920000	Lat1_Cul1	Gh_A05G112000
A05	11830001	11920000	Lat1_Cul1	Gh_A05G112200
A05	11830001	11920000	Lat1_Cul1	Gh_A05G111400
A05	11830001	11920000	Lat1_Cul1	Gh_A05G111600
A05	11830001	11920000	Lat1_Cul1	Gh_A05G111900
A05	11830001	11920000	Lat1_Cul1	Gh_A05G112100
A05	12140001	12190000	Lat1_Cul1	Gh_A05G114600
A05	20290001	20355000	Lat1_Cul1	Gh_A05G188300
A05	20290001	20355000	Lat1_Cul1	Gh_A05G188500
A05	20290001	20355000	Lat1_Cul1	Gh_A05G188600
A05	20290001	20355000	Lat1_Cul1	Gh_A05G188700
A05	20290001	20355000	Lat1_Cul1	Gh_A05G188800
A05	20290001	20355000	Lat1_Cul1	Gh_A05G188900
A05	20290001	20355000	Lat1_Cul1	Gh_A05G188400
A05	20905001	20955000	Lat1_Cul1	Gh_A05G195800
A05	20905001	20955000	Lat1_Cul1	Gh_A05G195900
A05	20905001	20955000	Lat1_Cul1	Gh_A05G196000
A05	20905001	20955000	Lat1_Cul1	Gh_A05G196100
A05	20905001	20955000	Lat1_Cul1	Gh_A05G196200
A05	20905001	20955000	Lat1_Cul1	Gh_A05G195700
A05	20905001	20955000	Lat1_Cul1	Gh_A05G196300
A05	21055001	21105000	Lat1_Cul1	Gh_A05G197400
A05	21055001	21105000	Lat1_Cul1	Gh_A05G197600
A05	21055001	21105000	Lat1_Cul1	Gh_A05G197700
A05	21055001	21105000	Lat1_Cul1	Gh_A05G197800
A05	21055001	21105000	Lat1_Cul1	Gh_A05G197900
A05	21055001	21105000	Lat1_Cul1	Gh_A05G197500
A05	21385001	21435000	Lat1_Cul1	Gh_A05G200200
A05	21385001	21435000	Lat1_Cul1	Gh_A05G200400
A05	21385001	21435000	Lat1_Cul1	Gh_A05G200500
A05	21385001	21435000	Lat1_Cul1	Gh_A05G200600
A05	21385001	21435000	Lat1_Cul1	Gh_A05G200300
A05	22125001	22190000	Lat1_Cul1	Gh_A05G206200
A05	22125001	22190000	Lat1_Cul1	Gh_A05G206400
A05	22125001	22190000	Lat1_Cul1	Gh_A05G206500
A05	22125001	22190000	Lat1_Cul1	Gh_A05G206300
A05	22125001	22190000	Lat1_Cul1	Gh_A05G206600
A05	22280001	22345000	Lat1_Cul1	Gh_A05G207500
A05	22280001	22345000	Lat1_Cul1	Gh_A05G207600
A05	22280001	22345000	Lat1_Cul1	Gh_A05G207800
A05	22280001	22345000	Lat1_Cul1	Gh_A05G207900
A05	22280001	22345000	Lat1_Cul1	Gh_A05G208000
A05	22280001	22345000	Lat1_Cul1	Gh_A05G208100
A05	22280001	22345000	Lat1_Cul1	Gh_A05G207700
A05	24500001	24570000	Lat1_Cul1	Gh_A05G223700
A05	24500001	24570000	Lat1_Cul1	Gh_A05G223800
A05	24500001	24570000	Lat1_Cul1	Gh_A05G223900
A05	24500001	24570000	Lat1_Cul1	Gh_A05G224000
A05	24980001	25030000	Lat1_Cul1	Gh_A05G226000
A05	24980001	25030000	Lat1_Cul1	Gh_A05G226100
A05	25270001	25360000	Lat1_Cul1	Gh_A05G227400
A05	25270001	25360000	Lat1_Cul1	Gh_A05G227500
A05	28910001	28975000	Lat1_Cul1	Gh_A05G248100
A05	28910001	28975000	Lat1_Cul1	Gh_A05G248200
A05	29045001	29115000	Lat1_Cul1	Gh_A05G248500
A05	29045001	29115000	Lat1_Cul1	Gh_A05G248600
A05	29045001	29115000	Lat1_Cul1	Gh_A05G248700
A05	29045001	29115000	Lat1_Cul1	Gh_A05G248800
A05	29045001	29115000	Lat1_Cul1	Gh_A05G248900
A05	29115001	29165000	Lat1_Cul1	Gh_A05G249000
A05	29115001	29165000	Lat1_Cul1	Gh_A05G249100
A05	29115001	29165000	Lat1_Cul1	Gh_A05G249200
A05	34985001	35105000	Lat1_Cul1	Gh_A05G274700
A05	34985001	35105000	Lat1_Cul1	Gh_A05G274900
A05	34985001	35105000	Lat1_Cul1	Gh_A05G275000
A05	34985001	35105000	Lat1_Cul1	Gh_A05G275100
A05	34985001	35105000	Lat1_Cul1	Gh_A05G275200
A05	34985001	35105000	Lat1_Cul1	Gh_A05G275300
A05	34985001	35105000	Lat1_Cul1	Gh_A05G275400
A05	34985001	35105000	Lat1_Cul1	Gh_A05G275500
A05	34985001	35105000	Lat1_Cul1	Gh_A05G275600
A05	34985001	35105000	Lat1_Cul1	Gh_A05G275700
A05	34985001	35105000	Lat1_Cul1	Gh_A05G274800
A05	36075001	36125000	Lat1_Cul1	Gh_A05G279400
A05	36075001	36125000	Lat1_Cul1	Gh_A05G279500
A05	37845001	37895000	Lat1_Cul1	Gh_A05G284200
A05	38000001	38085000	Lat1_Cul1	Gh_A05G284400
A05	38000001	38085000	Lat1_Cul1	Gh_A05G284500
A05	38000001	38085000	Lat1_Cul1	Gh_A05G284600
A05	61980001	62030000	Lat1_Cul1	Gh_A05G312800
A05	61980001	62030000	Lat1_Cul1	Gh_A05G312900
A05	61980001	62030000	Lat1_Cul1	Gh_A05G313000
A05	74575001	74625000	Lat1_Cul1	Gh_A05G325000
A05	76325001	76375000	Lat1_Cul1	Gh_A05G328100
A05	77325001	77375000	Lat1_Cul1	Gh_A05G329400
A05	81385001	81525000	Lat1_Cul1	Gh_A05G337300
A05	81385001	81525000	Lat1_Cul1	Gh_A05G337400
A05	81525001	81605000	Lat1_Cul1	Gh_A05G337500
A05	81775001	81835000	Lat1_Cul1	Gh_A05G338100
A05	81775001	81835000	Lat1_Cul1	Gh_A05G338200
A05	82310001	82380000	Lat1_Cul1	Gh_A05G338700
A05	82450001	82525000	Lat1_Cul1	Gh_A05G338900
A05	83490001	83545000	Lat1_Cul1	Gh_A05G341800
A05	83490001	83545000	Lat1_Cul1	Gh_A05G341700
A05	94590001	94640000	Lat1_Cul1	Gh_A05G352200
A05	94850001	94935000	Lat1_Cul1	Gh_A05G352900
A05	94850001	94935000	Lat1_Cul1	Gh_A05G353000
A05	97230001	97280000	Lat1_Cul1	Gh_A05G361800
A05	97230001	97280000	Lat1_Cul1	Gh_A05G361700
A05	100750001	100810000	Lat1_Cul1	Gh_A05G373700
A05	100750001	100810000	Lat1_Cul1	Gh_A05G373800
A05	100750001	100810000	Lat1_Cul1	Gh_A05G374000
A05	100750001	100810000	Lat1_Cul1	Gh_A05G373900
A05	106415001	106500000	Lat1_Cul1	Gh_A05G403500
A05	106415001	106500000	Lat1_Cul1	Gh_A05G403600
A05	106415001	106500000	Lat1_Cul1	Gh_A05G403700
A05	106415001	106500000	Lat1_Cul1	Gh_A05G403900
A05	106415001	106500000	Lat1_Cul1	Gh_A05G404000
A05	106415001	106500000	Lat1_Cul1	Gh_A05G403800
A05	106620001	106845000	Lat1_Cul1	Gh_A05G404600
A05	106620001	106845000	Lat1_Cul1	Gh_A05G404700
A05	106620001	106845000	Lat1_Cul1	Gh_A05G404800
A05	106620001	106845000	Lat1_Cul1	Gh_A05G405000
A05	106620001	106845000	Lat1_Cul1	Gh_A05G405100
A05	106620001	106845000	Lat1_Cul1	Gh_A05G405200
A05	106620001	106845000	Lat1_Cul1	Gh_A05G405400
A05	106620001	106845000	Lat1_Cul1	Gh_A05G404500
A05	106620001	106845000	Lat1_Cul1	Gh_A05G404900
A05	106620001	106845000	Lat1_Cul1	Gh_A05G405300
A05	107110001	107190000	Lat1_Cul1	Gh_A05G406600
A05	107110001	107190000	Lat1_Cul1	Gh_A05G406700
A05	107110001	107190000	Lat1_Cul1	Gh_A05G406800
A05	107540001	107645000	Lat1_Cul1	Gh_A05G409000
A05	107540001	107645000	Lat1_Cul1	Gh_A05G409100
A05	107540001	107645000	Lat1_Cul1	Gh_A05G409200
A06	1170001	1220000	Lat1_Cul1	Gh_A06G013500
A06	1220001	1310000	Lat1_Cul1	Gh_A06G013600
A06	1220001	1310000	Lat1_Cul1	Gh_A06G013700
A06	1220001	1310000	Lat1_Cul1	Gh_A06G013800
A06	1220001	1310000	Lat1_Cul1	Gh_A06G013900
A06	1220001	1310000	Lat1_Cul1	Gh_A06G014000
A06	3635001	3860000	Lat1_Cul1	Gh_A06G032400
A06	3635001	3860000	Lat1_Cul1	Gh_A06G032500
A06	3635001	3860000	Lat1_Cul1	Gh_A06G032700
A06	3635001	3860000	Lat1_Cul1	Gh_A06G033100
A06	3635001	3860000	Lat1_Cul1	Gh_A06G033200
A06	3635001	3860000	Lat1_Cul1	Gh_A06G033300
A06	3635001	3860000	Lat1_Cul1	Gh_A06G033400
A06	3635001	3860000	Lat1_Cul1	Gh_A06G033500
A06	3635001	3860000	Lat1_Cul1	Gh_A06G032100
A06	3635001	3860000	Lat1_Cul1	Gh_A06G032200
A06	3635001	3860000	Lat1_Cul1	Gh_A06G032600
A06	3635001	3860000	Lat1_Cul1	Gh_A06G032800
A06	3635001	3860000	Lat1_Cul1	Gh_A06G032900
A06	3635001	3860000	Lat1_Cul1	Gh_A06G033000
A06	3635001	3860000	Lat1_Cul1	Gh_A06G033600
A06	3635001	3860000	Lat1_Cul1	Gh_A06G032300
A06	4635001	4685000	Lat1_Cul1	Gh_A06G039300
A06	4635001	4685000	Lat1_Cul1	Gh_A06G039400
A06	16540001	16590000	Lat1_Cul1	Gh_A06G075700
A06	16540001	16590000	Lat1_Cul1	Gh_A06G075800
A06	16540001	16590000	Lat1_Cul1	Gh_A06G075900
A06	16540001	16590000	Lat1_Cul1	Gh_A06G076000
A06	16695001	16760000	Lat1_Cul1	Gh_A06G076400
A06	16695001	16760000	Lat1_Cul1	Gh_A06G076500
A06	16695001	16760000	Lat1_Cul1	Gh_A06G076600
A06	16695001	16760000	Lat1_Cul1	Gh_A06G076700
A06	16695001	16760000	Lat1_Cul1	Gh_A06G076800
A06	17370001	17420000	Lat1_Cul1	Gh_A06G080200
A06	17370001	17420000	Lat1_Cul1	Gh_A06G080300
A06	23145001	23195000	Lat1_Cul1	Gh_A06G089900
A06	33010001	33060000	Lat1_Cul1	Gh_A06G104900
A06	33010001	33060000	Lat1_Cul1	Gh_A06G105000
A06	35275001	35425000	Lat1_Cul1	Gh_A06G108700
A06	35275001	35425000	Lat1_Cul1	Gh_A06G108600
A06	36635001	36700000	Lat1_Cul1	Gh_A06G111100
A06	37440001	37495000	Lat1_Cul1	Gh_A06G112100
A06	37440001	37495000	Lat1_Cul1	Gh_A06G112000
A06	118395001	118450000	Lat1_Cul1	Gh_A06G189400
A06	118395001	118450000	Lat1_Cul1	Gh_A06G189500
A06	118395001	118450000	Lat1_Cul1	Gh_A06G189600
A06	118455001	118515000	Lat1_Cul1	Gh_A06G189700
A06	118455001	118515000	Lat1_Cul1	Gh_A06G189800
A06	118455001	118515000	Lat1_Cul1	Gh_A06G189900
A06	118635001	118685000	Lat1_Cul1	Gh_A06G190900
A06	118635001	118685000	Lat1_Cul1	Gh_A06G191000
A06	118635001	118685000	Lat1_Cul1	Gh_A06G190800
A06	119240001	119315000	Lat1_Cul1	Gh_A06G194800
A06	119240001	119315000	Lat1_Cul1	Gh_A06G195100
A06	119240001	119315000	Lat1_Cul1	Gh_A06G195200
A06	119240001	119315000	Lat1_Cul1	Gh_A06G194900
A06	119240001	119315000	Lat1_Cul1	Gh_A06G195000
A06	119790001	119885000	Lat1_Cul1	Gh_A06G196700
A06	119790001	119885000	Lat1_Cul1	Gh_A06G196900
A06	119790001	119885000	Lat1_Cul1	Gh_A06G196500
A06	119790001	119885000	Lat1_Cul1	Gh_A06G196600
A06	119790001	119885000	Lat1_Cul1	Gh_A06G196800
A06	119965001	120020000	Lat1_Cul1	Gh_A06G197700
A06	119965001	120020000	Lat1_Cul1	Gh_A06G197600
A06	120550001	120605000	Lat1_Cul1	Gh_A06G200000
A06	120550001	120605000	Lat1_Cul1	Gh_A06G200100
A06	120550001	120605000	Lat1_Cul1	Gh_A06G200200
A06	120620001	120680000	Lat1_Cul1	Gh_A06G200300
A06	120620001	120680000	Lat1_Cul1	Gh_A06G200400
A06	122615001	122665000	Lat1_Cul1	Gh_A06G210500
A06	122615001	122665000	Lat1_Cul1	Gh_A06G210600
A06	122615001	122665000	Lat1_Cul1	Gh_A06G210800
A06	122615001	122665000	Lat1_Cul1	Gh_A06G210400
A06	122615001	122665000	Lat1_Cul1	Gh_A06G210700
A06	122880001	122980000	Lat1_Cul1	Gh_A06G212000
A06	122880001	122980000	Lat1_Cul1	Gh_A06G212100
A06	122880001	122980000	Lat1_Cul1	Gh_A06G212200
A06	122990001	123065000	Lat1_Cul1	Gh_A06G212300
A06	123195001	123245000	Lat1_Cul1	Gh_A06G213100
A06	123195001	123245000	Lat1_Cul1	Gh_A06G213000
A06	123370001	123420000	Lat1_Cul1	Gh_A06G213300
A06	123370001	123420000	Lat1_Cul1	Gh_A06G213400
A06	123440001	123495000	Lat1_Cul1	Gh_A06G213500
A06	123440001	123495000	Lat1_Cul1	Gh_A06G213600
A06	124975001	125030000	Lat1_Cul1	Gh_A06G227200
A06	124975001	125030000	Lat1_Cul1	Gh_A06G227300
A06	124975001	125030000	Lat1_Cul1	Gh_A06G227500
A06	124975001	125030000	Lat1_Cul1	Gh_A06G227600
A06	124975001	125030000	Lat1_Cul1	Gh_A06G227700
A06	124975001	125030000	Lat1_Cul1	Gh_A06G227800
A06	124975001	125030000	Lat1_Cul1	Gh_A06G227900
A06	124975001	125030000	Lat1_Cul1	Gh_A06G227400
A06	124975001	125030000	Lat1_Cul1	Gh_A06G228000
A06	125370001	125450000	Lat1_Cul1	Gh_A06G232200
A06	125370001	125450000	Lat1_Cul1	Gh_A06G232300
A06	125370001	125450000	Lat1_Cul1	Gh_A06G232400
A06	125370001	125450000	Lat1_Cul1	Gh_A06G232500
A06	125370001	125450000	Lat1_Cul1	Gh_A06G232600
A06	125370001	125450000	Lat1_Cul1	Gh_A06G232700
A06	125370001	125450000	Lat1_Cul1	Gh_A06G232800
A06	125370001	125450000	Lat1_Cul1	Gh_A06G232900
A06	125370001	125450000	Lat1_Cul1	Gh_A06G233000
A06	125370001	125450000	Lat1_Cul1	Gh_A06G233100
A06	125370001	125450000	Lat1_Cul1	Gh_A06G233200
A06	125370001	125450000	Lat1_Cul1	Gh_A06G233300
A06	125370001	125450000	Lat1_Cul1	Gh_A06G233400
A06	125490001	125635000	Lat1_Cul1	Gh_A06G233800
A06	125490001	125635000	Lat1_Cul1	Gh_A06G234000
A06	125490001	125635000	Lat1_Cul1	Gh_A06G234200
A06	125490001	125635000	Lat1_Cul1	Gh_A06G234400
A06	125490001	125635000	Lat1_Cul1	Gh_A06G234500
A06	125490001	125635000	Lat1_Cul1	Gh_A06G234600
A06	125490001	125635000	Lat1_Cul1	Gh_A06G234700
A06	125490001	125635000	Lat1_Cul1	Gh_A06G234900
A06	125490001	125635000	Lat1_Cul1	Gh_A06G235100
A06	125490001	125635000	Lat1_Cul1	Gh_A06G235200
A06	125490001	125635000	Lat1_Cul1	Gh_A06G235300
A06	125490001	125635000	Lat1_Cul1	Gh_A06G235500
A06	125490001	125635000	Lat1_Cul1	Gh_A06G233700
A06	125490001	125635000	Lat1_Cul1	Gh_A06G233900
A06	125490001	125635000	Lat1_Cul1	Gh_A06G234100
A06	125490001	125635000	Lat1_Cul1	Gh_A06G234300
A06	125490001	125635000	Lat1_Cul1	Gh_A06G234800
A06	125490001	125635000	Lat1_Cul1	Gh_A06G235000
A06	125490001	125635000	Lat1_Cul1	Gh_A06G235400
A06	125675001	125725000	Lat1_Cul1	Gh_A06G236200
A06	125675001	125725000	Lat1_Cul1	Gh_A06G236400
A06	125675001	125725000	Lat1_Cul1	Gh_A06G236500
A06	125675001	125725000	Lat1_Cul1	Gh_A06G236700
A06	125675001	125725000	Lat1_Cul1	Gh_A06G236800
A06	125675001	125725000	Lat1_Cul1	Gh_A06G236900
A06	125675001	125725000	Lat1_Cul1	Gh_A06G237000
A06	125675001	125725000	Lat1_Cul1	Gh_A06G237100
A06	125675001	125725000	Lat1_Cul1	Gh_A06G237200
A06	125675001	125725000	Lat1_Cul1	Gh_A06G237300
A06	125675001	125725000	Lat1_Cul1	Gh_A06G236300
A06	125675001	125725000	Lat1_Cul1	Gh_A06G236600
A06	125950001	126025000	Lat1_Cul1	Gh_A06G241100
A06	125950001	126025000	Lat1_Cul1	Gh_A06G241200
A06	125950001	126025000	Lat1_Cul1	Gh_A06G241300
A06	125950001	126025000	Lat1_Cul1	Gh_A06G241400
A06	125950001	126025000	Lat1_Cul1	Gh_A06G241500
A06	125950001	126025000	Lat1_Cul1	Gh_A06G241600
A06	125950001	126025000	Lat1_Cul1	Gh_A06G241700
A06	125950001	126025000	Lat1_Cul1	Gh_A06G241800
A06	125950001	126025000	Lat1_Cul1	Gh_A06G242000
A06	125950001	126025000	Lat1_Cul1	Gh_A06G242100
A06	125950001	126025000	Lat1_Cul1	Gh_A06G242200
A06	125950001	126025000	Lat1_Cul1	Gh_A06G242300
A06	125950001	126025000	Lat1_Cul1	Gh_A06G241900
A07	1555001	1610000	Lat1_Cul1	Gh_A07G013700
A07	1555001	1610000	Lat1_Cul1	Gh_A07G013900
A07	1555001	1610000	Lat1_Cul1	Gh_A07G014000
A07	1555001	1610000	Lat1_Cul1	Gh_A07G014100
A07	1555001	1610000	Lat1_Cul1	Gh_A07G014200
A07	1555001	1610000	Lat1_Cul1	Gh_A07G014300
A07	1555001	1610000	Lat1_Cul1	Gh_A07G014400
A07	1555001	1610000	Lat1_Cul1	Gh_A07G013800
A07	1555001	1610000	Lat1_Cul1	Gh_A07G013600
A07	5835001	5885000	Lat1_Cul1	Gh_A07G050400
A07	5835001	5885000	Lat1_Cul1	Gh_A07G050500
A07	5835001	5885000	Lat1_Cul1	Gh_A07G050600
A07	7490001	7555000	Lat1_Cul1	Gh_A07G061600
A07	7490001	7555000	Lat1_Cul1	Gh_A07G061700
A07	7490001	7555000	Lat1_Cul1	Gh_A07G061800
A07	7490001	7555000	Lat1_Cul1	Gh_A07G062000
A07	7490001	7555000	Lat1_Cul1	Gh_A07G062100
A07	7490001	7555000	Lat1_Cul1	Gh_A07G061900
A07	7890001	7940000	Lat1_Cul1	Gh_A07G064500
A07	7890001	7940000	Lat1_Cul1	Gh_A07G064600
A07	7890001	7940000	Lat1_Cul1	Gh_A07G064700
A07	8535001	8590000	Lat1_Cul1	Gh_A07G067100
A07	8535001	8590000	Lat1_Cul1	Gh_A07G067200
A07	8535001	8590000	Lat1_Cul1	Gh_A07G067300
A07	8535001	8590000	Lat1_Cul1	Gh_A07G067400
A07	8595001	8645000	Lat1_Cul1	Gh_A07G067500
A07	8595001	8645000	Lat1_Cul1	Gh_A07G067600
A07	8595001	8645000	Lat1_Cul1	Gh_A07G067700
A07	8595001	8645000	Lat1_Cul1	Gh_A07G067800
A07	8940001	8995000	Lat1_Cul1	Gh_A07G069900
A07	8940001	8995000	Lat1_Cul1	Gh_A07G070000
A07	8940001	8995000	Lat1_Cul1	Gh_A07G070100
A07	8940001	8995000	Lat1_Cul1	Gh_A07G069800
A07	8940001	8995000	Lat1_Cul1	Gh_A07G070200
A07	9725001	9780000	Lat1_Cul1	Gh_A07G075300
A07	9725001	9780000	Lat1_Cul1	Gh_A07G075400
A07	9725001	9780000	Lat1_Cul1	Gh_A07G075500
A07	9725001	9780000	Lat1_Cul1	Gh_A07G075600
A07	9725001	9780000	Lat1_Cul1	Gh_A07G075700
A07	10840001	10985000	Lat1_Cul1	Gh_A07G081200
A07	10840001	10985000	Lat1_Cul1	Gh_A07G081300
A07	10840001	10985000	Lat1_Cul1	Gh_A07G081400
A07	10840001	10985000	Lat1_Cul1	Gh_A07G081500
A07	10840001	10985000	Lat1_Cul1	Gh_A07G081600
A07	10840001	10985000	Lat1_Cul1	Gh_A07G081700
A07	10840001	10985000	Lat1_Cul1	Gh_A07G081800
A07	10840001	10985000	Lat1_Cul1	Gh_A07G082000
A07	10840001	10985000	Lat1_Cul1	Gh_A07G081900
A07	12010001	12065000	Lat1_Cul1	Gh_A07G086500
A07	17820001	17870000	Lat1_Cul1	Gh_A07G111400
A07	19745001	19795000	Lat1_Cul1	Gh_A07G118000
A07	19745001	19795000	Lat1_Cul1	Gh_A07G118200
A07	19745001	19795000	Lat1_Cul1	Gh_A07G118100
A07	34510001	34560000	Lat1_Cul1	Gh_A07G156900
A07	34510001	34560000	Lat1_Cul1	Gh_A07G157000
A07	35785001	35835000	Lat1_Cul1	Gh_A07G159100
A07	35785001	35835000	Lat1_Cul1	Gh_A07G159200
A07	45000001	45050000	Lat1_Cul1	Gh_A07G173000
A07	45000001	45050000	Lat1_Cul1	Gh_A07G172900
A07	45000001	45050000	Lat1_Cul1	Gh_A07G173100
A07	53330001	53390000	Lat1_Cul1	Gh_A07G182700
A07	53525001	53640000	Lat1_Cul1	Gh_A07G182800
A07	53525001	53640000	Lat1_Cul1	Gh_A07G182900
A07	53890001	53945000	Lat1_Cul1	Gh_A07G183200
A07	56150001	56255000	Lat1_Cul1	Gh_A07G184000
A07	56150001	56255000	Lat1_Cul1	Gh_A07G184100
A07	56365001	56415000	Lat1_Cul1	Gh_A07G184300
A07	56365001	56415000	Lat1_Cul1	Gh_A07G184200
A07	57055001	57125000	Lat1_Cul1	Gh_A07G184900
A07	63425001	63495000	Lat1_Cul1	Gh_A07G186200
A07	63425001	63495000	Lat1_Cul1	Gh_A07G186300
A07	63425001	63495000	Lat1_Cul1	Gh_A07G186400
A07	86150001	86200000	Lat1_Cul1	Gh_A07G208600
A07	87755001	87805000	Lat1_Cul1	Gh_A07G211600
A08	110155001	110220000	Lat1_Cul1	Gh_A08G178900
A08	110155001	110220000	Lat1_Cul1	Gh_A08G179000
A08	110155001	110220000	Lat1_Cul1	Gh_A08G179100
A08	110250001	110300000	Lat1_Cul1	Gh_A08G179200
A08	110250001	110300000	Lat1_Cul1	Gh_A08G179300
A08	112995001	113050000	Lat1_Cul1	Gh_A08G193700
A08	112995001	113050000	Lat1_Cul1	Gh_A08G193800
A08	112995001	113050000	Lat1_Cul1	Gh_A08G193600
A08	114715001	114795000	Lat1_Cul1	Gh_A08G199400
A08	114715001	114795000	Lat1_Cul1	Gh_A08G199600
A08	114715001	114795000	Lat1_Cul1	Gh_A08G199700
A08	114715001	114795000	Lat1_Cul1	Gh_A08G199800
A08	114715001	114795000	Lat1_Cul1	Gh_A08G199500
A08	114715001	114795000	Lat1_Cul1	Gh_A08G199900
A08	115080001	115130000	Lat1_Cul1	Gh_A08G201800
A08	115080001	115130000	Lat1_Cul1	Gh_A08G201900
A08	115235001	115285000	Lat1_Cul1	Gh_A08G202500
A08	115235001	115285000	Lat1_Cul1	Gh_A08G202700
A08	115235001	115285000	Lat1_Cul1	Gh_A08G202600
A08	115520001	115610000	Lat1_Cul1	Gh_A08G203600
A08	115520001	115610000	Lat1_Cul1	Gh_A08G203700
A08	115520001	115610000	Lat1_Cul1	Gh_A08G203800
A08	115520001	115610000	Lat1_Cul1	Gh_A08G203900
A08	115520001	115610000	Lat1_Cul1	Gh_A08G204000
A08	119845001	119895000	Lat1_Cul1	Gh_A08G230600
A08	119845001	119895000	Lat1_Cul1	Gh_A08G230700
A08	119845001	119895000	Lat1_Cul1	Gh_A08G230800
A08	119845001	119895000	Lat1_Cul1	Gh_A08G230900
A08	119845001	119895000	Lat1_Cul1	Gh_A08G231000
A08	119845001	119895000	Lat1_Cul1	Gh_A08G231100
A08	119845001	119895000	Lat1_Cul1	Gh_A08G231300
A08	119845001	119895000	Lat1_Cul1	Gh_A08G231200
A08	123825001	123875000	Lat1_Cul1	Gh_A08G268200
A08	123825001	123875000	Lat1_Cul1	Gh_A08G268300
A08	123825001	123875000	Lat1_Cul1	Gh_A08G268400
A08	123825001	123875000	Lat1_Cul1	Gh_A08G268500
A08	123825001	123875000	Lat1_Cul1	Gh_A08G268600
A08	123825001	123875000	Lat1_Cul1	Gh_A08G268700
A09	1630001	1680000	Lat1_Cul1	Gh_A09G008000
A09	1630001	1680000	Lat1_Cul1	Gh_A09G008100
A09	1630001	1680000	Lat1_Cul1	Gh_A09G007900
A09	3300001	3360000	Lat1_Cul1	Gh_A09G014900
A09	3300001	3360000	Lat1_Cul1	Gh_A09G015000
A09	5625001	5820000	Lat1_Cul1	Gh_A09G023800
A09	5625001	5820000	Lat1_Cul1	Gh_A09G023900
A09	5625001	5820000	Lat1_Cul1	Gh_A09G024000
A09	5625001	5820000	Lat1_Cul1	Gh_A09G023700
A09	13780001	13830000	Lat1_Cul1	Gh_A09G041800
A09	37875001	37935000	Lat1_Cul1	Gh_A09G056600
A09	37875001	37935000	Lat1_Cul1	Gh_A09G056700
A09	55920001	55970000	Lat1_Cul1	Gh_A09G082400
A09	55920001	55970000	Lat1_Cul1	Gh_A09G082500
A09	59310001	59360000	Lat1_Cul1	Gh_A09G090600
A09	59310001	59360000	Lat1_Cul1	Gh_A09G090700
A09	59310001	59360000	Lat1_Cul1	Gh_A09G090800
A09	61170001	61220000	Lat1_Cul1	Gh_A09G098900
A09	61170001	61220000	Lat1_Cul1	Gh_A09G099100
A09	61170001	61220000	Lat1_Cul1	Gh_A09G099200
A09	61170001	61220000	Lat1_Cul1	Gh_A09G099300
A09	61170001	61220000	Lat1_Cul1	Gh_A09G099400
A09	61170001	61220000	Lat1_Cul1	Gh_A09G099500
A09	61170001	61220000	Lat1_Cul1	Gh_A09G099600
A09	61170001	61220000	Lat1_Cul1	Gh_A09G099700
A09	61170001	61220000	Lat1_Cul1	Gh_A09G099000
A09	61495001	61545000	Lat1_Cul1	Gh_A09G101600
A09	61495001	61545000	Lat1_Cul1	Gh_A09G101700
A09	62450001	62500000	Lat1_Cul1	Gh_A09G106600
A09	62450001	62500000	Lat1_Cul1	Gh_A09G106700
A09	62450001	62500000	Lat1_Cul1	Gh_A09G106800
A09	62450001	62500000	Lat1_Cul1	Gh_A09G106900
A09	72500001	72650000	Lat1_Cul1	Gh_A09G161600
A09	72500001	72650000	Lat1_Cul1	Gh_A09G161800
A09	72500001	72650000	Lat1_Cul1	Gh_A09G161900
A09	72500001	72650000	Lat1_Cul1	Gh_A09G162000
A09	72500001	72650000	Lat1_Cul1	Gh_A09G162100
A09	72500001	72650000	Lat1_Cul1	Gh_A09G162200
A09	72500001	72650000	Lat1_Cul1	Gh_A09G162300
A09	72500001	72650000	Lat1_Cul1	Gh_A09G162400
A09	72500001	72650000	Lat1_Cul1	Gh_A09G162500
A09	72500001	72650000	Lat1_Cul1	Gh_A09G162600
A09	72500001	72650000	Lat1_Cul1	Gh_A09G161500
A09	72500001	72650000	Lat1_Cul1	Gh_A09G161700
A09	74430001	74545000	Lat1_Cul1	Gh_A09G176400
A09	74430001	74545000	Lat1_Cul1	Gh_A09G176500
A09	74430001	74545000	Lat1_Cul1	Gh_A09G176600
A09	74430001	74545000	Lat1_Cul1	Gh_A09G176700
A09	74430001	74545000	Lat1_Cul1	Gh_A09G176800
A09	74430001	74545000	Lat1_Cul1	Gh_A09G177100
A09	74430001	74545000	Lat1_Cul1	Gh_A09G177200
A09	74430001	74545000	Lat1_Cul1	Gh_A09G177300
A09	74430001	74545000	Lat1_Cul1	Gh_A09G177400
A09	74430001	74545000	Lat1_Cul1	Gh_A09G177600
A09	74430001	74545000	Lat1_Cul1	Gh_A09G177700
A09	74430001	74545000	Lat1_Cul1	Gh_A09G177800
A09	74430001	74545000	Lat1_Cul1	Gh_A09G177900
A09	74430001	74545000	Lat1_Cul1	Gh_A09G178000
A09	74430001	74545000	Lat1_Cul1	Gh_A09G176900
A09	74430001	74545000	Lat1_Cul1	Gh_A09G177000
A09	74430001	74545000	Lat1_Cul1	Gh_A09G177500
A09	75325001	75410000	Lat1_Cul1	Gh_A09G186300
A09	75325001	75410000	Lat1_Cul1	Gh_A09G186400
A09	75325001	75410000	Lat1_Cul1	Gh_A09G186500
A09	75325001	75410000	Lat1_Cul1	Gh_A09G186600
A09	75325001	75410000	Lat1_Cul1	Gh_A09G186700
A09	75325001	75410000	Lat1_Cul1	Gh_A09G186900
A09	75325001	75410000	Lat1_Cul1	Gh_A09G187000
A09	75325001	75410000	Lat1_Cul1	Gh_A09G186800
A09	75970001	76020000	Lat1_Cul1	Gh_A09G192400
A09	75970001	76020000	Lat1_Cul1	Gh_A09G192500
A09	75970001	76020000	Lat1_Cul1	Gh_A09G192600
A09	75970001	76020000	Lat1_Cul1	Gh_A09G192700
A09	76055001	76105000	Lat1_Cul1	Gh_A09G193000
A09	76055001	76105000	Lat1_Cul1	Gh_A09G193100
A09	76530001	76580000	Lat1_Cul1	Gh_A09G196400
A09	76530001	76580000	Lat1_Cul1	Gh_A09G196500
A09	76530001	76580000	Lat1_Cul1	Gh_A09G196300
A09	76530001	76580000	Lat1_Cul1	Gh_A09G196600
A09	81885001	81940000	Lat1_Cul1	Gh_A09G256400
A09	81885001	81940000	Lat1_Cul1	Gh_A09G256500
A09	81885001	81940000	Lat1_Cul1	Gh_A09G256600
A09	81885001	81940000	Lat1_Cul1	Gh_A09G256700
A09	81885001	81940000	Lat1_Cul1	Gh_A09G256800
A09	81885001	81940000	Lat1_Cul1	Gh_A09G256900
A09	81885001	81940000	Lat1_Cul1	Gh_A09G257000
A09	82740001	82870000	Lat1_Cul1	Gh_A09G266500
A09	82740001	82870000	Lat1_Cul1	Gh_A09G266700
A09	82740001	82870000	Lat1_Cul1	Gh_A09G266900
A09	82740001	82870000	Lat1_Cul1	Gh_A09G267000
A09	82740001	82870000	Lat1_Cul1	Gh_A09G267100
A09	82740001	82870000	Lat1_Cul1	Gh_A09G267200
A09	82740001	82870000	Lat1_Cul1	Gh_A09G267500
A09	82740001	82870000	Lat1_Cul1	Gh_A09G267600
A09	82740001	82870000	Lat1_Cul1	Gh_A09G266600
A09	82740001	82870000	Lat1_Cul1	Gh_A09G266800
A09	82740001	82870000	Lat1_Cul1	Gh_A09G267300
A09	82740001	82870000	Lat1_Cul1	Gh_A09G267400
A09	83090001	83155000	Lat1_Cul1	Gh_A09G270700
A09	83090001	83155000	Lat1_Cul1	Gh_A09G270800
A09	83090001	83155000	Lat1_Cul1	Gh_A09G270900
A09	83090001	83155000	Lat1_Cul1	Gh_A09G271000
A09	83090001	83155000	Lat1_Cul1	Gh_A09G271100
A09	83090001	83155000	Lat1_Cul1	Gh_A09G271200
A09	83090001	83155000	Lat1_Cul1	Gh_A09G271300
A09	83090001	83155000	Lat1_Cul1	Gh_A09G271400
A10	570001	620000	Lat1_Cul1	Gh_A10G006900
A10	570001	620000	Lat1_Cul1	Gh_A10G007100
A10	570001	620000	Lat1_Cul1	Gh_A10G007200
A10	570001	620000	Lat1_Cul1	Gh_A10G007000
A10	3575001	3640000	Lat1_Cul1	Gh_A10G036100
A10	7150001	7215000	Lat1_Cul1	Gh_A10G054400
A10	7230001	7330000	Lat1_Cul1	Gh_A10G054500
A10	7230001	7330000	Lat1_Cul1	Gh_A10G054600
A10	7430001	7585000	Lat1_Cul1	Gh_A10G054700
A10	7430001	7585000	Lat1_Cul1	Gh_A10G054900
A10	7430001	7585000	Lat1_Cul1	Gh_A10G054800
A10	10710001	10760000	Lat1_Cul1	Gh_A10G061800
A10	10710001	10760000	Lat1_Cul1	Gh_A10G061900
A10	10710001	10760000	Lat1_Cul1	Gh_A10G062000
A10	10795001	10845000	Lat1_Cul1	Gh_A10G062200
A10	10795001	10845000	Lat1_Cul1	Gh_A10G062100
A10	10865001	10925000	Lat1_Cul1	Gh_A10G062500
A10	10865001	10925000	Lat1_Cul1	Gh_A10G062600
A10	10865001	10925000	Lat1_Cul1	Gh_A10G062700
A10	11285001	11335000	Lat1_Cul1	Gh_A10G064600
A10	11795001	11855000	Lat1_Cul1	Gh_A10G067100
A10	11795001	11855000	Lat1_Cul1	Gh_A10G067200
A10	12860001	12915000	Lat1_Cul1	Gh_A10G071200
A10	12940001	13105000	Lat1_Cul1	Gh_A10G071300
A10	12940001	13105000	Lat1_Cul1	Gh_A10G071400
A10	12940001	13105000	Lat1_Cul1	Gh_A10G071500
A10	12940001	13105000	Lat1_Cul1	Gh_A10G071600
A10	17230001	17280000	Lat1_Cul1	Gh_A10G080400
A10	25610001	25840000	Lat1_Cul1	Gh_A10G098500
A10	25610001	25840000	Lat1_Cul1	Gh_A10G098600
A10	25610001	25840000	Lat1_Cul1	Gh_A10G098800
A10	25610001	25840000	Lat1_Cul1	Gh_A10G098900
A10	25610001	25840000	Lat1_Cul1	Gh_A10G099000
A10	25610001	25840000	Lat1_Cul1	Gh_A10G099100
A10	25610001	25840000	Lat1_Cul1	Gh_A10G099200
A10	25610001	25840000	Lat1_Cul1	Gh_A10G099300
A10	25610001	25840000	Lat1_Cul1	Gh_A10G099400
A10	25610001	25840000	Lat1_Cul1	Gh_A10G099600
A10	25610001	25840000	Lat1_Cul1	Gh_A10G098700
A10	25610001	25840000	Lat1_Cul1	Gh_A10G099500
A10	26245001	26295000	Lat1_Cul1	Gh_A10G100300
A10	26855001	27125000	Lat1_Cul1	Gh_A10G100500
A10	28210001	28290000	Lat1_Cul1	Gh_A10G101500
A10	28860001	28960000	Lat1_Cul1	Gh_A10G101600
A10	28965001	29015000	Lat1_Cul1	Gh_A10G101700
A10	29115001	29165000	Lat1_Cul1	Gh_A10G102100
A10	30000001	30075000	Lat1_Cul1	Gh_A10G102800
A10	30000001	30075000	Lat1_Cul1	Gh_A10G102900
A10	31880001	31930000	Lat1_Cul1	Gh_A10G103500
A10	31880001	31930000	Lat1_Cul1	Gh_A10G103600
A10	32185001	32235000	Lat1_Cul1	Gh_A10G103800
A10	32390001	32475000	Lat1_Cul1	Gh_A10G104100
A10	32735001	32800000	Lat1_Cul1	Gh_A10G104200
A10	32885001	32935000	Lat1_Cul1	Gh_A10G104300
A10	33910001	33960000	Lat1_Cul1	Gh_A10G104800
A10	33960001	34010000	Lat1_Cul1	Gh_A10G104900
A10	70240001	70290000	Lat1_Cul1	Gh_A10G126800
A10	72070001	72125000	Lat1_Cul1	Gh_A10G129300
A10	74145001	74250000	Lat1_Cul1	Gh_A10G133200
A10	74145001	74250000	Lat1_Cul1	Gh_A10G133300
A10	74145001	74250000	Lat1_Cul1	Gh_A10G133400
A10	74145001	74250000	Lat1_Cul1	Gh_A10G133500
A10	74145001	74250000	Lat1_Cul1	Gh_A10G133600
A10	74145001	74250000	Lat1_Cul1	Gh_A10G133700
A10	74795001	74855000	Lat1_Cul1	Gh_A10G134300
A10	75040001	75100000	Lat1_Cul1	Gh_A10G134500
A10	75215001	75265000	Lat1_Cul1	Gh_A10G134700
A10	75215001	75265000	Lat1_Cul1	Gh_A10G134900
A10	75215001	75265000	Lat1_Cul1	Gh_A10G134800
A10	75540001	75660000	Lat1_Cul1	Gh_A10G135900
A10	75540001	75660000	Lat1_Cul1	Gh_A10G136100
A10	75540001	75660000	Lat1_Cul1	Gh_A10G136200
A10	75540001	75660000	Lat1_Cul1	Gh_A10G136300
A10	75540001	75660000	Lat1_Cul1	Gh_A10G136400
A10	75540001	75660000	Lat1_Cul1	Gh_A10G136500
A10	75540001	75660000	Lat1_Cul1	Gh_A10G136600
A10	75540001	75660000	Lat1_Cul1	Gh_A10G136700
A10	75540001	75660000	Lat1_Cul1	Gh_A10G136800
A10	75540001	75660000	Lat1_Cul1	Gh_A10G135800
A10	75540001	75660000	Lat1_Cul1	Gh_A10G136000
A10	75735001	75835000	Lat1_Cul1	Gh_A10G137000
A10	75735001	75835000	Lat1_Cul1	Gh_A10G137100
A10	75735001	75835000	Lat1_Cul1	Gh_A10G137200
A10	85065001	85115000	Lat1_Cul1	Gh_A10G151400
A10	85065001	85115000	Lat1_Cul1	Gh_A10G151500
A10	99015001	99065000	Lat1_Cul1	Gh_A10G177800
A10	99015001	99065000	Lat1_Cul1	Gh_A10G177900
A10	103800001	103850000	Lat1_Cul1	Gh_A10G193200
A10	103800001	103850000	Lat1_Cul1	Gh_A10G193300
A10	104540001	104590000	Lat1_Cul1	Gh_A10G195600
A10	104665001	104765000	Lat1_Cul1	Gh_A10G195800
A10	104665001	104765000	Lat1_Cul1	Gh_A10G195900
A10	104665001	104765000	Lat1_Cul1	Gh_A10G196100
A10	104665001	104765000	Lat1_Cul1	Gh_A10G196000
A10	105970001	106210000	Lat1_Cul1	Gh_A10G202300
A10	105970001	106210000	Lat1_Cul1	Gh_A10G202400
A10	105970001	106210000	Lat1_Cul1	Gh_A10G202500
A10	105970001	106210000	Lat1_Cul1	Gh_A10G202600
A10	105970001	106210000	Lat1_Cul1	Gh_A10G202700
A10	105970001	106210000	Lat1_Cul1	Gh_A10G202800
A10	105970001	106210000	Lat1_Cul1	Gh_A10G203000
A10	105970001	106210000	Lat1_Cul1	Gh_A10G203100
A10	105970001	106210000	Lat1_Cul1	Gh_A10G203200
A10	105970001	106210000	Lat1_Cul1	Gh_A10G203300
A10	105970001	106210000	Lat1_Cul1	Gh_A10G202900
A10	106230001	106295000	Lat1_Cul1	Gh_A10G203400
A10	106230001	106295000	Lat1_Cul1	Gh_A10G203500
A10	106230001	106295000	Lat1_Cul1	Gh_A10G203600
A10	106615001	106670000	Lat1_Cul1	Gh_A10G204400
A10	106615001	106670000	Lat1_Cul1	Gh_A10G204500
A10	106615001	106670000	Lat1_Cul1	Gh_A10G204600
A10	107415001	107555000	Lat1_Cul1	Gh_A10G208200
A10	107415001	107555000	Lat1_Cul1	Gh_A10G208300
A10	107415001	107555000	Lat1_Cul1	Gh_A10G208500
A10	107415001	107555000	Lat1_Cul1	Gh_A10G208600
A10	107415001	107555000	Lat1_Cul1	Gh_A10G208000
A10	107415001	107555000	Lat1_Cul1	Gh_A10G208100
A10	107415001	107555000	Lat1_Cul1	Gh_A10G208400
A10	107640001	107690000	Lat1_Cul1	Gh_A10G209000
A10	107640001	107690000	Lat1_Cul1	Gh_A10G209100
A10	107640001	107690000	Lat1_Cul1	Gh_A10G209200
A10	107925001	108000000	Lat1_Cul1	Gh_A10G209500
A10	107925001	108000000	Lat1_Cul1	Gh_A10G209600
A10	108165001	108225000	Lat1_Cul1	Gh_A10G210100
A10	109945001	110015000	Lat1_Cul1	Gh_A10G220400
A10	109945001	110015000	Lat1_Cul1	Gh_A10G220500
A10	109945001	110015000	Lat1_Cul1	Gh_A10G220600
A10	110545001	110595000	Lat1_Cul1	Gh_A10G223200
A10	110545001	110595000	Lat1_Cul1	Gh_A10G223100
A10	111885001	111935000	Lat1_Cul1	Gh_A10G232100
A10	111885001	111935000	Lat1_Cul1	Gh_A10G232200
A10	111885001	111935000	Lat1_Cul1	Gh_A10G232300
A10	111885001	111935000	Lat1_Cul1	Gh_A10G232400
A10	112505001	112555000	Lat1_Cul1	Gh_A10G236200
A10	112505001	112555000	Lat1_Cul1	Gh_A10G236300
A10	112505001	112555000	Lat1_Cul1	Gh_A10G236100
A10	112825001	112880000	Lat1_Cul1	Gh_A10G238800
A10	112825001	112880000	Lat1_Cul1	Gh_A10G238900
A10	112825001	112880000	Lat1_Cul1	Gh_A10G239000
A10	112895001	112960000	Lat1_Cul1	Gh_A10G239100
A10	112895001	112960000	Lat1_Cul1	Gh_A10G239200
A10	112895001	112960000	Lat1_Cul1	Gh_A10G239300
A10	112895001	112960000	Lat1_Cul1	Gh_A10G239400
A10	113365001	113480000	Lat1_Cul1	Gh_A10G241400
A10	113365001	113480000	Lat1_Cul1	Gh_A10G241500
A10	113365001	113480000	Lat1_Cul1	Gh_A10G241600
A10	113365001	113480000	Lat1_Cul1	Gh_A10G241700
A10	113365001	113480000	Lat1_Cul1	Gh_A10G241800
A10	113485001	113575000	Lat1_Cul1	Gh_A10G241900
A10	113485001	113575000	Lat1_Cul1	Gh_A10G242200
A10	113485001	113575000	Lat1_Cul1	Gh_A10G242300
A10	113485001	113575000	Lat1_Cul1	Gh_A10G242400
A10	113485001	113575000	Lat1_Cul1	Gh_A10G242000
A10	113485001	113575000	Lat1_Cul1	Gh_A10G242100
A10	113610001	113660000	Lat1_Cul1	Gh_A10G242600
A10	113610001	113660000	Lat1_Cul1	Gh_A10G242800
A10	113610001	113660000	Lat1_Cul1	Gh_A10G242700
A11	15001	65000	Lat1_Cul1	Gh_A11G000100
A11	15001	65000	Lat1_Cul1	Gh_A11G000200
A11	15001	65000	Lat1_Cul1	Gh_A11G000300
A11	15001	65000	Lat1_Cul1	Gh_A11G000400
A11	675001	740000	Lat1_Cul1	Gh_A11G007600
A11	675001	740000	Lat1_Cul1	Gh_A11G007800
A11	675001	740000	Lat1_Cul1	Gh_A11G008000
A11	675001	740000	Lat1_Cul1	Gh_A11G007700
A11	675001	740000	Lat1_Cul1	Gh_A11G007900
A11	745001	800000	Lat1_Cul1	Gh_A11G008100
A11	745001	800000	Lat1_Cul1	Gh_A11G008200
A11	745001	800000	Lat1_Cul1	Gh_A11G008300
A11	745001	800000	Lat1_Cul1	Gh_A11G008400
A11	745001	800000	Lat1_Cul1	Gh_A11G008500
A11	745001	800000	Lat1_Cul1	Gh_A11G008600
A11	745001	800000	Lat1_Cul1	Gh_A11G008700
A11	845001	935000	Lat1_Cul1	Gh_A11G009000
A11	845001	935000	Lat1_Cul1	Gh_A11G009100
A11	845001	935000	Lat1_Cul1	Gh_A11G009200
A11	845001	935000	Lat1_Cul1	Gh_A11G009400
A11	845001	935000	Lat1_Cul1	Gh_A11G009500
A11	845001	935000	Lat1_Cul1	Gh_A11G009700
A11	845001	935000	Lat1_Cul1	Gh_A11G009800
A11	845001	935000	Lat1_Cul1	Gh_A11G009300
A11	845001	935000	Lat1_Cul1	Gh_A11G009900
A11	845001	935000	Lat1_Cul1	Gh_A11G009600
A11	4075001	4125000	Lat1_Cul1	Gh_A11G047200
A11	4075001	4125000	Lat1_Cul1	Gh_A11G047300
A11	4075001	4125000	Lat1_Cul1	Gh_A11G047400
A11	4075001	4125000	Lat1_Cul1	Gh_A11G047500
A11	5305001	5395000	Lat1_Cul1	Gh_A11G061000
A11	5305001	5395000	Lat1_Cul1	Gh_A11G061100
A11	5305001	5395000	Lat1_Cul1	Gh_A11G061200
A11	5305001	5395000	Lat1_Cul1	Gh_A11G061300
A11	5305001	5395000	Lat1_Cul1	Gh_A11G061400
A11	5305001	5395000	Lat1_Cul1	Gh_A11G061500
A11	5305001	5395000	Lat1_Cul1	Gh_A11G061600
A11	5305001	5395000	Lat1_Cul1	Gh_A11G061700
A11	5305001	5395000	Lat1_Cul1	Gh_A11G061800
A11	5305001	5395000	Lat1_Cul1	Gh_A11G061900
A11	9065001	9155000	Lat1_Cul1	Gh_A11G101200
A11	9065001	9155000	Lat1_Cul1	Gh_A11G101300
A11	9065001	9155000	Lat1_Cul1	Gh_A11G101500
A11	9065001	9155000	Lat1_Cul1	Gh_A11G101600
A11	9065001	9155000	Lat1_Cul1	Gh_A11G101800
A11	9065001	9155000	Lat1_Cul1	Gh_A11G101900
A11	9065001	9155000	Lat1_Cul1	Gh_A11G102100
A11	9065001	9155000	Lat1_Cul1	Gh_A11G102200
A11	9065001	9155000	Lat1_Cul1	Gh_A11G101400
A11	9065001	9155000	Lat1_Cul1	Gh_A11G101700
A11	9065001	9155000	Lat1_Cul1	Gh_A11G102000
A11	9065001	9155000	Lat1_Cul1	Gh_A11G102300
A11	9540001	9675000	Lat1_Cul1	Gh_A11G105600
A11	9540001	9675000	Lat1_Cul1	Gh_A11G105700
A11	9540001	9675000	Lat1_Cul1	Gh_A11G105800
A11	9540001	9675000	Lat1_Cul1	Gh_A11G106000
A11	9540001	9675000	Lat1_Cul1	Gh_A11G106100
A11	9540001	9675000	Lat1_Cul1	Gh_A11G106200
A11	9540001	9675000	Lat1_Cul1	Gh_A11G105900
A11	9885001	9950000	Lat1_Cul1	Gh_A11G107300
A11	11885001	11945000	Lat1_Cul1	Gh_A11G120400
A11	11885001	11945000	Lat1_Cul1	Gh_A11G120500
A11	11885001	11945000	Lat1_Cul1	Gh_A11G120600
A11	11885001	11945000	Lat1_Cul1	Gh_A11G120700
A11	11885001	11945000	Lat1_Cul1	Gh_A11G120800
A11	11885001	11945000	Lat1_Cul1	Gh_A11G120900
A11	14480001	14530000	Lat1_Cul1	Gh_A11G135900
A11	14480001	14530000	Lat1_Cul1	Gh_A11G136000
A11	14480001	14530000	Lat1_Cul1	Gh_A11G136100
A11	14480001	14530000	Lat1_Cul1	Gh_A11G136200
A11	14480001	14530000	Lat1_Cul1	Gh_A11G136300
A11	14585001	14635000	Lat1_Cul1	Gh_A11G136700
A11	14585001	14635000	Lat1_Cul1	Gh_A11G136800
A11	15245001	15310000	Lat1_Cul1	Gh_A11G140600
A11	15245001	15310000	Lat1_Cul1	Gh_A11G140800
A11	15245001	15310000	Lat1_Cul1	Gh_A11G140900
A11	15245001	15310000	Lat1_Cul1	Gh_A11G141000
A11	15245001	15310000	Lat1_Cul1	Gh_A11G141200
A11	15245001	15310000	Lat1_Cul1	Gh_A11G141300
A11	15245001	15310000	Lat1_Cul1	Gh_A11G141400
A11	15245001	15310000	Lat1_Cul1	Gh_A11G140700
A11	15245001	15310000	Lat1_Cul1	Gh_A11G141100
A11	15355001	15405000	Lat1_Cul1	Gh_A11G142000
A11	17780001	17915000	Lat1_Cul1	Gh_A11G157400
A11	17780001	17915000	Lat1_Cul1	Gh_A11G157500
A11	17780001	17915000	Lat1_Cul1	Gh_A11G157700
A11	17780001	17915000	Lat1_Cul1	Gh_A11G157800
A11	17780001	17915000	Lat1_Cul1	Gh_A11G157900
A11	17780001	17915000	Lat1_Cul1	Gh_A11G158000
A11	17780001	17915000	Lat1_Cul1	Gh_A11G157300
A11	17780001	17915000	Lat1_Cul1	Gh_A11G157600
A11	19080001	19365000	Lat1_Cul1	Gh_A11G162800
A11	19080001	19365000	Lat1_Cul1	Gh_A11G162900
A11	19080001	19365000	Lat1_Cul1	Gh_A11G163000
A11	19080001	19365000	Lat1_Cul1	Gh_A11G163100
A11	19080001	19365000	Lat1_Cul1	Gh_A11G163200
A11	19080001	19365000	Lat1_Cul1	Gh_A11G163400
A11	19080001	19365000	Lat1_Cul1	Gh_A11G163600
A11	19080001	19365000	Lat1_Cul1	Gh_A11G163700
A11	19080001	19365000	Lat1_Cul1	Gh_A11G163300
A11	19080001	19365000	Lat1_Cul1	Gh_A11G163500
A11	19080001	19365000	Lat1_Cul1	Gh_A11G163800
A11	19365001	19510000	Lat1_Cul1	Gh_A11G163900
A11	19365001	19510000	Lat1_Cul1	Gh_A11G164000
A11	19365001	19510000	Lat1_Cul1	Gh_A11G164100
A11	19365001	19510000	Lat1_Cul1	Gh_A11G164200
A11	19510001	19585000	Lat1_Cul1	Gh_A11G164200
A11	19510001	19585000	Lat1_Cul1	Gh_A11G164400
A11	19510001	19585000	Lat1_Cul1	Gh_A11G164300
A11	19635001	19685000	Lat1_Cul1	Gh_A11G164500
A11	19635001	19685000	Lat1_Cul1	Gh_A11G164600
A11	20060001	20125000	Lat1_Cul1	Gh_A11G166800
A11	60805001	60855000	Lat1_Cul1	Gh_A11G232600
A11	60805001	60855000	Lat1_Cul1	Gh_A11G232700
A11	60805001	60855000	Lat1_Cul1	Gh_A11G232800
A11	102305001	102355000	Lat1_Cul1	Gh_A11G279400
A11	102305001	102355000	Lat1_Cul1	Gh_A11G279500
A11	102770001	102820000	Lat1_Cul1	Gh_A11G281200
A11	102770001	102820000	Lat1_Cul1	Gh_A11G281300
A11	102770001	102820000	Lat1_Cul1	Gh_A11G281400
A11	108700001	108750000	Lat1_Cul1	Gh_A11G307800
A11	108700001	108750000	Lat1_Cul1	Gh_A11G307900
A11	108700001	108750000	Lat1_Cul1	Gh_A11G307600
A11	108700001	108750000	Lat1_Cul1	Gh_A11G307700
A11	108940001	108990000	Lat1_Cul1	Gh_A11G309500
A11	108940001	108990000	Lat1_Cul1	Gh_A11G309600
A11	108940001	108990000	Lat1_Cul1	Gh_A11G309700
A11	108940001	108990000	Lat1_Cul1	Gh_A11G309800
A11	108940001	108990000	Lat1_Cul1	Gh_A11G309900
A11	110595001	110655000	Lat1_Cul1	Gh_A11G319000
A11	110595001	110655000	Lat1_Cul1	Gh_A11G319200
A11	110595001	110655000	Lat1_Cul1	Gh_A11G319300
A11	110595001	110655000	Lat1_Cul1	Gh_A11G319400
A11	110595001	110655000	Lat1_Cul1	Gh_A11G319100
A11	116220001	116270000	Lat1_Cul1	Gh_A11G352200
A11	116220001	116270000	Lat1_Cul1	Gh_A11G352300
A11	116220001	116270000	Lat1_Cul1	Gh_A11G352400
A11	116290001	116340000	Lat1_Cul1	Gh_A11G352700
A11	116290001	116340000	Lat1_Cul1	Gh_A11G352600
A12	70001	245000	Lat1_Cul1	Gh_A12G000600
A12	70001	245000	Lat1_Cul1	Gh_A12G000700
A12	70001	245000	Lat1_Cul1	Gh_A12G000800
A12	70001	245000	Lat1_Cul1	Gh_A12G000900
A12	70001	245000	Lat1_Cul1	Gh_A12G001000
A12	70001	245000	Lat1_Cul1	Gh_A12G001100
A12	70001	245000	Lat1_Cul1	Gh_A12G001200
A12	70001	245000	Lat1_Cul1	Gh_A12G001500
A12	70001	245000	Lat1_Cul1	Gh_A12G000500
A12	70001	245000	Lat1_Cul1	Gh_A12G001300
A12	70001	245000	Lat1_Cul1	Gh_A12G001400
A12	1700001	1785000	Lat1_Cul1	Gh_A12G013700
A12	1700001	1785000	Lat1_Cul1	Gh_A12G014000
A12	1700001	1785000	Lat1_Cul1	Gh_A12G014100
A12	1700001	1785000	Lat1_Cul1	Gh_A12G014200
A12	1700001	1785000	Lat1_Cul1	Gh_A12G014300
A12	1700001	1785000	Lat1_Cul1	Gh_A12G013800
A12	1700001	1785000	Lat1_Cul1	Gh_A12G013900
A12	2720001	2770000	Lat1_Cul1	Gh_A12G020700
A12	2720001	2770000	Lat1_Cul1	Gh_A12G020800
A12	7020001	7080000	Lat1_Cul1	Gh_A12G041500
A12	7020001	7080000	Lat1_Cul1	Gh_A12G041600
A12	7020001	7080000	Lat1_Cul1	Gh_A12G041700
A12	7020001	7080000	Lat1_Cul1	Gh_A12G041800
A12	7020001	7080000	Lat1_Cul1	Gh_A12G041900
A12	7020001	7080000	Lat1_Cul1	Gh_A12G042000
A12	8065001	8115000	Lat1_Cul1	Gh_A12G047000
A12	8130001	8215000	Lat1_Cul1	Gh_A12G047100
A12	8130001	8215000	Lat1_Cul1	Gh_A12G047200
A12	8130001	8215000	Lat1_Cul1	Gh_A12G047300
A12	8130001	8215000	Lat1_Cul1	Gh_A12G047400
A12	8130001	8215000	Lat1_Cul1	Gh_A12G047600
A12	8130001	8215000	Lat1_Cul1	Gh_A12G047500
A12	8130001	8215000	Lat1_Cul1	Gh_A12G047700
A12	9300001	9360000	Lat1_Cul1	Gh_A12G051500
A12	9635001	9710000	Lat1_Cul1	Gh_A12G051800
A12	9635001	9710000	Lat1_Cul1	Gh_A12G051900
A12	10130001	10210000	Lat1_Cul1	Gh_A12G054300
A12	10130001	10210000	Lat1_Cul1	Gh_A12G054400
A12	10130001	10210000	Lat1_Cul1	Gh_A12G054500
A12	10130001	10210000	Lat1_Cul1	Gh_A12G054600
A12	12905001	12955000	Lat1_Cul1	Gh_A12G060800
A12	12905001	12955000	Lat1_Cul1	Gh_A12G060900
A12	12905001	12955000	Lat1_Cul1	Gh_A12G061000
A12	12905001	12955000	Lat1_Cul1	Gh_A12G061100
A12	38320001	38370000	Lat1_Cul1	Gh_A12G088800
A12	74265001	74315000	Lat1_Cul1	Gh_A12G111400
A12	77980001	78040000	Lat1_Cul1	Gh_A12G127800
A12	78705001	78755000	Lat1_Cul1	Gh_A12G130900
A12	78705001	78755000	Lat1_Cul1	Gh_A12G131000
A12	78705001	78755000	Lat1_Cul1	Gh_A12G131100
A12	78705001	78755000	Lat1_Cul1	Gh_A12G131200
A12	78845001	78895000	Lat1_Cul1	Gh_A12G131700
A12	78845001	78895000	Lat1_Cul1	Gh_A12G131800
A12	81395001	81450000	Lat1_Cul1	Gh_A12G141800
A12	81395001	81450000	Lat1_Cul1	Gh_A12G141900
A12	81395001	81450000	Lat1_Cul1	Gh_A12G142000
A12	81395001	81450000	Lat1_Cul1	Gh_A12G142100
A12	81395001	81450000	Lat1_Cul1	Gh_A12G142200
A12	81395001	81450000	Lat1_Cul1	Gh_A12G142300
A12	81395001	81450000	Lat1_Cul1	Gh_A12G142400
A12	81395001	81450000	Lat1_Cul1	Gh_A12G142500
A12	81395001	81450000	Lat1_Cul1	Gh_A12G142600
A12	82195001	82245000	Lat1_Cul1	Gh_A12G147400
A12	82195001	82245000	Lat1_Cul1	Gh_A12G147500
A12	82195001	82245000	Lat1_Cul1	Gh_A12G147600
A12	82195001	82245000	Lat1_Cul1	Gh_A12G147700
A12	82195001	82245000	Lat1_Cul1	Gh_A12G147300
A12	82610001	82660000	Lat1_Cul1	Gh_A12G149700
A12	82610001	82660000	Lat1_Cul1	Gh_A12G149800
A12	82675001	82725000	Lat1_Cul1	Gh_A12G149900
A12	82675001	82725000	Lat1_Cul1	Gh_A12G150000
A12	82675001	82725000	Lat1_Cul1	Gh_A12G150100
A12	82675001	82725000	Lat1_Cul1	Gh_A12G150200
A12	82780001	82880000	Lat1_Cul1	Gh_A12G150500
A12	82780001	82880000	Lat1_Cul1	Gh_A12G150600
A12	82780001	82880000	Lat1_Cul1	Gh_A12G150700
A12	82780001	82880000	Lat1_Cul1	Gh_A12G150800
A12	82780001	82880000	Lat1_Cul1	Gh_A12G150900
A12	82780001	82880000	Lat1_Cul1	Gh_A12G151000
A12	83955001	84025000	Lat1_Cul1	Gh_A12G156400
A12	83955001	84025000	Lat1_Cul1	Gh_A12G156500
A12	83955001	84025000	Lat1_Cul1	Gh_A12G156600
A12	83955001	84025000	Lat1_Cul1	Gh_A12G156700
A12	83955001	84025000	Lat1_Cul1	Gh_A12G156300
A12	84845001	84895000	Lat1_Cul1	Gh_A12G160000
A12	84845001	84895000	Lat1_Cul1	Gh_A12G160100
A12	84940001	85000000	Lat1_Cul1	Gh_A12G160200
A12	85690001	85750000	Lat1_Cul1	Gh_A12G162100
A12	85690001	85750000	Lat1_Cul1	Gh_A12G162000
A12	85755001	85810000	Lat1_Cul1	Gh_A12G162200
A12	85830001	85890000	Lat1_Cul1	Gh_A12G162300
A12	85830001	85890000	Lat1_Cul1	Gh_A12G162400
A12	85830001	85890000	Lat1_Cul1	Gh_A12G162500
A12	85935001	86005000	Lat1_Cul1	Gh_A12G162600
A12	85935001	86005000	Lat1_Cul1	Gh_A12G162700
A12	85935001	86005000	Lat1_Cul1	Gh_A12G162800
A12	85935001	86005000	Lat1_Cul1	Gh_A12G162900
A12	85935001	86005000	Lat1_Cul1	Gh_A12G163000
A12	86305001	86355000	Lat1_Cul1	Gh_A12G164300
A12	86500001	86685000	Lat1_Cul1	Gh_A12G164900
A12	86500001	86685000	Lat1_Cul1	Gh_A12G165000
A12	86500001	86685000	Lat1_Cul1	Gh_A12G165100
A12	86500001	86685000	Lat1_Cul1	Gh_A12G165200
A12	86500001	86685000	Lat1_Cul1	Gh_A12G165300
A12	88755001	88850000	Lat1_Cul1	Gh_A12G172800
A12	88755001	88850000	Lat1_Cul1	Gh_A12G173000
A12	88755001	88850000	Lat1_Cul1	Gh_A12G173100
A12	88755001	88850000	Lat1_Cul1	Gh_A12G172900
A12	89355001	89435000	Lat1_Cul1	Gh_A12G174700
A12	89355001	89435000	Lat1_Cul1	Gh_A12G174900
A12	89355001	89435000	Lat1_Cul1	Gh_A12G175100
A12	89355001	89435000	Lat1_Cul1	Gh_A12G174800
A12	89355001	89435000	Lat1_Cul1	Gh_A12G175200
A12	89355001	89435000	Lat1_Cul1	Gh_A12G175000
A12	89805001	89935000	Lat1_Cul1	Gh_A12G177400
A12	89805001	89935000	Lat1_Cul1	Gh_A12G177500
A12	89805001	89935000	Lat1_Cul1	Gh_A12G177600
A12	89940001	89995000	Lat1_Cul1	Gh_A12G177800
A12	89940001	89995000	Lat1_Cul1	Gh_A12G177900
A12	89940001	89995000	Lat1_Cul1	Gh_A12G178100
A12	89940001	89995000	Lat1_Cul1	Gh_A12G178200
A12	89940001	89995000	Lat1_Cul1	Gh_A12G178000
A12	90510001	90575000	Lat1_Cul1	Gh_A12G180800
A12	90640001	90690000	Lat1_Cul1	Gh_A12G181200
A12	90640001	90690000	Lat1_Cul1	Gh_A12G181300
A12	90640001	90690000	Lat1_Cul1	Gh_A12G181400
A12	90640001	90690000	Lat1_Cul1	Gh_A12G181500
A12	90640001	90690000	Lat1_Cul1	Gh_A12G181600
A12	91900001	92065000	Lat1_Cul1	Gh_A12G188900
A12	91900001	92065000	Lat1_Cul1	Gh_A12G189000
A12	91900001	92065000	Lat1_Cul1	Gh_A12G189100
A12	91900001	92065000	Lat1_Cul1	Gh_A12G189300
A12	91900001	92065000	Lat1_Cul1	Gh_A12G189400
A12	91900001	92065000	Lat1_Cul1	Gh_A12G189500
A12	91900001	92065000	Lat1_Cul1	Gh_A12G189600
A12	91900001	92065000	Lat1_Cul1	Gh_A12G189700
A12	91900001	92065000	Lat1_Cul1	Gh_A12G189800
A12	91900001	92065000	Lat1_Cul1	Gh_A12G189200
A12	93605001	93655000	Lat1_Cul1	Gh_A12G197300
A12	93705001	93755000	Lat1_Cul1	Gh_A12G197500
A12	93705001	93755000	Lat1_Cul1	Gh_A12G197600
A12	93705001	93755000	Lat1_Cul1	Gh_A12G197700
A12	95640001	95705000	Lat1_Cul1	Gh_A12G206900
A12	95640001	95705000	Lat1_Cul1	Gh_A12G207000
A12	95640001	95705000	Lat1_Cul1	Gh_A12G207100
A12	95640001	95705000	Lat1_Cul1	Gh_A12G207200
A12	95640001	95705000	Lat1_Cul1	Gh_A12G207300
A12	95640001	95705000	Lat1_Cul1	Gh_A12G207400
A12	95640001	95705000	Lat1_Cul1	Gh_A12G207500
A12	96360001	96415000	Lat1_Cul1	Gh_A12G213100
A12	96360001	96415000	Lat1_Cul1	Gh_A12G213200
A12	96360001	96415000	Lat1_Cul1	Gh_A12G213300
A12	96360001	96415000	Lat1_Cul1	Gh_A12G213400
A12	96360001	96415000	Lat1_Cul1	Gh_A12G213500
A12	100070001	100160000	Lat1_Cul1	Gh_A12G242600
A12	100070001	100160000	Lat1_Cul1	Gh_A12G242700
A12	100070001	100160000	Lat1_Cul1	Gh_A12G242800
A12	100070001	100160000	Lat1_Cul1	Gh_A12G242900
A12	100070001	100160000	Lat1_Cul1	Gh_A12G243000
A12	100070001	100160000	Lat1_Cul1	Gh_A12G243100
A12	100070001	100160000	Lat1_Cul1	Gh_A12G243200
A12	100070001	100160000	Lat1_Cul1	Gh_A12G242500
A12	100695001	100790000	Lat1_Cul1	Gh_A12G247800
A12	100695001	100790000	Lat1_Cul1	Gh_A12G247900
A12	100695001	100790000	Lat1_Cul1	Gh_A12G248000
A12	100695001	100790000	Lat1_Cul1	Gh_A12G248100
A12	100695001	100790000	Lat1_Cul1	Gh_A12G248200
A12	100695001	100790000	Lat1_Cul1	Gh_A12G248300
A12	100695001	100790000	Lat1_Cul1	Gh_A12G248400
A12	100695001	100790000	Lat1_Cul1	Gh_A12G248500
A12	100695001	100790000	Lat1_Cul1	Gh_A12G248600
A12	100695001	100790000	Lat1_Cul1	Gh_A12G247700
A12	102025001	102130000	Lat1_Cul1	Gh_A12G261000
A12	102025001	102130000	Lat1_Cul1	Gh_A12G261100
A12	102025001	102130000	Lat1_Cul1	Gh_A12G261300
A12	102025001	102130000	Lat1_Cul1	Gh_A12G261400
A12	102025001	102130000	Lat1_Cul1	Gh_A12G261500
A12	102025001	102130000	Lat1_Cul1	Gh_A12G261600
A12	102025001	102130000	Lat1_Cul1	Gh_A12G261700
A12	102025001	102130000	Lat1_Cul1	Gh_A12G261900
A12	102025001	102130000	Lat1_Cul1	Gh_A12G262000
A12	102025001	102130000	Lat1_Cul1	Gh_A12G262100
A12	102025001	102130000	Lat1_Cul1	Gh_A12G262200
A12	102025001	102130000	Lat1_Cul1	Gh_A12G262300
A12	102025001	102130000	Lat1_Cul1	Gh_A12G262400
A12	102025001	102130000	Lat1_Cul1	Gh_A12G262500
A12	102025001	102130000	Lat1_Cul1	Gh_A12G261200
A12	102025001	102130000	Lat1_Cul1	Gh_A12G261800
A12	102610001	102660000	Lat1_Cul1	Gh_A12G268700
A12	102610001	102660000	Lat1_Cul1	Gh_A12G268800
A12	102610001	102660000	Lat1_Cul1	Gh_A12G268900
A12	102610001	102660000	Lat1_Cul1	Gh_A12G269000
A12	102610001	102660000	Lat1_Cul1	Gh_A12G268600
A12	102710001	102760000	Lat1_Cul1	Gh_A12G269400
A12	102710001	102760000	Lat1_Cul1	Gh_A12G269600
A12	102710001	102760000	Lat1_Cul1	Gh_A12G269700
A12	102710001	102760000	Lat1_Cul1	Gh_A12G269800
A12	102710001	102760000	Lat1_Cul1	Gh_A12G269900
A12	102710001	102760000	Lat1_Cul1	Gh_A12G269500
A12	102985001	103035000	Lat1_Cul1	Gh_A12G272800
A12	102985001	103035000	Lat1_Cul1	Gh_A12G272900
A12	102985001	103035000	Lat1_Cul1	Gh_A12G273000
A12	102985001	103035000	Lat1_Cul1	Gh_A12G273100
A12	102985001	103035000	Lat1_Cul1	Gh_A12G273300
A12	102985001	103035000	Lat1_Cul1	Gh_A12G273400
A12	102985001	103035000	Lat1_Cul1	Gh_A12G273200
A12	103145001	103195000	Lat1_Cul1	Gh_A12G274700
A12	103145001	103195000	Lat1_Cul1	Gh_A12G274800
A12	103145001	103195000	Lat1_Cul1	Gh_A12G275000
A12	103145001	103195000	Lat1_Cul1	Gh_A12G275100
A12	103145001	103195000	Lat1_Cul1	Gh_A12G274900
A12	103860001	103915000	Lat1_Cul1	Gh_A12G282200
A12	103860001	103915000	Lat1_Cul1	Gh_A12G282400
A12	103860001	103915000	Lat1_Cul1	Gh_A12G282600
A12	103860001	103915000	Lat1_Cul1	Gh_A12G282300
A12	103860001	103915000	Lat1_Cul1	Gh_A12G282500
A12	105375001	105465000	Lat1_Cul1	Gh_A12G298800
A12	105375001	105465000	Lat1_Cul1	Gh_A12G298900
A12	105375001	105465000	Lat1_Cul1	Gh_A12G299100
A12	105375001	105465000	Lat1_Cul1	Gh_A12G299200
A12	105375001	105465000	Lat1_Cul1	Gh_A12G299300
A12	105375001	105465000	Lat1_Cul1	Gh_A12G299400
A12	105375001	105465000	Lat1_Cul1	Gh_A12G299500
A12	105375001	105465000	Lat1_Cul1	Gh_A12G299600
A12	105375001	105465000	Lat1_Cul1	Gh_A12G299000
A12	105375001	105465000	Lat1_Cul1	Gh_A12G299700
A12	105540001	105625000	Lat1_Cul1	Gh_A12G300700
A12	105540001	105625000	Lat1_Cul1	Gh_A12G300900
A12	105540001	105625000	Lat1_Cul1	Gh_A12G301000
A12	105540001	105625000	Lat1_Cul1	Gh_A12G301100
A12	105540001	105625000	Lat1_Cul1	Gh_A12G301200
A12	105540001	105625000	Lat1_Cul1	Gh_A12G301300
A12	105540001	105625000	Lat1_Cul1	Gh_A12G301400
A12	105540001	105625000	Lat1_Cul1	Gh_A12G301500
A12	105540001	105625000	Lat1_Cul1	Gh_A12G301600
A12	105540001	105625000	Lat1_Cul1	Gh_A12G300600
A12	105540001	105625000	Lat1_Cul1	Gh_A12G300800
A12	105720001	105810000	Lat1_Cul1	Gh_A12G303300
A12	105720001	105810000	Lat1_Cul1	Gh_A12G303400
A12	105720001	105810000	Lat1_Cul1	Gh_A12G303500
A12	105720001	105810000	Lat1_Cul1	Gh_A12G303600
A12	105720001	105810000	Lat1_Cul1	Gh_A12G303700
A12	105720001	105810000	Lat1_Cul1	Gh_A12G303800
A13	1655001	1710000	Lat1_Cul1	Gh_A13G016100
A13	1655001	1710000	Lat1_Cul1	Gh_A13G016200
A13	1655001	1710000	Lat1_Cul1	Gh_A13G016300
A13	1655001	1710000	Lat1_Cul1	Gh_A13G016500
A13	1655001	1710000	Lat1_Cul1	Gh_A13G016400
A13	1655001	1710000	Lat1_Cul1	Gh_A13G016600
A13	1830001	1885000	Lat1_Cul1	Gh_A13G017600
A13	1830001	1885000	Lat1_Cul1	Gh_A13G017700
A13	1830001	1885000	Lat1_Cul1	Gh_A13G017900
A13	1830001	1885000	Lat1_Cul1	Gh_A13G018000
A13	1830001	1885000	Lat1_Cul1	Gh_A13G017800
A13	1830001	1885000	Lat1_Cul1	Gh_A13G018100
A13	15680001	15730000	Lat1_Cul1	Gh_A13G075900
A13	52790001	52875000	Lat1_Cul1	Gh_A13G106100
A13	53100001	53150000	Lat1_Cul1	Gh_A13G106400
A13	53315001	53365000	Lat1_Cul1	Gh_A13G106600
A13	89530001	89580000	Lat1_Cul1	Gh_A13G149500
A13	89530001	89580000	Lat1_Cul1	Gh_A13G149600
A13	89530001	89580000	Lat1_Cul1	Gh_A13G149700
A13	90990001	91080000	Lat1_Cul1	Gh_A13G153200
A13	91080001	91160000	Lat1_Cul1	Gh_A13G153300
A13	91190001	91240000	Lat1_Cul1	Gh_A13G153400
A13	91425001	91510000	Lat1_Cul1	Gh_A13G153700
A13	91425001	91510000	Lat1_Cul1	Gh_A13G153900
A13	91425001	91510000	Lat1_Cul1	Gh_A13G153600
A13	91425001	91510000	Lat1_Cul1	Gh_A13G153800
A13	96775001	96825000	Lat1_Cul1	Gh_A13G174300
A13	96775001	96825000	Lat1_Cul1	Gh_A13G174400
A13	96775001	96825000	Lat1_Cul1	Gh_A13G174200
A13	98830001	98880000	Lat1_Cul1	Gh_A13G181700
A13	98830001	98880000	Lat1_Cul1	Gh_A13G181800
A13	98880001	98930000	Lat1_Cul1	Gh_A13G181900
A13	98880001	98930000	Lat1_Cul1	Gh_A13G182000
A13	99175001	99380000	Lat1_Cul1	Gh_A13G183600
A13	99175001	99380000	Lat1_Cul1	Gh_A13G183700
A13	99175001	99380000	Lat1_Cul1	Gh_A13G183800
A13	99175001	99380000	Lat1_Cul1	Gh_A13G183900
A13	99175001	99380000	Lat1_Cul1	Gh_A13G184000
A13	99485001	99670000	Lat1_Cul1	Gh_A13G184400
A13	99485001	99670000	Lat1_Cul1	Gh_A13G184500
A13	99485001	99670000	Lat1_Cul1	Gh_A13G184600
A13	99485001	99670000	Lat1_Cul1	Gh_A13G184700
A13	99485001	99670000	Lat1_Cul1	Gh_A13G184800
A13	99485001	99670000	Lat1_Cul1	Gh_A13G184200
A13	99485001	99670000	Lat1_Cul1	Gh_A13G184300
A13	99790001	99845000	Lat1_Cul1	Gh_A13G185700
A13	99790001	99845000	Lat1_Cul1	Gh_A13G185800
A13	101570001	101640000	Lat1_Cul1	Gh_A13G196700
A13	101570001	101640000	Lat1_Cul1	Gh_A13G196800
A13	101570001	101640000	Lat1_Cul1	Gh_A13G196900
A13	101570001	101640000	Lat1_Cul1	Gh_A13G197000
A13	101570001	101640000	Lat1_Cul1	Gh_A13G197100
A13	101570001	101640000	Lat1_Cul1	Gh_A13G197200
A13	101570001	101640000	Lat1_Cul1	Gh_A13G196600
A13	101670001	101720000	Lat1_Cul1	Gh_A13G197500
A13	101670001	101720000	Lat1_Cul1	Gh_A13G197600
A13	101670001	101720000	Lat1_Cul1	Gh_A13G197700
A13	101670001	101720000	Lat1_Cul1	Gh_A13G197800
A13	101670001	101720000	Lat1_Cul1	Gh_A13G197900
A13	101670001	101720000	Lat1_Cul1	Gh_A13G198000
A13	102190001	102240000	Lat1_Cul1	Gh_A13G200700
A13	102190001	102240000	Lat1_Cul1	Gh_A13G200800
A13	102190001	102240000	Lat1_Cul1	Gh_A13G200900
A13	102190001	102240000	Lat1_Cul1	Gh_A13G201000
A13	102190001	102240000	Lat1_Cul1	Gh_A13G201100
A13	102190001	102240000	Lat1_Cul1	Gh_A13G201200
A13	102190001	102240000	Lat1_Cul1	Gh_A13G201300
A13	102190001	102240000	Lat1_Cul1	Gh_A13G201400
A13	103155001	103210000	Lat1_Cul1	Gh_A13G207600
A13	103155001	103210000	Lat1_Cul1	Gh_A13G207700
A13	103155001	103210000	Lat1_Cul1	Gh_A13G207800
A13	103155001	103210000	Lat1_Cul1	Gh_A13G208000
A13	103155001	103210000	Lat1_Cul1	Gh_A13G208100
A13	103155001	103210000	Lat1_Cul1	Gh_A13G208300
A13	103155001	103210000	Lat1_Cul1	Gh_A13G207900
A13	103155001	103210000	Lat1_Cul1	Gh_A13G208200
A13	103425001	103475000	Lat1_Cul1	Gh_A13G210300
A13	103425001	103475000	Lat1_Cul1	Gh_A13G210400
A13	103425001	103475000	Lat1_Cul1	Gh_A13G210500
A13	103425001	103475000	Lat1_Cul1	Gh_A13G210700
A13	103425001	103475000	Lat1_Cul1	Gh_A13G210600
A13	104350001	104405000	Lat1_Cul1	Gh_A13G219800
A13	104350001	104405000	Lat1_Cul1	Gh_A13G219900
A13	104350001	104405000	Lat1_Cul1	Gh_A13G220000
A13	104350001	104405000	Lat1_Cul1	Gh_A13G220100
A13	104350001	104405000	Lat1_Cul1	Gh_A13G220200
A13	104350001	104405000	Lat1_Cul1	Gh_A13G220300
A13	104350001	104405000	Lat1_Cul1	Gh_A13G220400
A13	104350001	104405000	Lat1_Cul1	Gh_A13G220600
A13	104350001	104405000	Lat1_Cul1	Gh_A13G220700
A13	104350001	104405000	Lat1_Cul1	Gh_A13G220500
A13	104445001	104515000	Lat1_Cul1	Gh_A13G221500
A13	104445001	104515000	Lat1_Cul1	Gh_A13G221600
A13	104445001	104515000	Lat1_Cul1	Gh_A13G221700
A13	104445001	104515000	Lat1_Cul1	Gh_A13G221800
A13	104445001	104515000	Lat1_Cul1	Gh_A13G222000
A13	104445001	104515000	Lat1_Cul1	Gh_A13G222100
A13	104445001	104515000	Lat1_Cul1	Gh_A13G222200
A13	104445001	104515000	Lat1_Cul1	Gh_A13G221400
A13	104445001	104515000	Lat1_Cul1	Gh_A13G221900
A13	104620001	104710000	Lat1_Cul1	Gh_A13G223400
A13	104620001	104710000	Lat1_Cul1	Gh_A13G223600
A13	104620001	104710000	Lat1_Cul1	Gh_A13G223700
A13	104620001	104710000	Lat1_Cul1	Gh_A13G223800
A13	104620001	104710000	Lat1_Cul1	Gh_A13G223900
A13	104620001	104710000	Lat1_Cul1	Gh_A13G224000
A13	104620001	104710000	Lat1_Cul1	Gh_A13G224100
A13	104620001	104710000	Lat1_Cul1	Gh_A13G223500
A13	107285001	107345000	Lat1_Cul1	Gh_A13G246100
A13	107285001	107345000	Lat1_Cul1	Gh_A13G246200
A13	107285001	107345000	Lat1_Cul1	Gh_A13G246300
A13	107285001	107345000	Lat1_Cul1	Gh_A13G246400
A13	107285001	107345000	Lat1_Cul1	Gh_A13G246500
A13	107285001	107345000	Lat1_Cul1	Gh_A13G246600
A13	107285001	107345000	Lat1_Cul1	Gh_A13G246700
A13	107285001	107345000	Lat1_Cul1	Gh_A13G246000
A13	107990001	108040000	Lat1_Cul1	Gh_A13G255400
A13	107990001	108040000	Lat1_Cul1	Gh_A13G255500
A13	107990001	108040000	Lat1_Cul1	Gh_A13G255600
A13	107990001	108040000	Lat1_Cul1	Gh_A13G255700
A13	107990001	108040000	Lat1_Cul1	Gh_A13G255800
A13	107990001	108040000	Lat1_Cul1	Gh_A13G255900
A13	107990001	108040000	Lat1_Cul1	Gh_A13G256100
A13	107990001	108040000	Lat1_Cul1	Gh_A13G256300
A13	107990001	108040000	Lat1_Cul1	Gh_A13G256000
A13	107990001	108040000	Lat1_Cul1	Gh_A13G256200
A13	108105001	108155000	Lat1_Cul1	Gh_A13G257300
A13	108105001	108155000	Lat1_Cul1	Gh_A13G257400
A13	108105001	108155000	Lat1_Cul1	Gh_A13G257600
A13	108105001	108155000	Lat1_Cul1	Gh_A13G257200
A13	108105001	108155000	Lat1_Cul1	Gh_A13G257500
A13	108255001	108435000	Lat1_Cul1	Gh_A13G258700
A13	108255001	108435000	Lat1_Cul1	Gh_A13G258900
A13	108255001	108435000	Lat1_Cul1	Gh_A13G259000
A13	108255001	108435000	Lat1_Cul1	Gh_A13G259100
A13	108255001	108435000	Lat1_Cul1	Gh_A13G259200
A13	108255001	108435000	Lat1_Cul1	Gh_A13G259300
A13	108255001	108435000	Lat1_Cul1	Gh_A13G259400
A13	108255001	108435000	Lat1_Cul1	Gh_A13G259600
A13	108255001	108435000	Lat1_Cul1	Gh_A13G259800
A13	108255001	108435000	Lat1_Cul1	Gh_A13G259900
A13	108255001	108435000	Lat1_Cul1	Gh_A13G260000
A13	108255001	108435000	Lat1_Cul1	Gh_A13G260200
A13	108255001	108435000	Lat1_Cul1	Gh_A13G260400
A13	108255001	108435000	Lat1_Cul1	Gh_A13G260500
A13	108255001	108435000	Lat1_Cul1	Gh_A13G260600
A13	108255001	108435000	Lat1_Cul1	Gh_A13G258800
A13	108255001	108435000	Lat1_Cul1	Gh_A13G259500
A13	108255001	108435000	Lat1_Cul1	Gh_A13G259700
A13	108255001	108435000	Lat1_Cul1	Gh_A13G260300
A13	108255001	108435000	Lat1_Cul1	Gh_A13G258600
A13	108255001	108435000	Lat1_Cul1	Gh_A13G260100
D01	1280001	1330000	Lat1_Cul1	Gh_D01G016600
D01	1280001	1330000	Lat1_Cul1	Gh_D01G016700
D01	1280001	1330000	Lat1_Cul1	Gh_D01G016800
D01	1280001	1330000	Lat1_Cul1	Gh_D01G017000
D01	1280001	1330000	Lat1_Cul1	Gh_D01G016900
D01	2670001	2790000	Lat1_Cul1	Gh_D01G030800
D01	2670001	2790000	Lat1_Cul1	Gh_D01G030900
D01	2670001	2790000	Lat1_Cul1	Gh_D01G031000
D01	2670001	2790000	Lat1_Cul1	Gh_D01G031100
D01	2670001	2790000	Lat1_Cul1	Gh_D01G031200
D01	2670001	2790000	Lat1_Cul1	Gh_D01G031300
D01	2670001	2790000	Lat1_Cul1	Gh_D01G031400
D01	2670001	2790000	Lat1_Cul1	Gh_D01G031500
D01	2670001	2790000	Lat1_Cul1	Gh_D01G030700
D01	4050001	4130000	Lat1_Cul1	Gh_D01G040100
D01	4050001	4130000	Lat1_Cul1	Gh_D01G040200
D01	4050001	4130000	Lat1_Cul1	Gh_D01G040000
D01	4160001	4210000	Lat1_Cul1	Gh_D01G040500
D01	4160001	4210000	Lat1_Cul1	Gh_D01G040400
D01	4160001	4210000	Lat1_Cul1	Gh_D01G040600
D01	4470001	4520000	Lat1_Cul1	Gh_D01G042500
D01	4470001	4520000	Lat1_Cul1	Gh_D01G042600
D01	4470001	4520000	Lat1_Cul1	Gh_D01G042700
D01	5710001	5765000	Lat1_Cul1	Gh_D01G051600
D01	5710001	5765000	Lat1_Cul1	Gh_D01G051700
D01	5710001	5765000	Lat1_Cul1	Gh_D01G051800
D01	5710001	5765000	Lat1_Cul1	Gh_D01G051900
D01	5710001	5765000	Lat1_Cul1	Gh_D01G052000
D01	6360001	6590000	Lat1_Cul1	Gh_D01G058000
D01	6360001	6590000	Lat1_Cul1	Gh_D01G058100
D01	6360001	6590000	Lat1_Cul1	Gh_D01G058200
D01	6360001	6590000	Lat1_Cul1	Gh_D01G058400
D01	6360001	6590000	Lat1_Cul1	Gh_D01G058500
D01	6360001	6590000	Lat1_Cul1	Gh_D01G058600
D01	6360001	6590000	Lat1_Cul1	Gh_D01G058700
D01	6360001	6590000	Lat1_Cul1	Gh_D01G058800
D01	6360001	6590000	Lat1_Cul1	Gh_D01G058900
D01	6360001	6590000	Lat1_Cul1	Gh_D01G059000
D01	6360001	6590000	Lat1_Cul1	Gh_D01G059100
D01	6360001	6590000	Lat1_Cul1	Gh_D01G059200
D01	6360001	6590000	Lat1_Cul1	Gh_D01G059300
D01	6360001	6590000	Lat1_Cul1	Gh_D01G059400
D01	6360001	6590000	Lat1_Cul1	Gh_D01G058300
D01	6595001	6715000	Lat1_Cul1	Gh_D01G059500
D01	6595001	6715000	Lat1_Cul1	Gh_D01G059600
D01	6595001	6715000	Lat1_Cul1	Gh_D01G059700
D01	6595001	6715000	Lat1_Cul1	Gh_D01G059800
D01	6595001	6715000	Lat1_Cul1	Gh_D01G059900
D01	6595001	6715000	Lat1_Cul1	Gh_D01G060000
D01	11510001	11560000	Lat1_Cul1	Gh_D01G089100
D01	11600001	11650000	Lat1_Cul1	Gh_D01G089400
D01	11600001	11650000	Lat1_Cul1	Gh_D01G089500
D01	11600001	11650000	Lat1_Cul1	Gh_D01G089600
D01	11600001	11650000	Lat1_Cul1	Gh_D01G089700
D01	11600001	11650000	Lat1_Cul1	Gh_D01G089300
D01	16340001	16465000	Lat1_Cul1	Gh_D01G110600
D01	16340001	16465000	Lat1_Cul1	Gh_D01G110700
D01	16340001	16465000	Lat1_Cul1	Gh_D01G110800
D01	16340001	16465000	Lat1_Cul1	Gh_D01G110900
D01	16340001	16465000	Lat1_Cul1	Gh_D01G111000
D01	16525001	16630000	Lat1_Cul1	Gh_D01G111500
D01	16525001	16630000	Lat1_Cul1	Gh_D01G111600
D01	16525001	16630000	Lat1_Cul1	Gh_D01G111700
D01	16525001	16630000	Lat1_Cul1	Gh_D01G111800
D01	16525001	16630000	Lat1_Cul1	Gh_D01G111900
D01	16525001	16630000	Lat1_Cul1	Gh_D01G112000
D01	16525001	16630000	Lat1_Cul1	Gh_D01G112100
D01	16680001	16845000	Lat1_Cul1	Gh_D01G112400
D01	16680001	16845000	Lat1_Cul1	Gh_D01G112500
D01	16680001	16845000	Lat1_Cul1	Gh_D01G112600
D01	16680001	16845000	Lat1_Cul1	Gh_D01G112700
D01	16680001	16845000	Lat1_Cul1	Gh_D01G112800
D01	16680001	16845000	Lat1_Cul1	Gh_D01G112900
D01	47815001	47875000	Lat1_Cul1	Gh_D01G168300
D01	55825001	56030000	Lat1_Cul1	Gh_D01G190300
D01	55825001	56030000	Lat1_Cul1	Gh_D01G190400
D01	55825001	56030000	Lat1_Cul1	Gh_D01G190500
D01	55825001	56030000	Lat1_Cul1	Gh_D01G190600
D01	55825001	56030000	Lat1_Cul1	Gh_D01G190700
D01	55825001	56030000	Lat1_Cul1	Gh_D01G190800
D01	55825001	56030000	Lat1_Cul1	Gh_D01G190900
D01	55825001	56030000	Lat1_Cul1	Gh_D01G191000
D01	55825001	56030000	Lat1_Cul1	Gh_D01G191100
D01	55825001	56030000	Lat1_Cul1	Gh_D01G191200
D01	55825001	56030000	Lat1_Cul1	Gh_D01G191300
D01	55825001	56030000	Lat1_Cul1	Gh_D01G190200
D01	56030001	56080000	Lat1_Cul1	Gh_D01G191400
D01	56915001	56965000	Lat1_Cul1	Gh_D01G195700
D01	56915001	56965000	Lat1_Cul1	Gh_D01G195500
D01	56915001	56965000	Lat1_Cul1	Gh_D01G195600
D01	61315001	61400000	Lat1_Cul1	Gh_D01G222400
D01	61315001	61400000	Lat1_Cul1	Gh_D01G222500
D01	61315001	61400000	Lat1_Cul1	Gh_D01G222600
D01	61315001	61400000	Lat1_Cul1	Gh_D01G222700
D01	61315001	61400000	Lat1_Cul1	Gh_D01G222800
D01	61315001	61400000	Lat1_Cul1	Gh_D01G222900
D01	61315001	61400000	Lat1_Cul1	Gh_D01G223000
D01	62160001	62215000	Lat1_Cul1	Gh_D01G227800
D01	62160001	62215000	Lat1_Cul1	Gh_D01G227900
D01	62775001	62825000	Lat1_Cul1	Gh_D01G232600
D01	62775001	62825000	Lat1_Cul1	Gh_D01G232800
D01	62775001	62825000	Lat1_Cul1	Gh_D01G232900
D01	62775001	62825000	Lat1_Cul1	Gh_D01G233000
D01	62775001	62825000	Lat1_Cul1	Gh_D01G233200
D01	62775001	62825000	Lat1_Cul1	Gh_D01G233300
D01	62775001	62825000	Lat1_Cul1	Gh_D01G233100
D01	62775001	62825000	Lat1_Cul1	Gh_D01G232700
D02	915001	1015000	Lat1_Cul1	Gh_D02G011600
D02	915001	1015000	Lat1_Cul1	Gh_D02G011700
D02	915001	1015000	Lat1_Cul1	Gh_D02G011900
D02	915001	1015000	Lat1_Cul1	Gh_D02G012000
D02	915001	1015000	Lat1_Cul1	Gh_D02G012200
D02	915001	1015000	Lat1_Cul1	Gh_D02G012300
D02	915001	1015000	Lat1_Cul1	Gh_D02G011800
D02	915001	1015000	Lat1_Cul1	Gh_D02G012100
D02	915001	1015000	Lat1_Cul1	Gh_D02G012400
D02	915001	1015000	Lat1_Cul1	Gh_D02G012500
D02	915001	1015000	Lat1_Cul1	Gh_D02G011500
D02	3115001	3165000	Lat1_Cul1	Gh_D02G030100
D02	3115001	3165000	Lat1_Cul1	Gh_D02G030200
D02	3115001	3165000	Lat1_Cul1	Gh_D02G030300
D02	3115001	3165000	Lat1_Cul1	Gh_D02G030400
D02	3900001	3950000	Lat1_Cul1	Gh_D02G035700
D02	3900001	3950000	Lat1_Cul1	Gh_D02G035800
D02	3900001	3950000	Lat1_Cul1	Gh_D02G035900
D02	3900001	3950000	Lat1_Cul1	Gh_D02G036000
D02	3900001	3950000	Lat1_Cul1	Gh_D02G036200
D02	3900001	3950000	Lat1_Cul1	Gh_D02G036300
D02	3900001	3950000	Lat1_Cul1	Gh_D02G036400
D02	3900001	3950000	Lat1_Cul1	Gh_D02G035600
D02	3900001	3950000	Lat1_Cul1	Gh_D02G036100
D02	6560001	6615000	Lat1_Cul1	Gh_D02G058100
D02	6560001	6615000	Lat1_Cul1	Gh_D02G058200
D02	6560001	6615000	Lat1_Cul1	Gh_D02G058300
D02	6875001	6925000	Lat1_Cul1	Gh_D02G059500
D02	6875001	6925000	Lat1_Cul1	Gh_D02G059600
D02	6875001	6925000	Lat1_Cul1	Gh_D02G059900
D02	6875001	6925000	Lat1_Cul1	Gh_D02G060000
D02	6875001	6925000	Lat1_Cul1	Gh_D02G059700
D02	6875001	6925000	Lat1_Cul1	Gh_D02G059800
D02	8860001	8915000	Lat1_Cul1	Gh_D02G072800
D02	8935001	8985000	Lat1_Cul1	Gh_D02G073100
D02	8935001	8985000	Lat1_Cul1	Gh_D02G073200
D02	8935001	8985000	Lat1_Cul1	Gh_D02G073300
D02	8990001	9130000	Lat1_Cul1	Gh_D02G073500
D02	8990001	9130000	Lat1_Cul1	Gh_D02G073600
D02	8990001	9130000	Lat1_Cul1	Gh_D02G073700
D02	8990001	9130000	Lat1_Cul1	Gh_D02G073800
D02	8990001	9130000	Lat1_Cul1	Gh_D02G073900
D02	8990001	9130000	Lat1_Cul1	Gh_D02G073400
D02	8990001	9130000	Lat1_Cul1	Gh_D02G074000
D02	9255001	9305000	Lat1_Cul1	Gh_D02G074500
D02	9255001	9305000	Lat1_Cul1	Gh_D02G074700
D02	9255001	9305000	Lat1_Cul1	Gh_D02G074600
D02	9910001	9965000	Lat1_Cul1	Gh_D02G078300
D02	9910001	9965000	Lat1_Cul1	Gh_D02G078400
D02	9910001	9965000	Lat1_Cul1	Gh_D02G078500
D02	9985001	10050000	Lat1_Cul1	Gh_D02G078700
D02	9985001	10050000	Lat1_Cul1	Gh_D02G078800
D02	10080001	10150000	Lat1_Cul1	Gh_D02G079200
D02	10080001	10150000	Lat1_Cul1	Gh_D02G079300
D02	10155001	10335000	Lat1_Cul1	Gh_D02G079400
D02	10155001	10335000	Lat1_Cul1	Gh_D02G079600
D02	10155001	10335000	Lat1_Cul1	Gh_D02G079700
D02	10155001	10335000	Lat1_Cul1	Gh_D02G079500
D02	10345001	10405000	Lat1_Cul1	Gh_D02G079800
D02	10345001	10405000	Lat1_Cul1	Gh_D02G079900
D02	11310001	11385000	Lat1_Cul1	Gh_D02G084400
D02	11310001	11385000	Lat1_Cul1	Gh_D02G084500
D02	11310001	11385000	Lat1_Cul1	Gh_D02G084600
D02	11310001	11385000	Lat1_Cul1	Gh_D02G084800
D02	11310001	11385000	Lat1_Cul1	Gh_D02G084700
D02	11310001	11385000	Lat1_Cul1	Gh_D02G084900
D02	12720001	12780000	Lat1_Cul1	Gh_D02G089300
D02	12840001	12910000	Lat1_Cul1	Gh_D02G089500
D02	12840001	12910000	Lat1_Cul1	Gh_D02G089600
D02	12840001	12910000	Lat1_Cul1	Gh_D02G089700
D02	13680001	13750000	Lat1_Cul1	Gh_D02G092500
D02	14005001	14060000	Lat1_Cul1	Gh_D02G093200
D02	22410001	22460000	Lat1_Cul1	Gh_D02G110000
D02	30480001	30535000	Lat1_Cul1	Gh_D02G124200
D02	30480001	30535000	Lat1_Cul1	Gh_D02G124300
D02	30480001	30535000	Lat1_Cul1	Gh_D02G124500
D02	30480001	30535000	Lat1_Cul1	Gh_D02G124400
D02	36600001	36660000	Lat1_Cul1	Gh_D02G128100
D02	37570001	37635000	Lat1_Cul1	Gh_D02G129500
D02	38595001	38670000	Lat1_Cul1	Gh_D02G131400
D02	38595001	38670000	Lat1_Cul1	Gh_D02G131500
D02	38730001	38825000	Lat1_Cul1	Gh_D02G132000
D02	38730001	38825000	Lat1_Cul1	Gh_D02G132100
D02	38730001	38825000	Lat1_Cul1	Gh_D02G132300
D02	38730001	38825000	Lat1_Cul1	Gh_D02G132400
D02	38730001	38825000	Lat1_Cul1	Gh_D02G132200
D02	40305001	40395000	Lat1_Cul1	Gh_D02G134200
D02	40305001	40395000	Lat1_Cul1	Gh_D02G134300
D02	43825001	43875000	Lat1_Cul1	Gh_D02G140500
D02	45495001	45570000	Lat1_Cul1	Gh_D02G144400
D02	45495001	45570000	Lat1_Cul1	Gh_D02G144500
D02	45495001	45570000	Lat1_Cul1	Gh_D02G144700
D02	45495001	45570000	Lat1_Cul1	Gh_D02G144600
D02	45625001	45730000	Lat1_Cul1	Gh_D02G144800
D02	45625001	45730000	Lat1_Cul1	Gh_D02G144900
D02	46830001	46890000	Lat1_Cul1	Gh_D02G147200
D02	46830001	46890000	Lat1_Cul1	Gh_D02G147300
D02	47090001	47140000	Lat1_Cul1	Gh_D02G147600
D02	47090001	47140000	Lat1_Cul1	Gh_D02G147700
D02	47090001	47140000	Lat1_Cul1	Gh_D02G147800
D02	47515001	47630000	Lat1_Cul1	Gh_D02G149100
D02	47515001	47630000	Lat1_Cul1	Gh_D02G149200
D02	47730001	47835000	Lat1_Cul1	Gh_D02G149300
D02	47915001	47980000	Lat1_Cul1	Gh_D02G149400
D02	47915001	47980000	Lat1_Cul1	Gh_D02G149500
D02	47915001	47980000	Lat1_Cul1	Gh_D02G149600
D02	48025001	48100000	Lat1_Cul1	Gh_D02G149700
D02	48025001	48100000	Lat1_Cul1	Gh_D02G149800
D02	48025001	48100000	Lat1_Cul1	Gh_D02G149900
[truncated: 12,368 more rows]
