# Supplementary material for: Genomic reconstruction of upland cotton domestication uncovers staged selection, gene flow, and flowering-time adaptation
Source: Proc Natl Acad Sci U S A. 2026 Jun 22;123(26):e2601246123. doi: 10.1073/pnas.2601246123 (PMC13320693; doi:10.1073/pnas.2601246123)
Supplement: Supplementary file 9 — Dataset S08 (XLSX) [file pnas.2601246123.sd08.xlsx]

## Sheet: Dataset 8
Dataset S8. Potential selected genes identified in all three domestication events.
GeneID	Chrom	Start	End	Gene name	Describtion
Gh_A06G032100	A06	3632394	3642204		Rhamnogalacturonate lyase family protein
Gh_A06G033600	A06	3831610	3833892	F21M12.9	Double-stranded RNA-binding protein 1
Gh_A11G000100	A11	28451	29254	T9L3.50	Transcription factor WE
Gh_A11G000200	A11	30006	31624		MYB transcription factor
Gh_A11G000300	A11	32168	55216	MKP6.28	Probable cyclic nucleotide-gated ion channel 20, chloroplastic (Precursor)
Gh_A11G286400	A11	104402193	104403607		Ornithine decarboxylase
Gh_A12G136200	A12	80033744	80037004	PAE	Pectinacetylesterase family protein
Gh_A12G136300	A12	80037750	80039142		--
Gh_A12G149900	A12	82692486	82693428	SRP	Stress-related protein
Gh_A13G149700	A13	89572993	89575584		E3 ubiquitin-protein ligase
Gh_A13G205100	A13	102900264	102903913		Probable cyclic nucleotide-gated ion channel 14
Gh_A13G207600	A13	103155640	103155939		--
Gh_A13G207700	A13	103157688	103158546		--
Gh_A13G207800	A13	103163171	103164298		Core-2/I-branching beta-1,6-N-acetylglucosaminyltransferase family protein, putative
Gh_A13G207900	A13	103169886	103173060	WVD2	Protein WAVE-DAMPENED 2
Gh_A13G208000	A13	103174586	103178311	EBF1	EIN3-binding F-box protein 1
Gh_A13G208100	A13	103182145	103184184		--
Gh_D11G024400	D11	2009436	2010075		Inner membrane protein isoform 1
Gh_D11G024500	D11	2010769	2011240		--
Gh_D11G024600	D11	2015784	2019277		Inner membrane protein isoform 1
Gh_D11G024700	D11	2021473	2024636		Uncharacterized protein isoform 3
Gh_D11G024800	D11	2027089	2028156		Electron transporter, putative
