# Supplementary material for: Genomic reconstruction of upland cotton domestication uncovers staged selection, gene flow, and flowering-time adaptation
Source: Proc Natl Acad Sci U S A. 2026 Jun 22;123(26):e2601246123. doi: 10.1073/pnas.2601246123 (PMC13320693; doi:10.1073/pnas.2601246123)
Supplement: Supplementary file 10 — Dataset S09 (XLSX) [file pnas.2601246123.sd09.xlsx]

## Sheet: Dataset 9
Dataset S9. Potential selected genes associated with fiber yield and quality
GeneID	Chrom	Start	End	Gene name	Group	Describtion
Gh_A12G298900	A12	105389155	105394596	GhHOX3	Lat1_Cul1	Homeobox-leucine zipper protein HDG11 GN=T9L24.43 OS=Arabidopsis thaliana (Mouse-ear cress) PE=1 SV=1
Gh_D05G098900	D05	8301300	8303578	GhAPX1	Lat1_Cul1	L-ascorbate peroxidase 2, cytosolic OS=Oryza sativa subsp. japonica (Rice) PE=1 SV=1
Gh_D11G024300	D11	2000263	2007168	GhACS2	Lat1_Cul1	Long chain acyl-CoA synthetase 4 GN=LACS4 OS=Arabidopsis thaliana (Mouse-ear cress) PE=2 SV=1
Gh_A08G059100	A08	7137570	7139057	GhACO3	Lat1_Cul2	1-aminocyclopropane-1-carboxylate oxidase 3 GN=ACO3 OS=Petunia hybrida (Petunia) PE=3 SV=1
Gh_D08G203800	D08	60403368	60406568	GaDEL65	Lat1_Cul2	Transcription factor GLABRA 3 GN=At5g41315 OS=Arabidopsis thaliana (Mouse-ear cress) PE=1 SV=1
Gh_A08G070000	A08	10285209	10286634	GhAUX	Pun_Lat1	Auxin-induced protein 22B GN=AUX22B OS=Vigna radiata var. radiata (Mung bean) PE=2 SV=1
Gh_A09G175200	A09	74344485	74345447	Ghexp	Pun_Lat1	Expansin-A4 (Precursor) GN=F17A14.7 OS=Arabidopsis thaliana (Mouse-ear cress) PE=1 SV=1
Gh_A12G185500	A12	91229632	91230744	GhMML4_A12	Pun_Lat1	Transcription factor MYB76 GN=MBK20.16 OS=Arabidopsis thaliana (Mouse-ear cress) PE=1 SV=1
Gh_D02G165600	D02	55113689	55117871	GhAGL9	Pun_Lat1	Agamous-like MADS-box protein AGL9 homolog GN=FBP2 OS=Petunia hybrida (Petunia) PE=1 SV=2
Gh_A06G172400	A06	113669687	113673221	HD1-A	Yuc_Pun	Homeobox-leucine zipper protein PROTODERMAL FACTOR 2 GN=PDF2 OS=Arabidopsis thaliana (Mouse-ear cress) PE=2 SV=1
Gh_A06G179300	A06	115832673	115834084	GhACO2	Yuc_Pun	1-aminocyclopropane-1-carboxylate oxidase GN=ACO OS=Actinidia deliciosa (Kiwi) PE=2 SV=1
Gh_A07G076900	A07	10107172	10110436	Gh14-3-3	Yuc_Pun	14-3-3-like protein OS=Lilium longiflorum (Trumpet lily) PE=2 SV=1
Gh_A13G168700	A13	95116755	95118429	GhTCP4	Yuc_Pun	Transcription factor TCP4 GN=K15M2.17 OS=Arabidopsis thaliana (Mouse-ear cress) PE=2 SV=1
Gh_A13G215000	A13	103897215	103901653	GhSuSy	Yuc_Pun	Sucrose synthase GN=SS OS=Glycine max (Soybean) PE=1 SV=2
Gh_A13G219600	A13	104331856	104335485	GhCKX	Yuc_Pun	Cytokinin dehydrogenase 3 (Precursor) GN=CKX3 OS=Arabidopsis thaliana (Mouse-ear cress) PE=1 SV=1
Gh_D11G024300	D11	2000263	2007168	GhACS2	Yuc_Pun	Long chain acyl-CoA synthetase 4 GN=LACS4 OS=Arabidopsis thaliana (Mouse-ear cress) PE=2 SV=1
