# Supplementary material for: Genomic reconstruction of upland cotton domestication uncovers staged selection, gene flow, and flowering-time adaptation
Source: Proc Natl Acad Sci U S A. 2026 Jun 22;123(26):e2601246123. doi: 10.1073/pnas.2601246123 (PMC13320693; doi:10.1073/pnas.2601246123)
Supplement: Supplementary file 11 — Dataset S10 (XLSX) [file pnas.2601246123.sd10.xlsx]

## Sheet: Dataset 10
Dataset S10. Potential selected genes associated with flowering time.
GeneID	Chrom	Start	End	Gene name	Group	Describtion
Gh_A03G224200	A03	108277364	108278854	BH063	Lat1_Cul1	Transcription factor bHLH63 GN=T4L20.110 OS=Arabidopsis thaliana (Mouse-ear cress) PE=1 SV=1
Gh_A04G106500	A04	71558951	71561985	LAC8	Lat1_Cul1	Laccase-7 (Precursor) GN=LAC7 OS=Arabidopsis thaliana (Mouse-ear cress) PE=2 SV=1
Gh_A11G007600	A11	677213	683555	AGL42	Lat1_Cul1	MADS-box protein SOC1 GN=F17K2.19 OS=Arabidopsis thaliana (Mouse-ear cress) PE=1 SV=1
Gh_A11G163500	A11	19217557	19221820	2A5G	Lat1_Cul1	Serine/threonine protein phosphatase 2A 59 kDa regulatory subunit B&apos; zeta isoform GN=B&apos;ZETA OS=Arabidopsis thaliana (Mouse-ear cress) PE=2 SV=2
Gh_A12G273400	A12	103032737	103036311	P2C57	Lat1_Cul1	Protein phosphatase 2C 57 GN=PPH1 OS=Arabidopsis thaliana (Mouse-ear cress) PE=2 SV=2
Gh_D02G134300	D02	40362459	40365208	IDD15	Lat1_Cul1	Protein SHOOT GRAVITROPISM 5 GN=At2g01940 OS=Arabidopsis thaliana (Mouse-ear cress) PE=1 SV=1
Gh_D03G149300	D03	47404339	47414382	PHOT1	Lat1_Cul1	Phototropin-1 GN=T6D9_110 OS=Arabidopsis thaliana (Mouse-ear cress) PE=1 SV=1
Gh_D05G098700	D05	8279420	8282487	RAP27	Lat1_Cul1	Ethylene-responsive transcription factor RAP2-7 GN=T17D12.11 OS=Arabidopsis thaliana (Mouse-ear cress) PE=2 SV=2
Gh_D06G033700	D06	3758512	3762946	AGL24	Lat1_Cul1	MADS-box protein SVP GN=SVP OS=Arabidopsis thaliana (Mouse-ear cress) PE=1 SV=1
Gh_D08G077800	D08	11626238	11634877	LUMI	Lat1_Cul1	Homeobox protein LUMINIDEPENDENS GN=LD OS=Arabidopsis thaliana (Mouse-ear cress) PE=1 SV=2
Gh_D10G024600	D10	2180173	2183083	VIP5	Lat1_Cul1	--
Gh_D10G197200	D10	51932223	51942303	A0A178UWV8	Lat1_Cul1	Flowering time control protein FCA OS=Arabidopsis thaliana (Mouse-ear cress) PE=1 SV=2
Gh_D11G021600	D11	1828481	1832688	AIPP3	Lat1_Cul1	--
Gh_D12G170600	D12	48990902	48994299	IDD6	Lat1_Cul1	Protein indeterminate-domain 4, chloroplastic {ECO:0000303|PubMed:16784536} (Precursor) OS=Arabidopsis thaliana (Mouse-ear cress) PE=1 SV=1
Gh_D12G170700	D12	48997124	49002540	IDD5	Lat1_Cul1	Protein indeterminate-domain 5, chloroplastic {ECO:0000303|PubMed:16784536} (Precursor) OS=Arabidopsis thaliana (Mouse-ear cress) PE=1 SV=1
Gh_D13G037800	D13	3679238	3682903	VRN1	Lat1_Cul1	B3 domain-containing transcription factor VRN1 GN=VRN1 OS=Arabidopsis thaliana (Mouse-ear cress) PE=1 SV=1
Gh_A05G023100	A05	2935422	2937200	GAT21	Lat1_Cul2	Putative GATA transcription factor 22 GN=GATA22 OS=Arabidopsis thaliana (Mouse-ear cress) PE=3 SV=1
Gh_A05G023300	A05	2953950	2960528	MSI4	Lat1_Cul2	WD-40 repeat-containing protein MSI4 GN=F3P11.12 OS=Arabidopsis thaliana (Mouse-ear cress) PE=1 SV=3
Gh_A05G183000	A05	19708213	19710247	SPZX	Lat1_Cul2	Serpin-ZX GN=At1g47710 OS=Arabidopsis thaliana (Mouse-ear cress) PE=1 SV=1
Gh_A09G271900	A09	83212971	83221408	ELF6	Lat1_Cul2	Lysine-specific demethylase REF6 GN=T29H11_50 OS=Arabidopsis thaliana (Mouse-ear cress) PE=1 SV=1
Gh_A10G105300	A10	34547165	34556916	Q697D3	Lat1_Cul2	MATH domain-containing protein At5g43560 GN=At5g43560 OS=Arabidopsis thaliana (Mouse-ear cress) PE=1 SV=1
Gh_A11G032100	A11	2698564	2701356	ELF5	Lat1_Cul2	--
Gh_A11G126000	A11	12739863	12745657	BRN2L	Lat1_Cul2	Flowering time control protein FCA OS=Arabidopsis thaliana (Mouse-ear cress) PE=1 SV=2
Gh_A11G163500	A11	19217557	19221820	2A5G	Lat1_Cul2	Serine/threonine protein phosphatase 2A 59 kDa regulatory subunit B&apos; zeta isoform GN=B&apos;ZETA OS=Arabidopsis thaliana (Mouse-ear cress) PE=2 SV=2
Gh_A12G102700	A12	61016491	61018963	SVP	Lat1_Cul2	MADS-box protein SVP GN=SVP OS=Arabidopsis thaliana (Mouse-ear cress) PE=1 SV=1
Gh_A12G218800	A12	97312330	97318925	TSN1	Lat1_Cul2	--
Gh_A12G273400	A12	103032737	103036311	P2C57	Lat1_Cul2	Protein phosphatase 2C 57 GN=PPH1 OS=Arabidopsis thaliana (Mouse-ear cress) PE=2 SV=2
Gh_A13G233900	A13	105949655	105957969	MUPS1	Lat1_Cul2	--
Gh_D02G255200	D02	70461554	70465385	GPAT9	Lat1_Cul2	Lysophospholipid acyltransferase LPEAT1 GN=LPEAT1 OS=Arabidopsis thaliana (Mouse-ear cress) PE=1 SV=1
c	D04	56063174	56067107	AP1	Lat1_Cul2	Floral homeotic protein APETALA 1 GN=AP1 OS=Sinapis alba (White mustard) PE=2 SV=1
Gh_D06G033700	D06	3758512	3762946	AGL24	Lat1_Cul2	MADS-box protein SVP GN=SVP OS=Arabidopsis thaliana (Mouse-ear cress) PE=1 SV=1
Gh_D08G203500	D08	60369454	60373370	AIPP3	Lat1_Cul2	--
Gh_D12G007700	D12	937212	941927	BRN1L	Lat1_Cul2	Flowering time control protein FCA OS=Arabidopsis thaliana (Mouse-ear cress) PE=1 SV=2
Gh_D13G175700	D13	52772325	52777560	SR45	Lat1_Cul2	Serine/arginine-rich splicing factor SR45 GN=F19K19.9 OS=Arabidopsis thaliana (Mouse-ear cress) PE=1 SV=1
Gh_D13G199100	D13	56748265	56752039	PHYA	Lat1_Cul2	Phytochrome A GN=F14J9.23 OS=Arabidopsis thaliana (Mouse-ear cress) PE=1 SV=2
Gh_D13G245200	D13	61946976	61947624	H31	Lat1_Cul2	Histone H3.2 GN=B34 OS=Nicotiana tabacum (Common tobacco) PE=1 SV=1
Gh_A01G026400	A01	2372989	2377038	Q593B7	Pun_Lat1	Probable voltage-gated potassium channel subunit beta GN=T1G11.6 OS=Arabidopsis thaliana (Mouse-ear cress) PE=1 SV=1
Gh_A01G256100	A01	115741313	115750030	CPL2	Pun_Lat1	RNA polymerase II C-terminal domain phosphatase-like 2 GN=CPL2 OS=Arabidopsis thaliana (Mouse-ear cress) PE=1 SV=3
Gh_A03G079500	A03	16197058	16202449	MRF1	Pun_Lat1	Eukaryotic translation initiation factor isoform 4G-1 GN=EIF(ISO)4G1 OS=Arabidopsis thaliana (Mouse-ear cress) PE=1 SV=1
Gh_A04G109100	A04	72786036	72788200	PSD7A	Pun_Lat1	26S proteasome non-ATPase regulatory subunit 7 homolog A GN=MJJ3.19 OS=Arabidopsis thaliana (Mouse-ear cress) PE=1 SV=1
Gh_A04G116500	A04	75366029	75367464	SHW1	Pun_Lat1	--
Gh_A05G236500	A05	27075253	27078182	SUC1	Pun_Lat1	Sucrose transport protein SUC2 GN=T22J18.12 OS=Arabidopsis thaliana (Mouse-ear cress) PE=1 SV=2
Gh_A06G034200	A06	3905641	3909951	AGL24	Pun_Lat1	MADS-box protein SVP GN=SVP OS=Arabidopsis thaliana (Mouse-ear cress) PE=1 SV=1
Gh_A08G024800	A08	2380715	2386248	ADO1	Pun_Lat1	Adagio protein 1 GN=MSF19.2 OS=Arabidopsis thaliana (Mouse-ear cress) PE=1 SV=2
Gh_A09G030100	A09	7601507	7606294	GMAN2	Pun_Lat1	Alpha-mannosidase, light subunit {ECO:0000303|PubMed:24221485} OS=Canavalia ensiformis (Jack bean) PE=1 SV=1
Gh_A09G144900	A09	69858691	69861061	FTIP1	Pun_Lat1	Synaptotagmin-4 GN=T5K6.90 OS=Arabidopsis thaliana (Mouse-ear cress) PE=2 SV=1
Gh_A09G175600	A09	74373689	74377171	MB3R3	Pun_Lat1	Myb-related protein 3R-1 GN=MYB3R-1 OS=Arabidopsis thaliana (Mouse-ear cress) PE=2 SV=1
Gh_A10G139000	A10	77241433	77250969	Q570U0	Pun_Lat1	Flowering time control protein FPA GN=FPA OS=Arabidopsis thaliana (Mouse-ear cress) PE=2 SV=2
Gh_A11G021800	A11	1800104	1804295	AIPP3	Pun_Lat1	--
Gh_A11G039400	A11	3347728	3351988	ELP3	Pun_Lat1	Elongator complex protein 3 GN=MXI22.3 OS=Arabidopsis thaliana (Mouse-ear cress) PE=1 SV=1
Gh_A11G196200	A11	26853337	26855518	IDD1	Pun_Lat1	Protein indeterminate-domain 1 {ECO:0000303|PubMed:16784536} OS=Arabidopsis thaliana (Mouse-ear cress) PE=1 SV=1
Gh_A12G167300	A12	87226900	87233248	RGS1	Pun_Lat1	Regulator of G-protein signaling 1 GN=RGS1 OS=Arabidopsis thaliana (Mouse-ear cress) PE=1 SV=1
Gh_A12G173700	A12	89043951	89047324	IDD6	Pun_Lat1	Protein indeterminate-domain 4, chloroplastic {ECO:0000303|PubMed:16784536} (Precursor) OS=Arabidopsis thaliana (Mouse-ear cress) PE=1 SV=1
Gh_A12G192100	A12	92480435	92482129	RAV2	Pun_Lat1	AP2/ERF and B3 domain-containing transcription factor RAV1 GN=RAV1 OS=Arabidopsis thaliana (Mouse-ear cress) PE=1 SV=1
Gh_A12G196400	A12	93462412	93464638	PTR8	Pun_Lat1	Protein NRT1/ PTR FAMILY 2.11 GN=MRG21.10 OS=Arabidopsis thaliana (Mouse-ear cress) PE=1 SV=1
Gh_A13G144400	A13	88286149	88288405	APL	Pun_Lat1	Myb family transcription factor APL GN=APL OS=Arabidopsis thaliana (Mouse-ear cress) PE=2 SV=2
Gh_D01G234100	D01	62885229	62886354	SOT18	Pun_Lat1	Flavonol sulfotransferase-like OS=Flaveria bidentis (Coastal plain yellowtops) PE=2 SV=1
Gh_D02G167800	D02	56160018	56162332	TO202	Pun_Lat1	Mitochondrial import receptor subunit TOM20-2 GN=TOM20-2 OS=Arabidopsis thaliana (Mouse-ear cress) PE=1 SV=2
Gh_D04G055800	D04	8031849	8035636	CLP1	Pun_Lat1	Protein CLP1 homolog {ECO:0000255|HAMAP-Rule:MF_03035} GN=CLPS3 OS=Arabidopsis thaliana (Mouse-ear cress) PE=1 SV=1
Gh_D05G083100	D05	6938661	6958190	DPOE2	Pun_Lat1	DNA polymerase epsilon catalytic subunit A GN=At1g08260 OS=Arabidopsis thaliana (Mouse-ear cress) PE=1 SV=1
Gh_D05G110400	D05	9357019	9362370	JMJ14	Pun_Lat1	Probable lysine-specific demethylase JMJ14 GN=F9F13.50 OS=Arabidopsis thaliana (Mouse-ear cress) PE=1 SV=1
Gh_D05G275300	D05	26827217	26831654	MCTP6	Pun_Lat1	C2 and GRAM domain-containing protein At1g03370 GN=At1g03370 OS=Arabidopsis thaliana (Mouse-ear cress) PE=2 SV=4
Gh_D05G301600	D05	32238894	32239797	DIR10	Pun_Lat1	Dirigent protein 10 (Precursor) GN=T8O18.4 OS=Arabidopsis thaliana (Mouse-ear cress) PE=2 SV=1
Gh_D08G193100	D08	58361302	58364315	INVA3	Pun_Lat1	Acid beta-fructofuranosidase 38 kDa subunit (Precursor) GN=INVA OS=Vigna radiata var. radiata (Mung bean) PE=1 SV=1
Gh_D09G136300	D09	40413899	40416363	FTIP1	Pun_Lat1	Synaptotagmin-4 GN=T5K6.90 OS=Arabidopsis thaliana (Mouse-ear cress) PE=2 SV=1
Gh_D11G021600	D11	1828481	1832688	AIPP3	Pun_Lat1	--
Gh_D11G281200	D11	57974356	57980270	FLK	Pun_Lat1	KH domain-containing protein At4g18375 GN=At4g18375 OS=Arabidopsis thaliana (Mouse-ear cress) PE=2 SV=1
Gh_D11G327300	D11	65348204	65352155	NCL	Pun_Lat1	Vacuolar cation/proton exchanger 2 GN=CAX2 OS=Arabidopsis thaliana (Mouse-ear cress) PE=1 SV=2
Gh_D12G011500	D12	1417853	1435271	PHOT2	Pun_Lat1	Phototropin-2 GN=K21L19.6 OS=Arabidopsis thaliana (Mouse-ear cress) PE=1 SV=2
Gh_D12G292800	D12	62320087	62323295	RVE1	Pun_Lat1	Protein REVEILLE 7 GN=F15H18.16 OS=Arabidopsis thaliana (Mouse-ear cress) PE=2 SV=1
Gh_A06G034200	A06	3905641	3909951	AGL24	Yuc_Pun	MADS-box protein SVP GN=SVP OS=Arabidopsis thaliana (Mouse-ear cress) PE=1 SV=1
Gh_A06G081500	A06	18020489	18026259	MSI4	Yuc_Pun	WD-40 repeat-containing protein MSI4 GN=F3P11.12 OS=Arabidopsis thaliana (Mouse-ear cress) PE=1 SV=3
Gh_A09G271900	A09	83212971	83221408	ELF6	Yuc_Pun	Lysine-specific demethylase REF6 GN=T29H11_50 OS=Arabidopsis thaliana (Mouse-ear cress) PE=1 SV=1
Gh_A10G047600	A10	5784502	5787090	IDD7	Yuc_Pun	Protein indeterminate-domain 7 {ECO:0000303|PubMed:16784536} OS=Arabidopsis thaliana (Mouse-ear cress) PE=2 SV=1
Gh_A10G139000	A10	77241433	77250969	Q570U0	Yuc_Pun	Flowering time control protein FPA GN=FPA OS=Arabidopsis thaliana (Mouse-ear cress) PE=2 SV=2
Gh_A10G149300	A10	83422227	83426273	WNK5	Yuc_Pun	Probable serine/threonine-protein kinase WNK5 GN=WNK5 OS=Arabidopsis thaliana (Mouse-ear cress) PE=1 SV=2
Gh_A12G173700	A12	89043951	89047324	IDD6	Yuc_Pun	Protein indeterminate-domain 4, chloroplastic {ECO:0000303|PubMed:16784536} (Precursor) OS=Arabidopsis thaliana (Mouse-ear cress) PE=1 SV=1
Gh_A13G053800	A13	9603095	9610540	MED25	Yuc_Pun	Mediator of RNA polymerase II transcription subunit 25 GN=F2J7.4 OS=Arabidopsis thaliana (Mouse-ear cress) PE=1 SV=1
Gh_A13G123200	A13	73952977	73956976	LOX1	Yuc_Pun	Probable linoleate 9S-lipoxygenase 5 GN=LOX1.5 OS=Solanum tuberosum (Potato) PE=2 SV=1
Gh_A13G144400	A13	88286149	88288405	APL	Yuc_Pun	Myb family transcription factor APL GN=APL OS=Arabidopsis thaliana (Mouse-ear cress) PE=2 SV=2
Gh_A13G173800	A13	96672800	96683727	SR45	Yuc_Pun	Serine/arginine-rich splicing factor SR45 GN=F19K19.9 OS=Arabidopsis thaliana (Mouse-ear cress) PE=1 SV=1
Gh_D02G045400	D02	4848871	4850991	CDC73	Yuc_Pun	--
Gh_D02G088500	D02	12537420	12543244	SWI3C	Yuc_Pun	SWI/SNF complex subunit SWI3C GN=F8K7.13 OS=Arabidopsis thaliana (Mouse-ear cress) PE=1 SV=1
Gh_D03G050700	D03	6772642	6776697	BRI1	Yuc_Pun	Systemin receptor SR160 (Precursor) OS=Solanum peruvianum (Peruvian tomato) PE=1 SV=1
Gh_D06G236000	D06	65118681	65121489	IF4E1	Yuc_Pun	Eukaryotic translation initiation factor 4E-1 GN=OJ1656_A11.43 OS=Oryza sativa subsp. japonica (Rice) PE=2 SV=1
Gh_D10G105600	D10	14030418	14032669	H31	Yuc_Pun	Histone H3.2 GN=B34 OS=Nicotiana tabacum (Common tobacco) PE=1 SV=1
Gh_D12G219700	D12	55442330	55446443	CCR4D	Yuc_Pun	Carbon catabolite repressor protein 4 homolog 4 GN=CCR4-4 OS=Arabidopsis thaliana (Mouse-ear cress) PE=2 SV=1
