# Supplementary material for: Genomic reconstruction of upland cotton domestication uncovers staged selection, gene flow, and flowering-time adaptation
Source: Proc Natl Acad Sci U S A. 2026 Jun 22;123(26):e2601246123. doi: 10.1073/pnas.2601246123 (PMC13320693; doi:10.1073/pnas.2601246123)
Supplement: Supplementary file 12 — Dataset S11 (XLSX) [file pnas.2601246123.sd11.xlsx]

## Sheet: Dataset 11
Dataset S11. Expression of GhSID05 and GhTOFD06.
Species	Sample	GhSID05	GhTOFD06
Gb_H7124	root	28.2	0.137	*Zhiquan Yang, Jing Wang, Yiming Huang, Shengbo Wang, Lulu Wei, Dongxu Liu, Yonglin Weng, Jinhai Xiang, Qiang Zhu, Zhaoen Yang, Xinhui Nie, Yu Yu, Zuoren Yang, Qing-Yong Yang , CottonMD: a multi-omics database for cotton biological study, Nucleic Acids Research , Volume 51, Issue D1, 6 January 2023, Pages D1446-D1456.
Gb_H7124	stem	45.1	0.0449
Gb_H7124	leaf	3.06	0.249
Gb_H7124	petal	19	0.0271
Gb_H7124	anther	54.3	0.255
Gb_H7124	bract	0.488	0
Gb_H7124	filament	41.8	0.111
Gb_H7124	pistil	18.7	1.02
Gb_H7124	sepal	1.31	0.13
Gb_H7124	torus	7.79	0.0534
Gb_H7124	Fiber_10DPA	4.26	0
Gb_H7124	Fiber_20DPA	7.55	0.282
Gb_H7124	Fiber_25DPA	1.46	0.0261
Gb_H7124	Ovule_-3DPA	14.8	1.77
Gb_H7124	Ovule_-1DPA	23.7	2.01
Gb_H7124	Ovule_0DPA	38.6	0.682
Gb_H7124	Ovule_1DPA	47.1	0.569
Gb_H7124	Ovule_3DPA	36	0.357
Gb_H7124	Ovule_5DPA	10.9	0.279
Gb_H7124	Ovule_10DPA	4.34	0.131
Gb_H7124	Ovule_20DPA	1.92	0
Gb_H7124	Ovule_25DPA	3.6	0.21
Gh_TM-1	root	82.8	0.433
Gh_TM-1	stem	74.7	0
Gh_TM-1	leaf	10.8	0.0471
Gh_TM-1	petal	97.1	0.0879
Gh_TM-1	anther	42.4	0.146
Gh_TM-1	bract	2.63	0
Gh_TM-1	filament	46.6	0.162
Gh_TM-1	pistil	0.129	0
Gh_TM-1	sepal	31.4	0
Gh_TM-1	torus	8.2	0.125
Gh_TM-1	Fiber_10DPA	21.9	0.0205
Gh_TM-1	Fiber_15DPA	5.22	0
Gh_TM-1	Fiber_20DPA	1.87	0
Gh_TM-1	Fiber_25DPA	0.903	0
Gh_TM-1	Ovule_-3DPA	32.4	3.83
Gh_TM-1	Ovule_0DPA	25.8	1.49
Gh_TM-1	Ovule_1DPA	7.05	0.292
Gh_TM-1	Ovule_3DPA	19	0.625
Gh_TM-1	Ovule_5DPA	89.7	4.35
Gh_TM-1	Ovule_10DPA	40.1	0.307
Gh_TM-1	Ovule_15DPA	22.8	0.0871
Gh_TM-1	Ovule_20DPA	14.1	0.197
Gh_TM-1	Ovule_25DPA	0.958	0
Gh_TM-1_2015	root	89.3	0.563
Gh_TM-1_2015	stem	43.4	0
Gh_TM-1_2015	leaf	56.1	0
Gh_TM-1_2015	petal	65.8	0
Gh_TM-1_2015	pistil	86.6	2.71
Gh_TM-1_2015	torus	8.49	0
Gh_TM-1_2015	stamen	365	0
Gh_TM-1_2015	calycle	74	0
Gh_TM-1_2015	Fiber_5DPA	8.99	0.38
Gh_TM-1_2015	Fiber_10DPA	20.8	0
Gh_TM-1_2015	Fiber_20DPA	22.3	0
Gh_TM-1_2015	Fiber_25DPA	4.57	0
Gh_TM-1_2015	Ovule_-3DPA	49.1	12.8
Gh_TM-1_2015	Ovule_-1DPA	15.9	1.62
Gh_TM-1_2015	Ovule_0DPA	44.4	5.2
Gh_TM-1_2015	Ovule_1DPA	10.4	0.712
Gh_TM-1_2015	Ovule_3DPA	55.2	7.09
Gh_TM-1_2015	Ovule_5DPA	31.9	3.2
Gh_TM-1_2015	Ovule_10DPA	23.5	0.55
Gh_TM-1_2015	Ovule_20DPA	7.91	0.335
Gh_TM-1_2015	Ovule_25DPA	3.56	0.965
Gh_TM-1_2015	Ovule_35DPA	4.88	0
Gh_TX2094_YUC	-14 days post anthesis bud	--	0.2	SRX7627896
Gh_TX2094_YUC	-14 days post anthesis bud	--	0.9	SRX7627894
Gh_TX2094_YUC	-14 days post anthesis bud	--	1.6	SRX7627895
Gh_TX2094_YUC	-4 days post anthesis bud	--	2.3	SRX7627903
Gh_TX2094_YUC	-9 days post anthesis bud	--	3.5	SRX7627899
Gh_TX2094_YUC	-4 days post anthesis bud	--	3.6	SRX7627900
Gh_TX2094_YUC	-4 days post anthesis bud	--	8.5	SRX7627901
Gh_TX2094_YUC	-9 days post anthesis bud	--	9.2	SRX7627897
Gh_TX2094_YUC	Fiber_10dpa	--	0.1	SRX5585866
Gh_TX2094_YUC	Fiber_20dpa	--	0.2	SRX5585865
Gh_TX2094_YUC	flower	--	9.6	SRX3598075
Gh_TX2094_YUC	leaf	--	0	SRX3598072
Gh_TX2094_YUC	meristem	--	0	SRX3598068
Gh_TX2094_YUC	root	--	0.6	SRX1509087
Gh_TX2094_YUC	3days post square	--	0.5	SRX7627926
Gh_TX2094_YUC	6days post square	--	1.4	SRX7627928
