# Supplementary material for: Genomic reconstruction of upland cotton domestication uncovers staged selection, gene flow, and flowering-time adaptation
Source: Proc Natl Acad Sci U S A. 2026 Jun 22;123(26):e2601246123. doi: 10.1073/pnas.2601246123 (PMC13320693; doi:10.1073/pnas.2601246123)
Supplement: Supplementary file 13 — Dataset S12 (XLSX) [file pnas.2601246123.sd12.xlsx]

## Sheet: Dataset 12
Dataset 12. Statistics of missing SNP for seven groups.
	0-20	20-50	50-80	80-100
Gb	4777137	257420	60741	164543
Yuc	5059733	106201	79982	13925
Mar	4415977	770737	48587	24540
Pun	4747520	443092	38272	30957
Lat	4254299	669557	335394	591
Cul1	5256490	3351	0	0
Cul2	5259210	631	0	0
