# Supplementary material for: Genomic reconstruction of upland cotton domestication uncovers staged selection, gene flow, and flowering-time adaptation
Source: Proc Natl Acad Sci U S A. 2026 Jun 22;123(26):e2601246123. doi: 10.1073/pnas.2601246123 (PMC13320693; doi:10.1073/pnas.2601246123)
Supplement: Supplementary file 14 — Dataset S13 (XLSX) [file pnas.2601246123.sd13.xlsx]

## Sheet: Dataset 13
Dataset 13. Statistics of the proportion of the three topological trees on each chromosome.
Chrom	topo1	topo2	topo3
A01	0.726813	0.125703	0.147484
A02	0.620958	0.136966	0.242077
A03	0.574027	0.0970418	0.328931
A04	0.600063	0.0900734	0.309864
A05	0.760587	0.0972976	0.142116
A06	0.715209	0.128383	0.156408
A07	0.656647	0.147552	0.195801
A08	0.535852	0.140679	0.323469
A09	0.62143	0.101758	0.276811
A10	0.614938	0.162264	0.222798
A11	0.614589	0.222095	0.163316
A12	0.606103	0.10256	0.291337
A13	0.605631	0.176493	0.217876
D01	0.706863	0.142003	0.151134
D02	0.717262	0.102341	0.180397
D03	0.723349	0.11382	0.162831
D04	0.727641	0.0905368	0.181822
D05	0.699408	0.123101	0.177492
D06	0.770673	0.0978064	0.13152
D07	0.703854	0.108886	0.18726
D08	0.693583	0.11201	0.194407
D09	0.715976	0.115623	0.168401
D10	0.659493	0.168781	0.171726
D11	0.66736	0.136349	0.196291
D12	0.746776	0.0870627	0.166161
D13	0.710414	0.104484	0.185102
Over all	0.653224	0.130959	0.215817
