# Supplementary material for: Genomic reconstruction of upland cotton domestication uncovers staged selection, gene flow, and flowering-time adaptation
Source: Proc Natl Acad Sci U S A. 2026 Jun 22;123(26):e2601246123. doi: 10.1073/pnas.2601246123 (PMC13320693; doi:10.1073/pnas.2601246123)
Supplement: Supplementary file 15 — Dataset S14 (XLSX) [file pnas.2601246123.sd14.xlsx]

## Sheet: Dataset 14
Dataset S14. Regions with Z-scores greater than 1 for the D-statistic, representing Gb introgression segments.
Chrom	Start	End	Gene
A01	260001	300000	Gh_A01G003600
A01	260001	300000	Gh_A01G003800
A01	260001	300000	Gh_A01G003700
A01	580001	700000	Gh_A01G006800
A01	580001	700000	Gh_A01G006900
A01	580001	700000	Gh_A01G007200
A01	580001	700000	Gh_A01G007300
A01	580001	700000	Gh_A01G007400
A01	580001	700000	Gh_A01G007600
A01	580001	700000	Gh_A01G007800
A01	580001	700000	Gh_A01G007900
A01	580001	700000	Gh_A01G008000
A01	580001	700000	Gh_A01G008100
A01	580001	700000	Gh_A01G007000
A01	580001	700000	Gh_A01G007100
A01	580001	700000	Gh_A01G007700
A01	580001	700000	Gh_A01G007500
A01	860001	880000	Gh_A01G010200
A01	860001	880000	Gh_A01G010300
A01	860001	880000	Gh_A01G010500
A01	860001	880000	Gh_A01G010400
A01	860001	880000	Gh_A01G010600
A01	940001	1040000	Gh_A01G011200
A01	940001	1040000	Gh_A01G011300
A01	940001	1040000	Gh_A01G011500
A01	940001	1040000	Gh_A01G011600
A01	940001	1040000	Gh_A01G011700
A01	940001	1040000	Gh_A01G011800
A01	940001	1040000	Gh_A01G011900
A01	940001	1040000	Gh_A01G012100
A01	940001	1040000	Gh_A01G012200
A01	940001	1040000	Gh_A01G012300
A01	940001	1040000	Gh_A01G012400
A01	940001	1040000	Gh_A01G012500
A01	940001	1040000	Gh_A01G012600
A01	940001	1040000	Gh_A01G012700
A01	940001	1040000	Gh_A01G012800
A01	940001	1040000	Gh_A01G011400
A01	940001	1040000	Gh_A01G012000
A01	1080001	1100000	Gh_A01G013300
A01	1080001	1100000	Gh_A01G013400
A01	1080001	1100000	Gh_A01G013500
A01	1180001	1240000	Gh_A01G014000
A01	1180001	1240000	Gh_A01G014100
A01	1180001	1240000	Gh_A01G014200
A01	1180001	1240000	Gh_A01G014300
A01	1300001	1340000	Gh_A01G015100
A01	1300001	1340000	Gh_A01G015200
A01	1300001	1340000	Gh_A01G015400
A01	1300001	1340000	Gh_A01G015500
A01	1300001	1340000	Gh_A01G015600
A01	1300001	1340000	Gh_A01G015700
A01	1300001	1340000	Gh_A01G015300
A01	1880001	1980000	Gh_A01G021300
A01	1880001	1980000	Gh_A01G021400
A01	1880001	1980000	Gh_A01G021600
A01	1880001	1980000	Gh_A01G021700
A01	1880001	1980000	Gh_A01G021800
A01	1880001	1980000	Gh_A01G022000
A01	1880001	1980000	Gh_A01G022100
A01	1880001	1980000	Gh_A01G021200
A01	1880001	1980000	Gh_A01G021500
A01	1880001	1980000	Gh_A01G021900
A01	1880001	1980000	Gh_A01G022200
A01	2020001	2040000	Gh_A01G022700
A01	2120001	2260000	Gh_A01G023400
A01	2120001	2260000	Gh_A01G023600
A01	2120001	2260000	Gh_A01G023700
A01	2120001	2260000	Gh_A01G023800
A01	2120001	2260000	Gh_A01G023900
A01	2120001	2260000	Gh_A01G024000
A01	2120001	2260000	Gh_A01G024100
A01	2120001	2260000	Gh_A01G024200
A01	2120001	2260000	Gh_A01G024400
A01	2120001	2260000	Gh_A01G024500
A01	2120001	2260000	Gh_A01G023500
A01	2120001	2260000	Gh_A01G024300
A01	2120001	2260000	Gh_A01G024700
A01	2120001	2260000	Gh_A01G024800
A01	2120001	2260000	Gh_A01G024600
A01	2520001	2580000	Gh_A01G027500
A01	2520001	2580000	Gh_A01G027600
A01	2520001	2580000	Gh_A01G027800
A01	2520001	2580000	Gh_A01G027900
A01	2520001	2580000	Gh_A01G028000
A01	2520001	2580000	Gh_A01G028100
A01	2520001	2580000	Gh_A01G028200
A01	2520001	2580000	Gh_A01G028300
A01	2520001	2580000	Gh_A01G028400
A01	2520001	2580000	Gh_A01G028600
A01	2520001	2580000	Gh_A01G027700
A01	2520001	2580000	Gh_A01G028500
A01	2520001	2580000	Gh_A01G027400
A01	2620001	2660000	Gh_A01G029300
A01	2620001	2660000	Gh_A01G029500
A01	2620001	2660000	Gh_A01G029400
A01	2620001	2660000	Gh_A01G029600
A01	2720001	2740000	Gh_A01G030400
A01	2720001	2740000	Gh_A01G030500
A01	2720001	2740000	Gh_A01G030600
A01	2900001	2920000	Gh_A01G032600
A01	2900001	2920000	Gh_A01G032700
A01	2900001	2920000	Gh_A01G032900
A01	2900001	2920000	Gh_A01G032800
A01	3100001	3140000	Gh_A01G034200
A01	3100001	3140000	Gh_A01G034300
A01	3180001	3220000	Gh_A01G034600
A01	3180001	3220000	Gh_A01G034800
A01	3180001	3220000	Gh_A01G034700
A01	3360001	3420000	Gh_A01G035900
A01	3620001	3720000	Gh_A01G037400
A01	3620001	3720000	Gh_A01G037600
A01	3620001	3720000	Gh_A01G037700
A01	3620001	3720000	Gh_A01G037800
A01	3620001	3720000	Gh_A01G037900
A01	3620001	3720000	Gh_A01G037500
A01	4220001	4280000	Gh_A01G041200
A01	4220001	4280000	Gh_A01G041300
A01	4220001	4280000	Gh_A01G041400
A01	4220001	4280000	Gh_A01G041500
A01	4220001	4280000	Gh_A01G041600
A01	4220001	4280000	Gh_A01G041700
A01	4220001	4280000	Gh_A01G041900
A01	4220001	4280000	Gh_A01G041800
A01	4400001	4420000	Gh_A01G042500
A01	4540001	4560000	Gh_A01G043900
A01	4820001	4840000	Gh_A01G044900
A01	4880001	4900000	Gh_A01G045300
A01	4880001	4900000	Gh_A01G045400
A01	5360001	5380000	Gh_A01G048300
A01	5360001	5380000	Gh_A01G048400
A01	5760001	5780000	Gh_A01G050000
A01	5880001	5900000	Gh_A01G050800
A01	5960001	6040000	Gh_A01G051600
A01	5960001	6040000	Gh_A01G051700
A01	5960001	6040000	Gh_A01G051800
A01	5960001	6040000	Gh_A01G052000
A01	5960001	6040000	Gh_A01G052200
A01	5960001	6040000	Gh_A01G052300
A01	5960001	6040000	Gh_A01G052400
A01	5960001	6040000	Gh_A01G052500
A01	5960001	6040000	Gh_A01G051900
A01	5960001	6040000	Gh_A01G052100
A01	6080001	6140000	Gh_A01G052900
A01	6180001	6200000	Gh_A01G053200
A01	6180001	6200000	Gh_A01G053300
A01	6280001	6300000	Gh_A01G053500
A01	6600001	6680000	Gh_A01G054400
A01	6600001	6680000	Gh_A01G054500
A01	6600001	6680000	Gh_A01G054600
A01	6600001	6680000	Gh_A01G054700
A01	6720001	6820000	Gh_A01G054900
A01	6720001	6820000	Gh_A01G055000
A01	6720001	6820000	Gh_A01G055100
A01	6720001	6820000	Gh_A01G055200
A01	6720001	6820000	Gh_A01G055400
A01	6720001	6820000	Gh_A01G055500
A01	6720001	6820000	Gh_A01G055600
A01	6720001	6820000	Gh_A01G055300
A01	6860001	6920000	Gh_A01G056200
A01	6860001	6920000	Gh_A01G056300
A01	6860001	6920000	Gh_A01G056500
A01	6860001	6920000	Gh_A01G056600
A01	6860001	6920000	Gh_A01G056700
A01	6860001	6920000	Gh_A01G056800
A01	6860001	6920000	Gh_A01G056400
A01	7000001	7020000	Gh_A01G057400
A01	7060001	7080000	Gh_A01G057500
A01	7160001	7220000	Gh_A01G058300
A01	7160001	7220000	Gh_A01G058400
A01	7160001	7220000	Gh_A01G058500
A01	7160001	7220000	Gh_A01G058600
A01	7160001	7220000	Gh_A01G058200
A01	7260001	7760000	Gh_A01G059100
A01	7260001	7760000	Gh_A01G059200
A01	7260001	7760000	Gh_A01G059300
A01	7260001	7760000	Gh_A01G059400
A01	7260001	7760000	Gh_A01G059500
A01	7260001	7760000	Gh_A01G059700
A01	7260001	7760000	Gh_A01G059800
A01	7260001	7760000	Gh_A01G059900
A01	7260001	7760000	Gh_A01G060000
A01	7260001	7760000	Gh_A01G060100
A01	7260001	7760000	Gh_A01G060300
A01	7260001	7760000	Gh_A01G060400
A01	7260001	7760000	Gh_A01G060500
A01	7260001	7760000	Gh_A01G060600
A01	7260001	7760000	Gh_A01G060700
A01	7260001	7760000	Gh_A01G060800
A01	7260001	7760000	Gh_A01G060900
A01	7260001	7760000	Gh_A01G061100
A01	7260001	7760000	Gh_A01G061200
A01	7260001	7760000	Gh_A01G061300
A01	7260001	7760000	Gh_A01G061500
A01	7260001	7760000	Gh_A01G061600
A01	7260001	7760000	Gh_A01G061700
A01	7260001	7760000	Gh_A01G062000
A01	7260001	7760000	Gh_A01G062200
A01	7260001	7760000	Gh_A01G059600
A01	7260001	7760000	Gh_A01G060200
A01	7260001	7760000	Gh_A01G061000
A01	7260001	7760000	Gh_A01G061400
A01	7260001	7760000	Gh_A01G061800
A01	7260001	7760000	Gh_A01G062100
A01	7260001	7760000	Gh_A01G061900
A01	7980001	8000000	Gh_A01G064200
A01	8060001	8080000	Gh_A01G064500
A01	8060001	8080000	Gh_A01G064600
A01	8060001	8080000	Gh_A01G064700
A01	8060001	8080000	Gh_A01G064800
A01	8120001	8180000	Gh_A01G065000
A01	8120001	8180000	Gh_A01G065200
A01	8120001	8180000	Gh_A01G065100
A01	8240001	8300000	Gh_A01G065800
A01	8240001	8300000	Gh_A01G065900
A01	8240001	8300000	Gh_A01G066000
A01	8240001	8300000	Gh_A01G066100
A01	8240001	8300000	Gh_A01G066200
A01	8240001	8300000	Gh_A01G066300
A01	8420001	8440000	Gh_A01G066800
A01	8520001	8640000	Gh_A01G067000
A01	8520001	8640000	Gh_A01G067200
A01	8520001	8640000	Gh_A01G067300
A01	8520001	8640000	Gh_A01G067500
A01	8520001	8640000	Gh_A01G067600
A01	8520001	8640000	Gh_A01G067800
A01	8520001	8640000	Gh_A01G067100
A01	8520001	8640000	Gh_A01G067400
A01	8520001	8640000	Gh_A01G067700
A01	8680001	8820000	Gh_A01G068400
A01	8680001	8820000	Gh_A01G068500
A01	8680001	8820000	Gh_A01G068700
A01	8680001	8820000	Gh_A01G068800
A01	8680001	8820000	Gh_A01G068900
A01	8680001	8820000	Gh_A01G069100
A01	8680001	8820000	Gh_A01G068300
A01	8680001	8820000	Gh_A01G068600
A01	8680001	8820000	Gh_A01G069000
A01	8940001	8980000	Gh_A01G069900
A01	8940001	8980000	Gh_A01G069800
A01	9020001	9160000	Gh_A01G070200
A01	9020001	9160000	Gh_A01G070300
A01	9020001	9160000	Gh_A01G070400
A01	9480001	9600000	Gh_A01G071400
A01	9680001	9740000	Gh_A01G072100
A01	9780001	9860000	Gh_A01G072200
A01	9920001	10020000	Gh_A01G072400
A01	10060001	10140000	Gh_A01G072600
A01	10060001	10140000	Gh_A01G072700
A01	10060001	10140000	Gh_A01G072800
A01	10060001	10140000	Gh_A01G072900
A01	10280001	10300000	Gh_A01G073100
A01	10360001	10580000	Gh_A01G073600
A01	10360001	10580000	Gh_A01G073800
A01	10360001	10580000	Gh_A01G073900
A01	10360001	10580000	Gh_A01G074100
A01	10360001	10580000	Gh_A01G074200
A01	10360001	10580000	Gh_A01G074300
A01	10360001	10580000	Gh_A01G074400
A01	10360001	10580000	Gh_A01G074500
A01	10360001	10580000	Gh_A01G074600
A01	10360001	10580000	Gh_A01G074700
A01	10360001	10580000	Gh_A01G074800
A01	10360001	10580000	Gh_A01G074900
A01	10360001	10580000	Gh_A01G075000
A01	10360001	10580000	Gh_A01G075300
A01	10360001	10580000	Gh_A01G075400
A01	10360001	10580000	Gh_A01G073700
A01	10360001	10580000	Gh_A01G074000
A01	10360001	10580000	Gh_A01G075100
A01	10360001	10580000	Gh_A01G075200
A01	10700001	10720000	Gh_A01G075900
A01	10760001	10940000	Gh_A01G076100
A01	10760001	10940000	Gh_A01G076200
A01	10760001	10940000	Gh_A01G076400
A01	10760001	10940000	Gh_A01G076300
A01	10980001	11080000	Gh_A01G077100
A01	10980001	11080000	Gh_A01G077300
A01	10980001	11080000	Gh_A01G077400
A01	10980001	11080000	Gh_A01G077500
A01	10980001	11080000	Gh_A01G077600
A01	10980001	11080000	Gh_A01G077700
A01	10980001	11080000	Gh_A01G077200
A01	11160001	11280000	Gh_A01G077800
A01	11160001	11280000	Gh_A01G077900
A01	11160001	11280000	Gh_A01G078000
A01	11320001	11340000	Gh_A01G078300
A01	11380001	11400000	Gh_A01G078700
A01	11380001	11400000	Gh_A01G078800
A01	11380001	11400000	Gh_A01G078900
A01	11380001	11400000	Gh_A01G079000
A01	11380001	11400000	Gh_A01G078600
A01	11440001	11620000	Gh_A01G079300
A01	11440001	11620000	Gh_A01G079400
A01	11440001	11620000	Gh_A01G079500
A01	11440001	11620000	Gh_A01G079600
A01	11440001	11620000	Gh_A01G079700
A01	11440001	11620000	Gh_A01G079800
A01	11440001	11620000	Gh_A01G079900
A01	11440001	11620000	Gh_A01G080000
A01	11440001	11620000	Gh_A01G080100
A01	11440001	11620000	Gh_A01G080200
A01	11440001	11620000	Gh_A01G080300
A01	11440001	11620000	Gh_A01G080400
A01	11440001	11620000	Gh_A01G080500
A01	11440001	11620000	Gh_A01G080600
A01	11720001	11760000	Gh_A01G081300
A01	11800001	11820000	Gh_A01G082100
A01	11800001	11820000	Gh_A01G082200
A01	11920001	11960000	Gh_A01G082500
A01	11920001	11960000	Gh_A01G082600
A01	11920001	11960000	Gh_A01G082700
A01	11920001	11960000	Gh_A01G082800
A01	12020001	12040000	Gh_A01G083500
A01	12020001	12040000	Gh_A01G083600
A01	12120001	12180000	Gh_A01G084100
A01	12120001	12180000	Gh_A01G084200
A01	12220001	12520000	Gh_A01G084400
A01	12220001	12520000	Gh_A01G084500
A01	12220001	12520000	Gh_A01G084600
A01	12220001	12520000	Gh_A01G084700
A01	12220001	12520000	Gh_A01G084800
A01	12220001	12520000	Gh_A01G084900
A01	12220001	12520000	Gh_A01G085000
A01	12220001	12520000	Gh_A01G085100
A01	12220001	12520000	Gh_A01G085200
A01	12220001	12520000	Gh_A01G085300
A01	12220001	12520000	Gh_A01G085400
A01	12220001	12520000	Gh_A01G085500
A01	12220001	12520000	Gh_A01G085600
A01	12220001	12520000	Gh_A01G085700
A01	12220001	12520000	Gh_A01G085800
A01	12220001	12520000	Gh_A01G085900
A01	12220001	12520000	Gh_A01G086100
A01	12220001	12520000	Gh_A01G086000
A01	12560001	12620000	Gh_A01G086700
A01	12560001	12620000	Gh_A01G086800
A01	12660001	12680000	Gh_A01G086900
A01	12840001	12880000	Gh_A01G088200
A01	12840001	12880000	Gh_A01G088400
A01	12840001	12880000	Gh_A01G088500
A01	12840001	12880000	Gh_A01G088600
A01	12840001	12880000	Gh_A01G088300
A01	13020001	13080000	Gh_A01G089800
A01	13020001	13080000	Gh_A01G089900
A01	13020001	13080000	Gh_A01G090000
A01	13140001	13160000	Gh_A01G090200
A01	13140001	13160000	Gh_A01G090300
A01	13460001	13580000	Gh_A01G090500
A01	13460001	13580000	Gh_A01G090600
A01	13760001	13980000	Gh_A01G091300
A01	13760001	13980000	Gh_A01G091400
A01	13760001	13980000	Gh_A01G091600
A01	13760001	13980000	Gh_A01G091700
A01	13760001	13980000	Gh_A01G091900
A01	13760001	13980000	Gh_A01G092000
A01	13760001	13980000	Gh_A01G092100
A01	13760001	13980000	Gh_A01G092200
A01	13760001	13980000	Gh_A01G092300
A01	13760001	13980000	Gh_A01G092400
A01	13760001	13980000	Gh_A01G092500
A01	13760001	13980000	Gh_A01G092600
A01	13760001	13980000	Gh_A01G092700
A01	13760001	13980000	Gh_A01G091500
A01	13760001	13980000	Gh_A01G091800
A01	14020001	14100000	Gh_A01G092900
A01	14020001	14100000	Gh_A01G093300
A01	14020001	14100000	Gh_A01G093100
A01	14020001	14100000	Gh_A01G093200
A01	14020001	14100000	Gh_A01G093400
A01	14020001	14100000	Gh_A01G093000
A01	14400001	14420000	Gh_A01G094800
A01	14400001	14420000	Gh_A01G094900
A01	14400001	14420000	Gh_A01G094700
A01	14400001	14420000	Gh_A01G095000
A01	14540001	14600000	Gh_A01G096400
A01	14540001	14600000	Gh_A01G096500
A01	14540001	14600000	Gh_A01G096300
A01	14660001	14700000	Gh_A01G096800
A01	14860001	14880000	Gh_A01G097000
A01	14940001	15000000	Gh_A01G097400
A01	16460001	16520000	Gh_A01G099700
A01	17200001	17300000	Gh_A01G101200
A01	18380001	18500000	Gh_A01G103700
A01	18380001	18500000	Gh_A01G103800
A01	18540001	18560000	Gh_A01G104000
A01	18600001	18780000	Gh_A01G104300
A01	18600001	18780000	Gh_A01G104500
A01	18600001	18780000	Gh_A01G104600
A01	18600001	18780000	Gh_A01G104700
A01	18600001	18780000	Gh_A01G104400
A01	18600001	18780000	Gh_A01G104200
A01	18840001	19260000	Gh_A01G104900
A01	18840001	19260000	Gh_A01G105100
A01	18840001	19260000	Gh_A01G105300
A01	18840001	19260000	Gh_A01G105500
A01	18840001	19260000	Gh_A01G105700
A01	18840001	19260000	Gh_A01G104800
A01	18840001	19260000	Gh_A01G105000
A01	18840001	19260000	Gh_A01G105200
A01	18840001	19260000	Gh_A01G105600
A01	18840001	19260000	Gh_A01G105800
A01	18840001	19260000	Gh_A01G105400
A01	19300001	19520000	Gh_A01G105900
A01	19300001	19520000	Gh_A01G106100
A01	19300001	19520000	Gh_A01G106200
A01	19300001	19520000	Gh_A01G106300
A01	19300001	19520000	Gh_A01G106400
A01	19300001	19520000	Gh_A01G106500
A01	19300001	19520000	Gh_A01G106600
A01	19300001	19520000	Gh_A01G106700
A01	19300001	19520000	Gh_A01G106800
A01	19300001	19520000	Gh_A01G107000
A01	19300001	19520000	Gh_A01G106000
A01	19300001	19520000	Gh_A01G106900
A01	19560001	19620000	Gh_A01G107400
A01	19560001	19620000	Gh_A01G107500
A01	19660001	19700000	Gh_A01G107800
A01	19780001	21760000	Gh_A01G108300
A01	19780001	21760000	Gh_A01G108400
A01	19780001	21760000	Gh_A01G108500
A01	19780001	21760000	Gh_A01G108600
A01	19780001	21760000	Gh_A01G108800
A01	19780001	21760000	Gh_A01G108900
A01	19780001	21760000	Gh_A01G109000
A01	19780001	21760000	Gh_A01G109200
A01	19780001	21760000	Gh_A01G109300
A01	19780001	21760000	Gh_A01G109400
A01	19780001	21760000	Gh_A01G109500
A01	19780001	21760000	Gh_A01G109600
A01	19780001	21760000	Gh_A01G109800
A01	19780001	21760000	Gh_A01G109900
A01	19780001	21760000	Gh_A01G110100
A01	19780001	21760000	Gh_A01G110300
A01	19780001	21760000	Gh_A01G110400
A01	19780001	21760000	Gh_A01G110500
A01	19780001	21760000	Gh_A01G110600
A01	19780001	21760000	Gh_A01G110800
A01	19780001	21760000	Gh_A01G110900
A01	19780001	21760000	Gh_A01G111000
A01	19780001	21760000	Gh_A01G111100
A01	19780001	21760000	Gh_A01G111200
A01	19780001	21760000	Gh_A01G111300
A01	19780001	21760000	Gh_A01G111400
A01	19780001	21760000	Gh_A01G111500
A01	19780001	21760000	Gh_A01G111700
A01	19780001	21760000	Gh_A01G111800
A01	19780001	21760000	Gh_A01G112000
A01	19780001	21760000	Gh_A01G112100
A01	19780001	21760000	Gh_A01G112200
A01	19780001	21760000	Gh_A01G112300
A01	19780001	21760000	Gh_A01G112500
A01	19780001	21760000	Gh_A01G112700
A01	19780001	21760000	Gh_A01G112800
A01	19780001	21760000	Gh_A01G112900
A01	19780001	21760000	Gh_A01G113200
A01	19780001	21760000	Gh_A01G113300
A01	19780001	21760000	Gh_A01G113400
A01	19780001	21760000	Gh_A01G113500
A01	19780001	21760000	Gh_A01G113600
A01	19780001	21760000	Gh_A01G113800
A01	19780001	21760000	Gh_A01G113900
A01	19780001	21760000	Gh_A01G114000
A01	19780001	21760000	Gh_A01G114100
A01	19780001	21760000	Gh_A01G114200
A01	19780001	21760000	Gh_A01G114300
A01	19780001	21760000	Gh_A01G114400
A01	19780001	21760000	Gh_A01G114500
A01	19780001	21760000	Gh_A01G114700
A01	19780001	21760000	Gh_A01G114800
A01	19780001	21760000	Gh_A01G115000
A01	19780001	21760000	Gh_A01G115100
A01	19780001	21760000	Gh_A01G115200
A01	19780001	21760000	Gh_A01G108700
A01	19780001	21760000	Gh_A01G109100
A01	19780001	21760000	Gh_A01G109700
A01	19780001	21760000	Gh_A01G110000
A01	19780001	21760000	Gh_A01G110200
A01	19780001	21760000	Gh_A01G110700
A01	19780001	21760000	Gh_A01G111600
A01	19780001	21760000	Gh_A01G111900
A01	19780001	21760000	Gh_A01G112400
A01	19780001	21760000	Gh_A01G112600
A01	19780001	21760000	Gh_A01G113000
A01	19780001	21760000	Gh_A01G113100
A01	19780001	21760000	Gh_A01G113700
A01	19780001	21760000	Gh_A01G114600
A01	19780001	21760000	Gh_A01G114900
A01	19780001	21760000	Gh_A01G115300
A01	19780001	21760000	Gh_A01G108200
A01	21800001	21900000	Gh_A01G115600
A01	21800001	21900000	Gh_A01G115700
A01	21800001	21900000	Gh_A01G115800
A01	21800001	21900000	Gh_A01G115900
A01	22240001	22440000	Gh_A01G116300
A01	22240001	22440000	Gh_A01G116400
A01	22240001	22440000	Gh_A01G116500
A01	22240001	22440000	Gh_A01G116600
A01	22480001	22540000	Gh_A01G116700
A01	22860001	22940000	Gh_A01G117300
A01	22860001	22940000	Gh_A01G117400
A01	23120001	23160000	Gh_A01G117600
A01	23220001	23300000	Gh_A01G117800
A01	23660001	23760000	Gh_A01G117900
A01	23820001	23840000	Gh_A01G118100
A01	24120001	24200000	Gh_A01G118900
A01	25020001	25160000	Gh_A01G120100
A01	25020001	25160000	Gh_A01G120200
A01	25020001	25160000	Gh_A01G120300
A01	25020001	25160000	Gh_A01G120400
A01	25020001	25160000	Gh_A01G120500
A01	25580001	25600000	Gh_A01G121200
A01	25580001	25600000	Gh_A01G121300
A01	25780001	25800000	Gh_A01G121600
A01	25880001	25900000	Gh_A01G122000
A01	25880001	25900000	Gh_A01G122100
A01	26020001	26040000	Gh_A01G122500
A01	26200001	26220000	Gh_A01G122900
A01	26260001	26280000	Gh_A01G123300
A01	26260001	26280000	Gh_A01G123200
A01	26480001	26540000	Gh_A01G124000
A01	26480001	26540000	Gh_A01G124100
A01	26480001	26540000	Gh_A01G124200
A01	26680001	26720000	Gh_A01G124700
A01	26680001	26720000	Gh_A01G124800
A01	26680001	26720000	Gh_A01G124900
A01	26680001	26720000	Gh_A01G125000
A01	26780001	26800000	Gh_A01G125300
A01	26880001	26900000	Gh_A01G125500
A01	27160001	27200000	Gh_A01G126100
A01	27460001	27720000	Gh_A01G126500
A01	27460001	27720000	Gh_A01G126600
A01	27460001	27720000	Gh_A01G126700
A01	27460001	27720000	Gh_A01G126800
A01	27460001	27720000	Gh_A01G126900
A01	27960001	28100000	Gh_A01G127100
A01	27960001	28100000	Gh_A01G127200
A01	27960001	28100000	Gh_A01G127300
A01	27960001	28100000	Gh_A01G127400
A01	28160001	28480000	Gh_A01G127500
A01	28660001	28820000	Gh_A01G127600
A01	29700001	29980000	Gh_A01G127700
A01	29700001	29980000	Gh_A01G127800
A01	30040001	30060000	Gh_A01G127900
A01	30100001	30180000	Gh_A01G128000
A01	30580001	30600000	Gh_A01G128300
A01	31060001	31500000	Gh_A01G128700
A01	31060001	31500000	Gh_A01G128800
A01	31560001	31720000	Gh_A01G128900
A01	31780001	32180000	Gh_A01G129000
A01	31780001	32180000	Gh_A01G129100
A01	31780001	32180000	Gh_A01G129200
A01	31780001	32180000	Gh_A01G129400
A01	31780001	32180000	Gh_A01G129500
A01	31780001	32180000	Gh_A01G129600
A01	31780001	32180000	Gh_A01G129700
A01	31780001	32180000	Gh_A01G129300
A01	31780001	32180000	Gh_A01G129800
A01	32220001	32420000	Gh_A01G129900
A01	32220001	32420000	Gh_A01G130000
A01	32220001	32420000	Gh_A01G130200
A01	32220001	32420000	Gh_A01G130300
A01	32220001	32420000	Gh_A01G130100
A01	32460001	32520000	Gh_A01G130500
A01	32460001	32520000	Gh_A01G130600
A01	32460001	32520000	Gh_A01G130800
A01	32460001	32520000	Gh_A01G130700
A01	32580001	32680000	Gh_A01G131100
A01	32840001	32860000	Gh_A01G131500
A01	32840001	32860000	Gh_A01G131600
A01	33000001	33060000	Gh_A01G132200
A01	33000001	33060000	Gh_A01G132300
A01	33520001	33580000	Gh_A01G133800
A01	36960001	37020000	Gh_A01G135600
A01	37940001	37960000	Gh_A01G136000
A01	39660001	39680000	Gh_A01G137200
A01	40120001	40160000	Gh_A01G137700
A01	40800001	40820000	Gh_A01G138000
A01	41360001	41420000	Gh_A01G138900
A01	47840001	48460000	Gh_A01G145000
A01	47840001	48460000	Gh_A01G145200
A01	47840001	48460000	Gh_A01G145300
A01	47840001	48460000	Gh_A01G145400
A01	47840001	48460000	Gh_A01G145600
A01	47840001	48460000	Gh_A01G145100
A01	47840001	48460000	Gh_A01G145500
A01	48640001	48660000	Gh_A01G145700
A01	48800001	48840000	Gh_A01G145900
A01	48940001	48960000	Gh_A01G146200
A01	48940001	48960000	Gh_A01G146100
A01	49980001	50000000	Gh_A01G146600
A01	50980001	51140000	Gh_A01G146700
A01	50980001	51140000	Gh_A01G146800
A01	51460001	51520000	Gh_A01G146900
A01	51860001	51900000	Gh_A01G147200
A01	52040001	52180000	Gh_A01G147400
A01	52040001	52180000	Gh_A01G147500
A01	79760001	79780000	Gh_A01G164500
A01	79760001	79780000	Gh_A01G164600
A01	80080001	80100000	Gh_A01G165100
A01	92800001	92900000	Gh_A01G175400
A01	93800001	93820000	Gh_A01G176600
A01	102640001	102720000	Gh_A01G186800
A01	102640001	102720000	Gh_A01G186900
A01	102640001	102720000	Gh_A01G187000
A01	102860001	103020000	Gh_A01G187300
A01	104540001	104640000	Gh_A01G191200
A01	104540001	104640000	Gh_A01G191300
A01	104540001	104640000	Gh_A01G191400
A01	104740001	104800000	Gh_A01G192200
A01	104740001	104800000	Gh_A01G192300
A01	104740001	104800000	Gh_A01G192400
A01	105360001	105420000	Gh_A01G194600
A01	106140001	106180000	Gh_A01G198400
A01	106240001	106280000	Gh_A01G199100
A01	106240001	106280000	Gh_A01G199200
A01	106240001	106280000	Gh_A01G199300
A01	106240001	106280000	Gh_A01G199400
A01	106240001	106280000	Gh_A01G199500
A01	106240001	106280000	Gh_A01G199600
A01	106240001	106280000	Gh_A01G199000
A01	106620001	106660000	Gh_A01G200700
A01	106620001	106660000	Gh_A01G200800
A01	106620001	106660000	Gh_A01G200900
A01	106620001	106660000	Gh_A01G201000
A01	106740001	106760000	Gh_A01G201800
A01	106740001	106760000	Gh_A01G201900
A01	106740001	106760000	Gh_A01G202000
A01	106880001	106960000	Gh_A01G202800
A01	106880001	106960000	Gh_A01G203000
A01	106880001	106960000	Gh_A01G202900
A01	108260001	108280000	Gh_A01G207900
A01	108260001	108280000	Gh_A01G208000
A01	108260001	108280000	Gh_A01G208100
A01	108700001	108720000	Gh_A01G209500
A01	109020001	109060000	Gh_A01G211100
A01	109600001	109620000	Gh_A01G213500
A01	109600001	109620000	Gh_A01G213600
A01	111160001	111240000	Gh_A01G221300
A01	111160001	111240000	Gh_A01G221400
A01	111160001	111240000	Gh_A01G221500
A01	111160001	111240000	Gh_A01G221600
A01	111160001	111240000	Gh_A01G221700
A01	111160001	111240000	Gh_A01G221800
A01	111160001	111240000	Gh_A01G221200
A01	111280001	111320000	Gh_A01G222000
A01	111280001	111320000	Gh_A01G222100
A01	111280001	111320000	Gh_A01G222200
A01	111280001	111320000	Gh_A01G222300
A01	111280001	111320000	Gh_A01G222400
A01	111280001	111320000	Gh_A01G221900
A01	111360001	111440000	Gh_A01G223000
A01	111360001	111440000	Gh_A01G223100
A01	111360001	111440000	Gh_A01G223200
A01	111360001	111440000	Gh_A01G222800
A01	111360001	111440000	Gh_A01G222900
A01	111480001	111500000	Gh_A01G223400
A01	111540001	111560000	Gh_A01G223800
A01	111620001	111660000	Gh_A01G224300
A01	111620001	111660000	Gh_A01G224400
A01	111720001	111840000	Gh_A01G225100
A01	111720001	111840000	Gh_A01G225200
A01	111720001	111840000	Gh_A01G225000
A01	111720001	111840000	Gh_A01G225300
A01	111940001	111980000	Gh_A01G226000
A01	111940001	111980000	Gh_A01G226100
A01	111940001	111980000	Gh_A01G226200
A01	111940001	111980000	Gh_A01G226300
A01	112040001	112120000	Gh_A01G226800
A01	112040001	112120000	Gh_A01G226900
A01	112040001	112120000	Gh_A01G227000
A01	112040001	112120000	Gh_A01G227100
A01	112040001	112120000	Gh_A01G227200
A01	112040001	112120000	Gh_A01G227300
A01	112040001	112120000	Gh_A01G227400
A01	112040001	112120000	Gh_A01G227500
A01	112180001	112220000	Gh_A01G228100
A01	112180001	112220000	Gh_A01G228200
A01	112260001	112440000	Gh_A01G228600
A01	112260001	112440000	Gh_A01G228700
A01	112260001	112440000	Gh_A01G228800
A01	112260001	112440000	Gh_A01G228900
A01	112480001	112820000	Gh_A01G229100
A01	112480001	112820000	Gh_A01G229200
A01	112480001	112820000	Gh_A01G229400
A01	112480001	112820000	Gh_A01G229500
A01	112480001	112820000	Gh_A01G229600
A01	112480001	112820000	Gh_A01G229700
A01	112480001	112820000	Gh_A01G229800
A01	112480001	112820000	Gh_A01G229900
A01	112480001	112820000	Gh_A01G230100
A01	112480001	112820000	Gh_A01G230200
A01	112480001	112820000	Gh_A01G230300
A01	112480001	112820000	Gh_A01G230400
A01	112480001	112820000	Gh_A01G230000
A01	112480001	112820000	Gh_A01G230500
A01	112480001	112820000	Gh_A01G230600
A01	112480001	112820000	Gh_A01G229300
A01	112880001	112900000	Gh_A01G231100
A01	112880001	112900000	Gh_A01G231200
A01	112940001	112960000	Gh_A01G231700
A01	112940001	112960000	Gh_A01G231800
A01	112940001	112960000	Gh_A01G231900
A01	113000001	113080000	Gh_A01G232300
A01	113000001	113080000	Gh_A01G232400
A01	113000001	113080000	Gh_A01G232500
A01	113000001	113080000	Gh_A01G232600
A01	113000001	113080000	Gh_A01G232700
A01	113000001	113080000	Gh_A01G232900
A01	113000001	113080000	Gh_A01G233000
A01	113000001	113080000	Gh_A01G233100
A01	113000001	113080000	Gh_A01G233200
A01	113000001	113080000	Gh_A01G233300
A01	113000001	113080000	Gh_A01G233400
A01	113000001	113080000	Gh_A01G232800
A01	113260001	113480000	Gh_A01G233900
A01	113260001	113480000	Gh_A01G234000
A01	113260001	113480000	Gh_A01G234100
A01	113260001	113480000	Gh_A01G234200
A01	113260001	113480000	Gh_A01G234300
A01	113260001	113480000	Gh_A01G234400
A01	113260001	113480000	Gh_A01G234500
A01	113260001	113480000	Gh_A01G234600
A01	113560001	113660000	Gh_A01G235100
A01	113560001	113660000	Gh_A01G235200
A01	113560001	113660000	Gh_A01G235300
A01	113560001	113660000	Gh_A01G235500
A01	113560001	113660000	Gh_A01G235700
A01	113560001	113660000	Gh_A01G235400
A01	113560001	113660000	Gh_A01G235600
A01	113700001	113740000	Gh_A01G236100
A01	113700001	113740000	Gh_A01G236300
A01	113700001	113740000	Gh_A01G236200
A01	113700001	113740000	Gh_A01G236400
A01	113800001	113820000	Gh_A01G236800
A01	113800001	113820000	Gh_A01G236900
A01	113860001	113900000	Gh_A01G237600
A01	113860001	113900000	Gh_A01G237800
A01	113860001	113900000	Gh_A01G237900
A01	113860001	113900000	Gh_A01G238000
A01	113860001	113900000	Gh_A01G237700
A01	113940001	113960000	Gh_A01G238300
A01	114060001	114080000	Gh_A01G239200
A01	114060001	114080000	Gh_A01G239300
A01	114060001	114080000	Gh_A01G239400
A01	114060001	114080000	Gh_A01G239100
A01	114320001	114380000	Gh_A01G241000
A01	114320001	114380000	Gh_A01G241100
A01	114320001	114380000	Gh_A01G241200
A01	114320001	114380000	Gh_A01G241300
A01	114320001	114380000	Gh_A01G241400
A01	114320001	114380000	Gh_A01G241500
A01	114480001	114500000	Gh_A01G242700
A01	114480001	114500000	Gh_A01G242800
A01	114480001	114500000	Gh_A01G242900
A01	114620001	114640000	Gh_A01G244400
A01	114620001	114640000	Gh_A01G244500
A01	114620001	114640000	Gh_A01G244600
A01	114620001	114640000	Gh_A01G244300
A01	114860001	114880000	Gh_A01G247500
A01	114860001	114880000	Gh_A01G247600
A01	114860001	114880000	Gh_A01G247300
A01	114860001	114880000	Gh_A01G247400
A01	115060001	115080000	Gh_A01G249500
A01	115060001	115080000	Gh_A01G249600
A01	115300001	115360000	Gh_A01G251800
A01	115300001	115360000	Gh_A01G251900
A01	115300001	115360000	Gh_A01G252000
A01	115300001	115360000	Gh_A01G252100
A01	115300001	115360000	Gh_A01G252200
A01	115300001	115360000	Gh_A01G252300
A01	115480001	115500000	Gh_A01G253900
A01	115480001	115500000	Gh_A01G254000
A01	115540001	115600000	Gh_A01G254300
A01	115540001	115600000	Gh_A01G254500
A01	115540001	115600000	Gh_A01G254600
A01	115540001	115600000	Gh_A01G254400
A01	115800001	115820000	Gh_A01G256800
A01	115800001	115820000	Gh_A01G256900
A01	115860001	115880000	Gh_A01G257700
A01	115860001	115880000	Gh_A01G257800
A01	115860001	115880000	Gh_A01G257900
A02	520001	540000	Gh_A02G007000
A02	520001	540000	Gh_A02G007200
A02	520001	540000	Gh_A02G007300
A02	520001	540000	Gh_A02G007400
A02	520001	540000	Gh_A02G007100
A02	760001	780000	Gh_A02G009800
A02	1020001	1040000	Gh_A02G012400
A02	1020001	1040000	Gh_A02G012600
A02	1020001	1040000	Gh_A02G012500
A02	1200001	1360000	Gh_A02G014400
A02	1200001	1360000	Gh_A02G014500
A02	1200001	1360000	Gh_A02G014600
A02	1200001	1360000	Gh_A02G014700
A02	1200001	1360000	Gh_A02G014800
A02	1200001	1360000	Gh_A02G014900
A02	1200001	1360000	Gh_A02G015000
A02	1200001	1360000	Gh_A02G015100
A02	1200001	1360000	Gh_A02G015200
A02	1200001	1360000	Gh_A02G015400
A02	1200001	1360000	Gh_A02G015500
A02	1200001	1360000	Gh_A02G015600
A02	1200001	1360000	Gh_A02G015300
A02	1460001	1480000	Gh_A02G016200
A02	1460001	1480000	Gh_A02G016300
A02	1580001	1600000	Gh_A02G016800
A02	1580001	1600000	Gh_A02G016900
A02	1580001	1600000	Gh_A02G017000
A02	1580001	1600000	Gh_A02G017100
A02	1860001	1880000	Gh_A02G019600
A02	1860001	1880000	Gh_A02G019800
A02	1860001	1880000	Gh_A02G019700
A02	1960001	2100000	Gh_A02G020700
A02	1960001	2100000	Gh_A02G020800
A02	1960001	2100000	Gh_A02G020900
A02	1960001	2100000	Gh_A02G021000
A02	1960001	2100000	Gh_A02G021100
A02	1960001	2100000	Gh_A02G021200
A02	1960001	2100000	Gh_A02G021300
A02	1960001	2100000	Gh_A02G021400
A02	1960001	2100000	Gh_A02G021500
A02	1960001	2100000	Gh_A02G021600
A02	2200001	2220000	Gh_A02G022400
A02	2200001	2220000	Gh_A02G022500
A02	2200001	2220000	Gh_A02G022600
A02	2200001	2220000	Gh_A02G022700
A02	2540001	2560000	Gh_A02G026000
A02	2540001	2560000	Gh_A02G025900
A02	2600001	2620000	Gh_A02G026200
A02	2660001	2680000	Gh_A02G026700
A02	2660001	2680000	Gh_A02G026900
A02	2660001	2680000	Gh_A02G026800
A02	2880001	2900000	Gh_A02G028400
A02	3000001	3100000	Gh_A02G029500
A02	3000001	3100000	Gh_A02G029600
A02	3000001	3100000	Gh_A02G029700
A02	3000001	3100000	Gh_A02G029800
A02	3000001	3100000	Gh_A02G030100
A02	3000001	3100000	Gh_A02G030200
A02	3000001	3100000	Gh_A02G030300
A02	3000001	3100000	Gh_A02G030400
A02	3000001	3100000	Gh_A02G030500
A02	3000001	3100000	Gh_A02G029900
A02	3000001	3100000	Gh_A02G030000
A02	3000001	3100000	Gh_A02G030600
A02	3140001	3160000	Gh_A02G030900
A02	3500001	3520000	Gh_A02G034800
A02	3680001	3700000	Gh_A02G036200
A02	3680001	3700000	Gh_A02G036300
A02	3680001	3700000	Gh_A02G036400
A02	3680001	3700000	Gh_A02G036500
A02	3860001	3880000	Gh_A02G038000
A02	3940001	4040000	Gh_A02G038900
A02	3940001	4040000	Gh_A02G039000
A02	3940001	4040000	Gh_A02G039200
A02	3940001	4040000	Gh_A02G039400
A02	3940001	4040000	Gh_A02G039500
A02	3940001	4040000	Gh_A02G039600
A02	3940001	4040000	Gh_A02G039700
A02	3940001	4040000	Gh_A02G039800
A02	3940001	4040000	Gh_A02G039100
A02	3940001	4040000	Gh_A02G039300
A02	3940001	4040000	Gh_A02G039900
A02	4260001	4320000	Gh_A02G042200
A02	4260001	4320000	Gh_A02G042300
A02	4260001	4320000	Gh_A02G042400
A02	4260001	4320000	Gh_A02G042100
A02	4480001	4500000	Gh_A02G043300
A02	4720001	4740000	Gh_A02G044800
A02	4720001	4740000	Gh_A02G044900
A02	4720001	4740000	Gh_A02G044700
A02	4900001	4940000	Gh_A02G045600
A02	6100001	6120000	Gh_A02G050800
A02	6840001	6860000	Gh_A02G054600
A02	7300001	7320000	Gh_A02G056900
A02	7300001	7320000	Gh_A02G057000
A02	7360001	7380000	Gh_A02G057200
A02	7420001	7440000	Gh_A02G057300
A02	7420001	7440000	Gh_A02G057400
A02	7420001	7440000	Gh_A02G057500
A02	7520001	7540000	Gh_A02G058200
A02	7520001	7540000	Gh_A02G058300
A02	7520001	7540000	Gh_A02G058400
A02	7520001	7540000	Gh_A02G058500
A02	7520001	7540000	Gh_A02G058600
A02	7700001	7720000	Gh_A02G059600
A02	7700001	7720000	Gh_A02G059700
A02	7700001	7720000	Gh_A02G059800
A02	7700001	7720000	Gh_A02G059900
A02	9840001	9860000	Gh_A02G070600
A02	9840001	9860000	Gh_A02G070500
A02	9920001	9960000	Gh_A02G070900
A02	9920001	9960000	Gh_A02G071000
A02	10400001	10420000	Gh_A02G073400
A02	10400001	10420000	Gh_A02G073500
A02	10560001	10580000	Gh_A02G073900
A02	10860001	10880000	Gh_A02G075200
A02	10980001	11000000	Gh_A02G075900
A02	11120001	11140000	Gh_A02G076400
A02	11680001	11760000	Gh_A02G078600
A02	11680001	11760000	Gh_A02G078500
A02	11680001	11760000	Gh_A02G078700
A02	11820001	11840000	Gh_A02G078900
A02	11820001	11840000	Gh_A02G079000
A02	12200001	12220000	Gh_A02G081400
A02	12500001	12560000	Gh_A02G082800
A02	12500001	12560000	Gh_A02G082900
A02	12640001	13040000	Gh_A02G083300
A02	12640001	13040000	Gh_A02G083400
A02	12640001	13040000	Gh_A02G083500
A02	12640001	13040000	Gh_A02G083600
A02	12640001	13040000	Gh_A02G083700
A02	13960001	14020000	Gh_A02G086000
A02	13960001	14020000	Gh_A02G086100
A02	14740001	14780000	Gh_A02G088100
A02	15060001	15120000	Gh_A02G089000
A02	15060001	15120000	Gh_A02G089200
A02	15060001	15120000	Gh_A02G089300
A02	15060001	15120000	Gh_A02G089100
A02	15780001	15800000	Gh_A02G090700
A02	15860001	15900000	Gh_A02G090800
A02	15860001	15900000	Gh_A02G090900
A02	16160001	16240000	Gh_A02G091100
A02	19180001	19220000	Gh_A02G095600
A02	19180001	19220000	Gh_A02G095700
A02	20000001	20060000	Gh_A02G096400
A02	20180001	20260000	Gh_A02G096500
A02	20180001	20260000	Gh_A02G096600
A02	20180001	20260000	Gh_A02G096700
A02	20840001	20860000	Gh_A02G097700
A02	21180001	21200000	Gh_A02G098800
A02	21580001	21600000	Gh_A02G099200
A02	22220001	22280000	Gh_A02G099400
A02	22780001	22860000	Gh_A02G099500
A02	23000001	23020000	Gh_A02G099600
A02	25380001	25440000	Gh_A02G101800
A02	25380001	25440000	Gh_A02G101700
A02	25760001	25780000	Gh_A02G102300
A02	25940001	25980000	Gh_A02G102800
A02	26680001	26740000	Gh_A02G103400
A02	26680001	26740000	Gh_A02G103500
A02	26800001	26820000	Gh_A02G103800
A02	26880001	26920000	Gh_A02G104000
A02	26880001	26920000	Gh_A02G104100
A02	26980001	27000000	Gh_A02G104500
A02	26980001	27000000	Gh_A02G104400
A02	27160001	27240000	Gh_A02G104700
A02	27660001	27680000	Gh_A02G105000
A02	27800001	27880000	Gh_A02G105100
A02	28460001	28680000	Gh_A02G105200
A02	28460001	28680000	Gh_A02G105300
A02	28760001	28840000	Gh_A02G105400
A02	29060001	29100000	Gh_A02G105500
A02	29060001	29100000	Gh_A02G105600
A02	29140001	29220000	Gh_A02G105700
A02	29280001	29340000	Gh_A02G105900
A02	30440001	30500000	Gh_A02G106500
A02	30440001	30500000	Gh_A02G106400
A02	30540001	30600000	Gh_A02G106800
A02	31960001	32060000	Gh_A02G107600
A02	32280001	32300000	Gh_A02G107900
A02	32800001	32960000	Gh_A02G108100
A02	32800001	32960000	Gh_A02G108200
A02	32800001	32960000	Gh_A02G108300
A02	32800001	32960000	Gh_A02G108400
A02	33080001	33200000	Gh_A02G108500
A02	33880001	33900000	Gh_A02G108900
A02	34500001	34520000	Gh_A02G109200
A02	34760001	34780000	Gh_A02G109400
A02	37880001	37920000	Gh_A02G111200
A02	41560001	41620000	Gh_A02G113200
A02	41980001	42000000	Gh_A02G113900
A02	41980001	42000000	Gh_A02G114000
A02	41980001	42000000	Gh_A02G113800
A02	42400001	42440000	Gh_A02G114200
A02	43160001	43200000	Gh_A02G115000
A02	43320001	43360000	Gh_A02G115300
A02	43320001	43360000	Gh_A02G115400
A02	43320001	43360000	Gh_A02G115500
A02	43320001	43360000	Gh_A02G115600
A02	43320001	43360000	Gh_A02G115700
A02	43320001	43360000	Gh_A02G115800
A02	43440001	43460000	Gh_A02G116000
A02	43440001	43460000	Gh_A02G116100
A02	46220001	46240000	Gh_A02G120200
A02	47180001	47200000	Gh_A02G122400
A02	47520001	47600000	Gh_A02G123000
A02	47520001	47600000	Gh_A02G123100
A02	47520001	47600000	Gh_A02G123200
A02	47520001	47600000	Gh_A02G123300
A02	47520001	47600000	Gh_A02G123400
A02	48060001	48080000	Gh_A02G123600
A02	48060001	48080000	Gh_A02G123700
A02	48140001	48160000	Gh_A02G124100
A02	48140001	48160000	Gh_A02G124300
A02	48140001	48160000	Gh_A02G124400
A02	48140001	48160000	Gh_A02G124200
A02	48280001	48300000	Gh_A02G124600
A02	48420001	48480000	Gh_A02G124800
A02	48420001	48480000	Gh_A02G124900
A02	48520001	48540000	Gh_A02G125000
A02	50180001	50200000	Gh_A02G126400
A02	59400001	59420000	Gh_A02G129000
A02	59400001	59420000	Gh_A02G129100
A02	62840001	62900000	Gh_A02G130600
A02	62840001	62900000	Gh_A02G130700
A02	62840001	62900000	Gh_A02G130500
A02	65300001	65320000	Gh_A02G132800
A02	70900001	70920000	Gh_A02G135800
A02	72340001	72360000	Gh_A02G136700
A02	73020001	73040000	Gh_A02G137400
A02	73640001	73660000	Gh_A02G137800
A02	73640001	73660000	Gh_A02G137900
A02	78380001	78420000	Gh_A02G140100
A02	82480001	82540000	Gh_A02G145200
A02	83900001	83940000	Gh_A02G146100
A02	84200001	84260000	Gh_A02G146300
A02	84200001	84260000	Gh_A02G146400
A02	86040001	86060000	Gh_A02G149000
A02	86220001	86280000	Gh_A02G149400
A02	86220001	86280000	Gh_A02G149500
A02	86500001	86520000	Gh_A02G149700
A02	86500001	86520000	Gh_A02G149800
A02	87060001	87180000	Gh_A02G150700
A02	87060001	87180000	Gh_A02G150800
A02	87840001	87860000	Gh_A02G151700
A02	88220001	88360000	Gh_A02G152300
A02	88220001	88360000	Gh_A02G152400
A02	90380001	90400000	Gh_A02G153200
A02	91520001	91560000	Gh_A02G153500
A02	92500001	92540000	Gh_A02G154000
A02	92760001	92780000	Gh_A02G154100
A02	92760001	92780000	Gh_A02G154200
A02	93000001	93060000	Gh_A02G154700
A02	93220001	93280000	Gh_A02G155000
A02	94060001	94100000	Gh_A02G156200
A02	94060001	94100000	Gh_A02G156300
A02	95200001	95220000	Gh_A02G157000
A02	95520001	95540000	Gh_A02G157800
A02	95520001	95540000	Gh_A02G157700
A02	96000001	96020000	Gh_A02G159100
A02	96340001	96420000	Gh_A02G160100
A02	96340001	96420000	Gh_A02G160200
A02	96340001	96420000	Gh_A02G160000
A02	96480001	96500000	Gh_A02G160500
A02	96760001	96780000	Gh_A02G161700
A02	96980001	97020000	Gh_A02G162500
A02	97080001	97140000	Gh_A02G162700
A02	97080001	97140000	Gh_A02G162800
A02	97080001	97140000	Gh_A02G163000
A02	97080001	97140000	Gh_A02G162900
A02	97200001	97220000	Gh_A02G163600
A02	97360001	97400000	Gh_A02G164200
A02	97600001	97620000	Gh_A02G164900
A02	98300001	98320000	Gh_A02G167400
A02	98460001	98480000	Gh_A02G168100
A02	98460001	98480000	Gh_A02G168200
A02	101160001	101180000	Gh_A02G174900
A02	101160001	101180000	Gh_A02G174800
A02	101220001	101240000	Gh_A02G175600
A02	101220001	101240000	Gh_A02G175700
A02	101280001	101300000	Gh_A02G175900
A02	101280001	101300000	Gh_A02G176000
A02	101860001	101880000	Gh_A02G177800
A02	101980001	102060000	Gh_A02G178400
A02	101980001	102060000	Gh_A02G178500
A02	101980001	102060000	Gh_A02G178600
A02	101980001	102060000	Gh_A02G178700
A02	102100001	102120000	Gh_A02G179300
A02	102340001	102400000	Gh_A02G180600
A02	102340001	102400000	Gh_A02G180700
A02	102760001	102780000	Gh_A02G182700
A02	102880001	102900000	Gh_A02G183600
A02	102880001	102900000	Gh_A02G183700
A02	102940001	103000000	Gh_A02G184200
A02	102940001	103000000	Gh_A02G184400
A02	102940001	103000000	Gh_A02G184500
A02	102940001	103000000	Gh_A02G184300
A02	103300001	103400000	Gh_A02G187100
A02	103300001	103400000	Gh_A02G187200
A02	103300001	103400000	Gh_A02G187300
A02	103300001	103400000	Gh_A02G187400
A02	103300001	103400000	Gh_A02G187500
A02	103440001	103480000	Gh_A02G187900
A02	103520001	103820000	Gh_A02G188100
A02	103520001	103820000	Gh_A02G188200
A02	103520001	103820000	Gh_A02G188300
A02	103520001	103820000	Gh_A02G188400
A02	103520001	103820000	Gh_A02G188500
A02	103520001	103820000	Gh_A02G188600
A02	103520001	103820000	Gh_A02G188700
A02	103520001	103820000	Gh_A02G188800
A02	103520001	103820000	Gh_A02G188900
A02	103520001	103820000	Gh_A02G189000
A02	103520001	103820000	Gh_A02G189100
A02	103520001	103820000	Gh_A02G189200
A02	103520001	103820000	Gh_A02G189400
A02	103520001	103820000	Gh_A02G189500
A02	103520001	103820000	Gh_A02G189600
A02	103520001	103820000	Gh_A02G189700
A02	103520001	103820000	Gh_A02G189800
A02	103520001	103820000	Gh_A02G189900
A02	103520001	103820000	Gh_A02G189300
A02	103880001	103900000	Gh_A02G190400
A02	103980001	104000000	Gh_A02G191200
A02	103980001	104000000	Gh_A02G191300
A02	103980001	104000000	Gh_A02G191400
A02	103980001	104000000	Gh_A02G191500
A02	104100001	104140000	Gh_A02G192600
A02	104100001	104140000	Gh_A02G192700
A02	104300001	104320000	Gh_A02G193600
A02	104500001	104580000	Gh_A02G195100
A02	104500001	104580000	Gh_A02G195400
A02	104500001	104580000	Gh_A02G195600
A02	104500001	104580000	Gh_A02G195700
A02	104500001	104580000	Gh_A02G195800
A02	104500001	104580000	Gh_A02G195900
A02	104500001	104580000	Gh_A02G195200
A02	104500001	104580000	Gh_A02G195300
A02	104500001	104580000	Gh_A02G195500
A02	104780001	104820000	Gh_A02G197700
A02	104780001	104820000	Gh_A02G197800
A02	104780001	104820000	Gh_A02G197900
A02	104780001	104820000	Gh_A02G198100
A02	104780001	104820000	Gh_A02G198200
A02	104780001	104820000	Gh_A02G198000
A02	104780001	104820000	Gh_A02G198300
A02	104860001	104880000	Gh_A02G199100
A02	104860001	104880000	Gh_A02G199200
A02	104860001	104880000	Gh_A02G199400
A02	104860001	104880000	Gh_A02G199300
A02	104980001	105040000	Gh_A02G200500
A02	104980001	105040000	Gh_A02G200600
A02	104980001	105040000	Gh_A02G200800
A02	104980001	105040000	Gh_A02G200900
A02	104980001	105040000	Gh_A02G201000
A02	104980001	105040000	Gh_A02G201100
A02	104980001	105040000	Gh_A02G201200
A02	104980001	105040000	Gh_A02G201300
A02	104980001	105040000	Gh_A02G201400
A02	104980001	105040000	Gh_A02G200700
A02	105100001	105120000	Gh_A02G202200
A02	105100001	105120000	Gh_A02G202300
A02	105180001	105220000	Gh_A02G203300
A02	105180001	105220000	Gh_A02G203500
A02	105180001	105220000	Gh_A02G203600
A02	105180001	105220000	Gh_A02G203800
A02	105180001	105220000	Gh_A02G203900
A02	105180001	105220000	Gh_A02G204000
A02	105180001	105220000	Gh_A02G203400
A02	105180001	105220000	Gh_A02G203700
A02	105260001	105280000	Gh_A02G204800
A02	105260001	105280000	Gh_A02G204700
A02	105380001	105400000	Gh_A02G206400
A02	105380001	105400000	Gh_A02G206500
A02	105380001	105400000	Gh_A02G206600
A02	105380001	105400000	Gh_A02G206700
A02	105460001	105640000	Gh_A02G208300
A02	105460001	105640000	Gh_A02G208400
A02	105460001	105640000	Gh_A02G208500
A02	105460001	105640000	Gh_A02G208600
A02	105460001	105640000	Gh_A02G208700
A02	105460001	105640000	Gh_A02G208900
A02	105460001	105640000	Gh_A02G209000
A02	105460001	105640000	Gh_A02G209100
A02	105460001	105640000	Gh_A02G209300
A02	105460001	105640000	Gh_A02G209500
A02	105460001	105640000	Gh_A02G209600
A02	105460001	105640000	Gh_A02G209700
A02	105460001	105640000	Gh_A02G209900
A02	105460001	105640000	Gh_A02G210000
A02	105460001	105640000	Gh_A02G210100
A02	105460001	105640000	Gh_A02G210300
A02	105460001	105640000	Gh_A02G210400
A02	105460001	105640000	Gh_A02G210600
A02	105460001	105640000	Gh_A02G210700
A02	105460001	105640000	Gh_A02G210900
A02	105460001	105640000	Gh_A02G211000
A02	105460001	105640000	Gh_A02G211100
A02	105460001	105640000	Gh_A02G208800
A02	105460001	105640000	Gh_A02G209200
A02	105460001	105640000	Gh_A02G209400
A02	105460001	105640000	Gh_A02G209800
A02	105460001	105640000	Gh_A02G210200
A02	105460001	105640000	Gh_A02G210500
A02	105460001	105640000	Gh_A02G210800
A03	60001	360000	Gh_A03G000600
A03	60001	360000	Gh_A03G000700
A03	60001	360000	Gh_A03G000900
A03	60001	360000	Gh_A03G001000
A03	60001	360000	Gh_A03G001100
A03	60001	360000	Gh_A03G001200
A03	60001	360000	Gh_A03G001300
A03	60001	360000	Gh_A03G001500
A03	60001	360000	Gh_A03G001600
A03	60001	360000	Gh_A03G001700
A03	60001	360000	Gh_A03G001800
A03	60001	360000	Gh_A03G001900
A03	60001	360000	Gh_A03G002000
A03	60001	360000	Gh_A03G002100
A03	60001	360000	Gh_A03G002200
A03	60001	360000	Gh_A03G002400
A03	60001	360000	Gh_A03G002500
A03	60001	360000	Gh_A03G002600
A03	60001	360000	Gh_A03G002700
A03	60001	360000	Gh_A03G002800
A03	60001	360000	Gh_A03G002900
A03	60001	360000	Gh_A03G003000
A03	60001	360000	Gh_A03G003100
A03	60001	360000	Gh_A03G003200
A03	60001	360000	Gh_A03G003300
A03	60001	360000	Gh_A03G003400
A03	60001	360000	Gh_A03G003500
A03	60001	360000	Gh_A03G003600
A03	60001	360000	Gh_A03G003800
A03	60001	360000	Gh_A03G003900
A03	60001	360000	Gh_A03G004000
A03	60001	360000	Gh_A03G004100
A03	60001	360000	Gh_A03G004200
A03	60001	360000	Gh_A03G000800
A03	60001	360000	Gh_A03G002300
A03	60001	360000	Gh_A03G003700
A03	60001	360000	Gh_A03G004300
A03	60001	360000	Gh_A03G001400
A03	460001	500000	Gh_A03G005000
A03	460001	500000	Gh_A03G005100
A03	740001	920000	Gh_A03G006800
A03	740001	920000	Gh_A03G006900
A03	740001	920000	Gh_A03G007000
A03	740001	920000	Gh_A03G007100
A03	740001	920000	Gh_A03G007200
A03	740001	920000	Gh_A03G007300
A03	740001	920000	Gh_A03G007400
A03	740001	920000	Gh_A03G007500
A03	740001	920000	Gh_A03G007600
A03	740001	920000	Gh_A03G007700
A03	740001	920000	Gh_A03G007800
A03	740001	920000	Gh_A03G007900
A03	740001	920000	Gh_A03G008000
A03	740001	920000	Gh_A03G008100
A03	740001	920000	Gh_A03G008200
A03	740001	920000	Gh_A03G008300
A03	740001	920000	Gh_A03G008400
A03	740001	920000	Gh_A03G008500
A03	960001	1020000	Gh_A03G008800
A03	960001	1020000	Gh_A03G008900
A03	960001	1020000	Gh_A03G009000
A03	960001	1020000	Gh_A03G009100
A03	960001	1020000	Gh_A03G009300
A03	960001	1020000	Gh_A03G009400
A03	960001	1020000	Gh_A03G008700
A03	960001	1020000	Gh_A03G009200
A03	1320001	1340000	Gh_A03G011300
A03	1540001	1560000	Gh_A03G013500
A03	1720001	1740000	Gh_A03G014400
A03	1720001	1740000	Gh_A03G014500
A03	1780001	1800000	Gh_A03G014900
A03	1840001	1900000	Gh_A03G015200
A03	1840001	1900000	Gh_A03G015300
A03	1960001	1980000	Gh_A03G015800
A03	1960001	1980000	Gh_A03G015900
A03	2460001	2500000	Gh_A03G018700
A03	2460001	2500000	Gh_A03G018800
A03	2460001	2500000	Gh_A03G018900
A03	2460001	2500000	Gh_A03G019000
A03	2740001	2760000	Gh_A03G021100
A03	2740001	2760000	Gh_A03G021300
A03	2740001	2760000	Gh_A03G021200
A03	2860001	2880000	Gh_A03G022000
A03	2860001	2880000	Gh_A03G022100
A03	3020001	3100000	Gh_A03G023400
A03	3020001	3100000	Gh_A03G023500
A03	3140001	3160000	Gh_A03G024000
A03	3320001	3340000	Gh_A03G025200
A03	3320001	3340000	Gh_A03G025300
A03	3320001	3340000	Gh_A03G025400
A03	3520001	3560000	Gh_A03G026800
A03	3520001	3560000	Gh_A03G026900
A03	3520001	3560000	Gh_A03G027000
A03	3520001	3560000	Gh_A03G027100
A03	3520001	3560000	Gh_A03G026700
A03	3660001	3680000	Gh_A03G028100
A03	3660001	3680000	Gh_A03G028300
A03	3660001	3680000	Gh_A03G028400
A03	3660001	3680000	Gh_A03G028500
A03	3660001	3680000	Gh_A03G028200
A03	3860001	3880000	Gh_A03G030200
A03	3860001	3880000	Gh_A03G030300
A03	3920001	3940000	Gh_A03G030600
A03	3920001	3940000	Gh_A03G030700
A03	3980001	4000000	Gh_A03G030900
A03	3980001	4000000	Gh_A03G031000
A03	4040001	4060000	Gh_A03G031500
A03	4040001	4060000	Gh_A03G031600
A03	4200001	4220000	Gh_A03G032700
A03	4200001	4220000	Gh_A03G032800
A03	4260001	4320000	Gh_A03G033300
A03	4260001	4320000	Gh_A03G033400
A03	4260001	4320000	Gh_A03G033200
A03	4400001	4420000	Gh_A03G033800
A03	4400001	4420000	Gh_A03G033900
A03	4400001	4420000	Gh_A03G034000
A03	4520001	4540000	Gh_A03G034800
A03	4580001	4620000	Gh_A03G035000
A03	4740001	4820000	Gh_A03G035900
A03	4740001	4820000	Gh_A03G036100
A03	4740001	4820000	Gh_A03G036300
A03	4740001	4820000	Gh_A03G036400
A03	4740001	4820000	Gh_A03G036600
A03	4740001	4820000	Gh_A03G036000
A03	4740001	4820000	Gh_A03G036200
A03	4740001	4820000	Gh_A03G036500
A03	4860001	5100000	Gh_A03G036900
A03	4860001	5100000	Gh_A03G037000
A03	4860001	5100000	Gh_A03G037100
A03	4860001	5100000	Gh_A03G037200
A03	4860001	5100000	Gh_A03G037300
A03	4860001	5100000	Gh_A03G037400
A03	4860001	5100000	Gh_A03G037500
A03	4860001	5100000	Gh_A03G037600
A03	4860001	5100000	Gh_A03G037700
A03	4860001	5100000	Gh_A03G037800
A03	4860001	5100000	Gh_A03G037900
A03	4860001	5100000	Gh_A03G038200
A03	4860001	5100000	Gh_A03G038300
A03	4860001	5100000	Gh_A03G038400
A03	4860001	5100000	Gh_A03G038000
A03	4860001	5100000	Gh_A03G038100
A03	5140001	5180000	Gh_A03G038800
A03	5140001	5180000	Gh_A03G038900
A03	5140001	5180000	Gh_A03G039000
A03	5140001	5180000	Gh_A03G039100
A03	5140001	5180000	Gh_A03G039200
A03	5280001	5300000	Gh_A03G039700
A03	5280001	5300000	Gh_A03G039800
A03	5440001	5460000	Gh_A03G040700
A03	5440001	5460000	Gh_A03G040800
A03	6300001	6340000	Gh_A03G044900
A03	6300001	6340000	Gh_A03G045000
A03	6700001	6740000	Gh_A03G047200
A03	6700001	6740000	Gh_A03G047300
A03	6700001	6740000	Gh_A03G047100
A03	6980001	7040000	Gh_A03G048500
A03	7320001	7340000	Gh_A03G049100
A03	7400001	7460000	Gh_A03G049600
A03	7720001	7740000	Gh_A03G051300
A03	7780001	7820000	Gh_A03G051600
A03	7780001	7820000	Gh_A03G051700
A03	7900001	7920000	Gh_A03G052300
A03	7960001	8080000	Gh_A03G052800
A03	7960001	8080000	Gh_A03G053000
A03	7960001	8080000	Gh_A03G053100
A03	7960001	8080000	Gh_A03G053200
A03	7960001	8080000	Gh_A03G053300
A03	7960001	8080000	Gh_A03G053400
A03	7960001	8080000	Gh_A03G053500
A03	7960001	8080000	Gh_A03G053600
A03	7960001	8080000	Gh_A03G052900
A03	8420001	8440000	Gh_A03G054700
A03	8520001	8580000	Gh_A03G055100
A03	8840001	8940000	Gh_A03G057200
A03	8840001	8940000	Gh_A03G057400
A03	8840001	8940000	Gh_A03G057500
A03	8840001	8940000	Gh_A03G057600
A03	8840001	8940000	Gh_A03G057700
A03	8840001	8940000	Gh_A03G057800
A03	8840001	8940000	Gh_A03G057300
A03	9980001	10000000	Gh_A03G062500
A03	10360001	10380000	Gh_A03G063500
A03	10600001	10640000	Gh_A03G064300
A03	10700001	10740000	Gh_A03G064700
A03	13340001	13420000	Gh_A03G072300
A03	13840001	13960000	Gh_A03G073300
A03	14020001	14040000	Gh_A03G073600
A03	14280001	14300000	Gh_A03G074500
A03	14340001	14360000	Gh_A03G074700
A03	14340001	14360000	Gh_A03G074800
A03	14340001	14360000	Gh_A03G074900
A03	14440001	14540000	Gh_A03G075200
A03	14440001	14540000	Gh_A03G075300
A03	14680001	14840000	Gh_A03G076200
A03	14680001	14840000	Gh_A03G076300
A03	14680001	14840000	Gh_A03G076400
A03	14680001	14840000	Gh_A03G076500
A03	14680001	14840000	Gh_A03G076600
A03	14880001	14900000	Gh_A03G076700
A03	14940001	15060000	Gh_A03G076800
A03	14940001	15060000	Gh_A03G076900
A03	15100001	15160000	Gh_A03G077100
A03	15100001	15160000	Gh_A03G077200
A03	15300001	15460000	Gh_A03G077400
A03	15300001	15460000	Gh_A03G077500
A03	15300001	15460000	Gh_A03G077600
A03	15300001	15460000	Gh_A03G077700
A03	15300001	15460000	Gh_A03G077800
A03	15300001	15460000	Gh_A03G077900
A03	15880001	15900000	Gh_A03G078600
A03	15960001	16020000	Gh_A03G078700
A03	15960001	16020000	Gh_A03G078800
A03	16080001	16140000	Gh_A03G079100
A03	16080001	16140000	Gh_A03G079200
A03	16200001	16260000	Gh_A03G079500
A03	16200001	16260000	Gh_A03G079600
A03	16580001	16600000	Gh_A03G080500
A03	16680001	16700000	Gh_A03G080900
A03	17400001	17420000	Gh_A03G082700
A03	17400001	17420000	Gh_A03G082800
A03	17780001	17800000	Gh_A03G084100
A03	17940001	17960000	Gh_A03G084200
A03	18300001	18320000	Gh_A03G084600
A03	18300001	18320000	Gh_A03G084700
A03	18920001	18980000	Gh_A03G086200
A03	19140001	19160000	Gh_A03G087200
A03	20120001	20140000	Gh_A03G090100
A03	20120001	20140000	Gh_A03G090200
A03	26220001	26280000	Gh_A03G096400
A03	26640001	26660000	Gh_A03G096500
A03	27200001	27220000	Gh_A03G096900
A03	28360001	28420000	Gh_A03G097800
A03	29720001	29760000	Gh_A03G098200
A03	34340001	34360000	Gh_A03G101700
A03	34340001	34360000	Gh_A03G101800
A03	34800001	34860000	Gh_A03G102000
A03	35240001	35260000	Gh_A03G102200
A03	36080001	36140000	Gh_A03G102900
A03	36480001	36560000	Gh_A03G103300
A03	36480001	36560000	Gh_A03G103400
A03	36480001	36560000	Gh_A03G103500
A03	37660001	37720000	Gh_A03G104900
A03	38100001	38200000	Gh_A03G105200
A03	38100001	38200000	Gh_A03G105300
A03	38100001	38200000	Gh_A03G105100
A03	41180001	41240000	Gh_A03G106100
A03	41600001	41620000	Gh_A03G106200
A03	41940001	41960000	Gh_A03G106800
A03	41940001	41960000	Gh_A03G106700
A03	43140001	43160000	Gh_A03G107800
A03	44880001	44900000	Gh_A03G109300
A03	46680001	46700000	Gh_A03G110900
A03	47260001	47320000	Gh_A03G111800
A03	48980001	49000000	Gh_A03G113900
A03	49340001	49420000	Gh_A03G114300
A03	53180001	53200000	Gh_A03G115300
A03	54760001	54840000	Gh_A03G117200
A03	54760001	54840000	Gh_A03G117300
A03	55260001	55320000	Gh_A03G117600
A03	61800001	61900000	Gh_A03G119600
A03	62400001	62440000	Gh_A03G119900
A03	62400001	62440000	Gh_A03G120000
A03	63160001	63180000	Gh_A03G120300
A03	63900001	63920000	Gh_A03G121000
A03	64160001	64200000	Gh_A03G121800
A03	64160001	64200000	Gh_A03G121900
A03	64560001	64580000	Gh_A03G123100
A03	67000001	67020000	Gh_A03G125200
A03	67000001	67020000	Gh_A03G125300
A03	67240001	67280000	Gh_A03G126200
A03	67240001	67280000	Gh_A03G126100
A03	67660001	67780000	Gh_A03G127000
A03	67660001	67780000	Gh_A03G127100
A03	67660001	67780000	Gh_A03G127200
A03	67660001	67780000	Gh_A03G127300
A03	67660001	67780000	Gh_A03G127400
A03	67660001	67780000	Gh_A03G127500
A03	68120001	68140000	Gh_A03G128100
A03	69780001	69800000	Gh_A03G130600
A03	70460001	70480000	Gh_A03G131500
A03	74420001	74460000	Gh_A03G135200
A03	75780001	75800000	Gh_A03G136300
A03	76040001	76060000	Gh_A03G136500
A03	76220001	76240000	Gh_A03G136700
A03	77540001	77560000	Gh_A03G137500
A03	78360001	78380000	Gh_A03G137900
A03	78700001	78720000	Gh_A03G138000
A03	80760001	80800000	Gh_A03G138900
A03	82520001	82580000	Gh_A03G140000
A03	82520001	82580000	Gh_A03G140100
A03	83400001	83420000	Gh_A03G141100
A03	83400001	83420000	Gh_A03G141200
A03	83640001	83660000	Gh_A03G141700
A03	83700001	83900000	Gh_A03G141800
A03	83700001	83900000	Gh_A03G141900
A03	83700001	83900000	Gh_A03G142000
A03	83700001	83900000	Gh_A03G142100
A03	83700001	83900000	Gh_A03G142300
A03	83700001	83900000	Gh_A03G142200
A03	85520001	85540000	Gh_A03G143600
A03	85680001	85700000	Gh_A03G143800
A03	86140001	86160000	Gh_A03G144300
A03	86340001	86400000	Gh_A03G145000
A03	86340001	86400000	Gh_A03G145100
A03	86340001	86400000	Gh_A03G145200
A03	86540001	86560000	Gh_A03G145500
A03	86720001	86780000	Gh_A03G145900
A03	86720001	86780000	Gh_A03G146000
A03	87600001	87620000	Gh_A03G147800
A03	87600001	87620000	Gh_A03G147900
A03	87660001	87680000	Gh_A03G148000
A03	89040001	89060000	Gh_A03G149700
A03	89180001	89200000	Gh_A03G150000
A03	89340001	89360000	Gh_A03G150300
A03	89340001	89360000	Gh_A03G150400
A03	89340001	89360000	Gh_A03G150500
A03	89640001	89660000	Gh_A03G151000
A03	89640001	89660000	Gh_A03G150900
A03	89840001	89900000	Gh_A03G151600
A03	89840001	89900000	Gh_A03G151700
A03	90220001	90300000	Gh_A03G153100
A03	90220001	90300000	Gh_A03G153200
A03	90220001	90300000	Gh_A03G153300
A03	90420001	90440000	Gh_A03G153600
A03	90660001	90760000	Gh_A03G154100
A03	90880001	91240000	Gh_A03G154200
A03	90880001	91240000	Gh_A03G154300
A03	90880001	91240000	Gh_A03G154400
A03	90880001	91240000	Gh_A03G154500
A03	90880001	91240000	Gh_A03G154600
A03	92560001	92700000	Gh_A03G156300
A03	92560001	92700000	Gh_A03G156500
A03	92560001	92700000	Gh_A03G156400
A03	93180001	93200000	Gh_A03G157400
A03	93180001	93200000	Gh_A03G157500
A03	93260001	93420000	Gh_A03G158000
A03	93460001	93600000	Gh_A03G158400
A03	93460001	93600000	Gh_A03G158500
A03	93460001	93600000	Gh_A03G158700
A03	93460001	93600000	Gh_A03G158800
A03	93460001	93600000	Gh_A03G158900
A03	93460001	93600000	Gh_A03G158600
A03	94140001	94400000	Gh_A03G159300
A03	94140001	94400000	Gh_A03G159400
A03	94140001	94400000	Gh_A03G159500
A03	94140001	94400000	Gh_A03G159600
A03	94760001	95000000	Gh_A03G160300
A03	94760001	95000000	Gh_A03G160500
A03	94760001	95000000	Gh_A03G160600
A03	94760001	95000000	Gh_A03G160700
A03	94760001	95000000	Gh_A03G160200
A03	94760001	95000000	Gh_A03G160400
A03	94760001	95000000	Gh_A03G160800
A03	95480001	95520000	Gh_A03G162400
A03	95480001	95520000	Gh_A03G162300
A03	95840001	96000000	Gh_A03G163900
A03	95840001	96000000	Gh_A03G164000
A03	95840001	96000000	Gh_A03G164200
A03	95840001	96000000	Gh_A03G164300
A03	95840001	96000000	Gh_A03G164400
A03	95840001	96000000	Gh_A03G164100
A03	96060001	96120000	Gh_A03G164600
A03	96060001	96120000	Gh_A03G164700
A03	97060001	97080000	Gh_A03G166000
A03	97320001	97340000	Gh_A03G166300
A03	97320001	97340000	Gh_A03G166200
A03	97780001	97820000	Gh_A03G167800
A03	97780001	97820000	Gh_A03G167900
A03	97780001	97820000	Gh_A03G168000
A03	97920001	97960000	Gh_A03G168900
A03	97920001	97960000	Gh_A03G169000
A03	97920001	97960000	Gh_A03G168800
A03	98280001	98460000	Gh_A03G170300
A03	98280001	98460000	Gh_A03G170400
A03	98280001	98460000	Gh_A03G170500
A03	98280001	98460000	Gh_A03G170600
A03	98280001	98460000	Gh_A03G170700
A03	98820001	98940000	Gh_A03G171700
A03	100200001	100220000	Gh_A03G175700
A03	100200001	100220000	Gh_A03G175800
A03	101000001	101020000	Gh_A03G178100
A03	101560001	101580000	Gh_A03G180500
A03	101900001	101920000	Gh_A03G182100
A03	101960001	102020000	Gh_A03G182600
A03	101960001	102020000	Gh_A03G182700
A03	101960001	102020000	Gh_A03G182500
A03	102240001	102260000	Gh_A03G183900
A03	102520001	102560000	Gh_A03G184900
A03	102620001	102680000	Gh_A03G185100
A03	102960001	103000000	Gh_A03G186500
A03	102960001	103000000	Gh_A03G186600
A03	102960001	103000000	Gh_A03G186700
A03	102960001	103000000	Gh_A03G186800
A03	102960001	103000000	Gh_A03G186900
A03	102960001	103000000	Gh_A03G187000
A03	102960001	103000000	Gh_A03G187100
A03	102960001	103000000	Gh_A03G187200
A03	102960001	103000000	Gh_A03G187300
A03	103040001	103060000	Gh_A03G187400
A03	103040001	103060000	Gh_A03G187500
A03	103380001	103500000	Gh_A03G188700
A03	103380001	103500000	Gh_A03G188800
A03	103380001	103500000	Gh_A03G188900
A03	103380001	103500000	Gh_A03G189000
A03	103380001	103500000	Gh_A03G189100
A03	103620001	103680000	Gh_A03G189600
A03	103620001	103680000	Gh_A03G189700
A03	103620001	103680000	Gh_A03G189500
A03	103760001	103780000	Gh_A03G190300
A03	103760001	103780000	Gh_A03G190400
A03	103760001	103780000	Gh_A03G190500
A03	103840001	103940000	Gh_A03G190900
A03	103840001	103940000	Gh_A03G191000
A03	103840001	103940000	Gh_A03G191100
A03	103840001	103940000	Gh_A03G191200
A03	103840001	103940000	Gh_A03G191300
A03	103840001	103940000	Gh_A03G191400
A03	103840001	103940000	Gh_A03G191500
A03	103840001	103940000	Gh_A03G191600
A03	103840001	103940000	Gh_A03G191700
A03	103980001	104000000	Gh_A03G191900
A03	103980001	104000000	Gh_A03G192000
A03	104040001	104060000	Gh_A03G192200
A03	104040001	104060000	Gh_A03G192300
A03	104160001	104280000	Gh_A03G192600
A03	104160001	104280000	Gh_A03G192700
A03	104160001	104280000	Gh_A03G192800
A03	104160001	104280000	Gh_A03G192900
A03	104160001	104280000	Gh_A03G192500
A03	104320001	104460000	Gh_A03G193400
A03	104320001	104460000	Gh_A03G193600
A03	104320001	104460000	Gh_A03G193700
A03	104320001	104460000	Gh_A03G193800
A03	104320001	104460000	Gh_A03G194000
A03	104320001	104460000	Gh_A03G194100
A03	104320001	104460000	Gh_A03G194300
A03	104320001	104460000	Gh_A03G194400
A03	104320001	104460000	Gh_A03G194600
A03	104320001	104460000	Gh_A03G194700
A03	104320001	104460000	Gh_A03G194900
A03	104320001	104460000	Gh_A03G193500
A03	104320001	104460000	Gh_A03G193900
A03	104320001	104460000	Gh_A03G194200
A03	104320001	104460000	Gh_A03G194500
A03	104320001	104460000	Gh_A03G194800
A03	104500001	104520000	Gh_A03G195400
A03	104500001	104520000	Gh_A03G195500
A03	104500001	104520000	Gh_A03G195600
A03	104600001	104880000	Gh_A03G196100
A03	104600001	104880000	Gh_A03G196200
A03	104600001	104880000	Gh_A03G196300
A03	104600001	104880000	Gh_A03G196400
A03	104600001	104880000	Gh_A03G196600
A03	104600001	104880000	Gh_A03G196800
A03	104600001	104880000	Gh_A03G196900
A03	104600001	104880000	Gh_A03G197100
A03	104600001	104880000	Gh_A03G196500
A03	104600001	104880000	Gh_A03G196700
A03	104600001	104880000	Gh_A03G197000
A03	104980001	105000000	Gh_A03G197600
A03	104980001	105000000	Gh_A03G197700
A03	104980001	105000000	Gh_A03G197800
A03	105100001	105120000	Gh_A03G198400
A03	105100001	105120000	Gh_A03G198500
A03	105320001	105360000	Gh_A03G200000
A03	105320001	105360000	Gh_A03G200100
A03	105320001	105360000	Gh_A03G200200
A03	105320001	105360000	Gh_A03G199900
A03	105420001	105440000	Gh_A03G200500
A03	105420001	105440000	Gh_A03G200600
A03	105420001	105440000	Gh_A03G200700
A03	105500001	105520000	Gh_A03G201200
A03	105500001	105520000	Gh_A03G201300
A03	105560001	105580000	Gh_A03G202000
A03	105560001	105580000	Gh_A03G201900
A03	105560001	105580000	Gh_A03G202100
A03	106720001	106740000	Gh_A03G208500
A03	106720001	106740000	Gh_A03G208600
A03	106720001	106740000	Gh_A03G208700
A03	106940001	107320000	Gh_A03G210700
A03	106940001	107320000	Gh_A03G210800
A03	106940001	107320000	Gh_A03G210900
A03	106940001	107320000	Gh_A03G211100
A03	106940001	107320000	Gh_A03G211200
A03	106940001	107320000	Gh_A03G211300
A03	106940001	107320000	Gh_A03G211400
A03	106940001	107320000	Gh_A03G211500
A03	106940001	107320000	Gh_A03G211600
A03	106940001	107320000	Gh_A03G211800
A03	106940001	107320000	Gh_A03G211900
A03	106940001	107320000	Gh_A03G212000
A03	106940001	107320000	Gh_A03G212100
A03	106940001	107320000	Gh_A03G212300
A03	106940001	107320000	Gh_A03G212400
A03	106940001	107320000	Gh_A03G212500
A03	106940001	107320000	Gh_A03G212700
A03	106940001	107320000	Gh_A03G212800
A03	106940001	107320000	Gh_A03G212900
A03	106940001	107320000	Gh_A03G213000
A03	106940001	107320000	Gh_A03G213100
A03	106940001	107320000	Gh_A03G213200
A03	106940001	107320000	Gh_A03G213400
A03	106940001	107320000	Gh_A03G213600
A03	106940001	107320000	Gh_A03G213700
A03	106940001	107320000	Gh_A03G213800
A03	106940001	107320000	Gh_A03G213900
A03	106940001	107320000	Gh_A03G214000
A03	106940001	107320000	Gh_A03G214100
A03	106940001	107320000	Gh_A03G214200
A03	106940001	107320000	Gh_A03G214300
A03	106940001	107320000	Gh_A03G211000
A03	106940001	107320000	Gh_A03G211700
A03	106940001	107320000	Gh_A03G212200
A03	106940001	107320000	Gh_A03G212600
A03	106940001	107320000	Gh_A03G213300
A03	106940001	107320000	Gh_A03G213500
A03	106940001	107320000	Gh_A03G214400
A03	106940001	107320000	Gh_A03G214500
A03	107360001	107380000	Gh_A03G214800
A03	107420001	107920000	Gh_A03G215600
A03	107420001	107920000	Gh_A03G215800
A03	107420001	107920000	Gh_A03G215900
A03	107420001	107920000	Gh_A03G216000
A03	107420001	107920000	Gh_A03G216100
A03	107420001	107920000	Gh_A03G216200
A03	107420001	107920000	Gh_A03G216300
A03	107420001	107920000	Gh_A03G216400
A03	107420001	107920000	Gh_A03G216600
A03	107420001	107920000	Gh_A03G216700
A03	107420001	107920000	Gh_A03G216800
A03	107420001	107920000	Gh_A03G216900
A03	107420001	107920000	Gh_A03G217000
A03	107420001	107920000	Gh_A03G217100
A03	107420001	107920000	Gh_A03G217200
A03	107420001	107920000	Gh_A03G217300
A03	107420001	107920000	Gh_A03G217400
A03	107420001	107920000	Gh_A03G217600
A03	107420001	107920000	Gh_A03G217900
A03	107420001	107920000	Gh_A03G218000
A03	107420001	107920000	Gh_A03G218100
A03	107420001	107920000	Gh_A03G218200
A03	107420001	107920000	Gh_A03G218300
A03	107420001	107920000	Gh_A03G218600
A03	107420001	107920000	Gh_A03G218700
A03	107420001	107920000	Gh_A03G218800
A03	107420001	107920000	Gh_A03G218900
A03	107420001	107920000	Gh_A03G219000
A03	107420001	107920000	Gh_A03G219200
A03	107420001	107920000	Gh_A03G219300
A03	107420001	107920000	Gh_A03G219400
A03	107420001	107920000	Gh_A03G219600
A03	107420001	107920000	Gh_A03G215700
A03	107420001	107920000	Gh_A03G216500
A03	107420001	107920000	Gh_A03G217500
A03	107420001	107920000	Gh_A03G217800
A03	107420001	107920000	Gh_A03G218400
A03	107420001	107920000	Gh_A03G218500
A03	107420001	107920000	Gh_A03G219100
A03	107420001	107920000	Gh_A03G219500
A03	107420001	107920000	Gh_A03G217700
A03	107960001	107980000	Gh_A03G220200
A03	107960001	107980000	Gh_A03G220300
A03	107960001	107980000	Gh_A03G220400
A03	107960001	107980000	Gh_A03G220500
A03	107960001	107980000	Gh_A03G220600
A03	108200001	108220000	Gh_A03G223300
A03	108200001	108220000	Gh_A03G223400
A03	108320001	108340000	Gh_A03G224500
A03	108320001	108340000	Gh_A03G224600
A03	108320001	108340000	Gh_A03G224800
A03	108320001	108340000	Gh_A03G224900
A03	108320001	108340000	Gh_A03G224700
A03	108420001	108440000	Gh_A03G225700
A03	108420001	108440000	Gh_A03G225800
A03	108560001	108760000	Gh_A03G227200
A03	108560001	108760000	Gh_A03G227300
A03	108560001	108760000	Gh_A03G227500
A03	108560001	108760000	Gh_A03G227700
A03	108560001	108760000	Gh_A03G227800
A03	108560001	108760000	Gh_A03G227900
A03	108560001	108760000	Gh_A03G228000
A03	108560001	108760000	Gh_A03G228100
A03	108560001	108760000	Gh_A03G228300
A03	108560001	108760000	Gh_A03G228500
A03	108560001	108760000	Gh_A03G228600
A03	108560001	108760000	Gh_A03G228700
A03	108560001	108760000	Gh_A03G228800
A03	108560001	108760000	Gh_A03G228900
A03	108560001	108760000	Gh_A03G229000
A03	108560001	108760000	Gh_A03G229100
A03	108560001	108760000	Gh_A03G229200
A03	108560001	108760000	Gh_A03G229300
A03	108560001	108760000	Gh_A03G229400
A03	108560001	108760000	Gh_A03G229500
A03	108560001	108760000	Gh_A03G229600
A03	108560001	108760000	Gh_A03G229700
A03	108560001	108760000	Gh_A03G229900
A03	108560001	108760000	Gh_A03G227400
A03	108560001	108760000	Gh_A03G227600
A03	108560001	108760000	Gh_A03G228200
A03	108560001	108760000	Gh_A03G229800
A03	108560001	108760000	Gh_A03G228400
A03	108820001	108900000	Gh_A03G230900
A03	108820001	108900000	Gh_A03G231000
A03	108820001	108900000	Gh_A03G231100
A03	108820001	108900000	Gh_A03G231200
A03	108820001	108900000	Gh_A03G231300
A03	108820001	108900000	Gh_A03G231400
A03	108820001	108900000	Gh_A03G231500
A03	108820001	108900000	Gh_A03G231600
A03	108960001	108980000	Gh_A03G232700
A03	108960001	108980000	Gh_A03G232900
A03	108960001	108980000	Gh_A03G233000
A03	108960001	108980000	Gh_A03G232800
A03	109040001	109140000	Gh_A03G233800
A03	109040001	109140000	Gh_A03G233900
A03	109040001	109140000	Gh_A03G234000
A03	109040001	109140000	Gh_A03G234100
A03	109040001	109140000	Gh_A03G234300
A03	109040001	109140000	Gh_A03G234400
A03	109040001	109140000	Gh_A03G234500
A03	109040001	109140000	Gh_A03G234600
A03	109040001	109140000	Gh_A03G234700
A03	109040001	109140000	Gh_A03G234800
A03	109040001	109140000	Gh_A03G235100
A03	109040001	109140000	Gh_A03G234200
A03	109040001	109140000	Gh_A03G234900
A03	109040001	109140000	Gh_A03G235000
A03	109200001	109220000	Gh_A03G236100
A03	109200001	109220000	Gh_A03G236200
A03	109200001	109220000	Gh_A03G236300
A03	109200001	109220000	Gh_A03G236400
A03	109200001	109220000	Gh_A03G236500
A03	109200001	109220000	Gh_A03G236600
A03	109260001	109520000	Gh_A03G237400
A03	109260001	109520000	Gh_A03G237500
A03	109260001	109520000	Gh_A03G237600
A03	109260001	109520000	Gh_A03G237800
A03	109260001	109520000	Gh_A03G238100
A03	109260001	109520000	Gh_A03G238300
A03	109260001	109520000	Gh_A03G238400
A03	109260001	109520000	Gh_A03G238600
A03	109260001	109520000	Gh_A03G238700
A03	109260001	109520000	Gh_A03G238900
A03	109260001	109520000	Gh_A03G239000
A03	109260001	109520000	Gh_A03G239100
A03	109260001	109520000	Gh_A03G239200
A03	109260001	109520000	Gh_A03G239300
A03	109260001	109520000	Gh_A03G239400
A03	109260001	109520000	Gh_A03G239500
A03	109260001	109520000	Gh_A03G239600
A03	109260001	109520000	Gh_A03G239700
A03	109260001	109520000	Gh_A03G239800
A03	109260001	109520000	Gh_A03G239900
A03	109260001	109520000	Gh_A03G240000
A03	109260001	109520000	Gh_A03G240100
A03	109260001	109520000	Gh_A03G240300
A03	109260001	109520000	Gh_A03G237700
A03	109260001	109520000	Gh_A03G238000
A03	109260001	109520000	Gh_A03G238200
A03	109260001	109520000	Gh_A03G238500
A03	109260001	109520000	Gh_A03G238800
A03	109260001	109520000	Gh_A03G240200
A03	109260001	109520000	Gh_A03G237900
A03	109600001	109660000	Gh_A03G241500
A03	109600001	109660000	Gh_A03G241700
A03	109600001	109660000	Gh_A03G241900
A03	109600001	109660000	Gh_A03G242000
A03	109600001	109660000	Gh_A03G242100
A03	109600001	109660000	Gh_A03G242200
A03	109600001	109660000	Gh_A03G242400
A03	109600001	109660000	Gh_A03G242500
A03	109600001	109660000	Gh_A03G242600
A03	109600001	109660000	Gh_A03G241600
A03	109600001	109660000	Gh_A03G241800
A03	109600001	109660000	Gh_A03G242300
A03	109600001	109660000	Gh_A03G242700
A03	109860001	109880000	Gh_A03G245800
A03	109860001	109880000	Gh_A03G245900
A03	109860001	109880000	Gh_A03G246000
A03	109920001	110080000	Gh_A03G246900
A03	109920001	110080000	Gh_A03G247000
A03	109920001	110080000	Gh_A03G247100
A03	109920001	110080000	Gh_A03G247300
A03	109920001	110080000	Gh_A03G247500
A03	109920001	110080000	Gh_A03G247600
A03	109920001	110080000	Gh_A03G247700
A03	109920001	110080000	Gh_A03G247800
A03	109920001	110080000	Gh_A03G247900
A03	109920001	110080000	Gh_A03G248100
A03	109920001	110080000	Gh_A03G248200
A03	109920001	110080000	Gh_A03G248300
A03	109920001	110080000	Gh_A03G248400
A03	109920001	110080000	Gh_A03G248500
A03	109920001	110080000	Gh_A03G248600
A03	109920001	110080000	Gh_A03G248700
A03	109920001	110080000	Gh_A03G248900
A03	109920001	110080000	Gh_A03G249000
A03	109920001	110080000	Gh_A03G249200
A03	109920001	110080000	Gh_A03G246800
A03	109920001	110080000	Gh_A03G247200
A03	109920001	110080000	Gh_A03G247400
A03	109920001	110080000	Gh_A03G248000
A03	109920001	110080000	Gh_A03G248800
A03	109920001	110080000	Gh_A03G249100
A04	240001	260000	Gh_A04G002600
A04	240001	260000	Gh_A04G002800
A04	240001	260000	Gh_A04G002900
A04	240001	260000	Gh_A04G002700
A04	340001	360000	Gh_A04G003600
A04	560001	580000	Gh_A04G005500
A04	560001	580000	Gh_A04G005700
A04	560001	580000	Gh_A04G005600
A04	880001	900000	Gh_A04G008300
A04	1280001	1300000	Gh_A04G011000
A04	1280001	1300000	Gh_A04G011100
A04	1280001	1300000	Gh_A04G011200
A04	1280001	1300000	Gh_A04G011300
A04	1340001	1360000	Gh_A04G011900
A04	1340001	1360000	Gh_A04G012000
A04	1340001	1360000	Gh_A04G012100
A04	1680001	1700000	Gh_A04G015500
A04	1680001	1700000	Gh_A04G015400
A04	1760001	1780000	Gh_A04G016000
A04	1760001	1780000	Gh_A04G016100
A04	1860001	1900000	Gh_A04G016800
A04	1860001	1900000	Gh_A04G017000
A04	1860001	1900000	Gh_A04G016900
A04	2160001	2240000	Gh_A04G017800
A04	2280001	2300000	Gh_A04G018000
A04	2380001	2440000	Gh_A04G018800
A04	2380001	2440000	Gh_A04G019000
A04	2380001	2440000	Gh_A04G019100
A04	2380001	2440000	Gh_A04G018700
A04	2380001	2440000	Gh_A04G018900
A04	2520001	2680000	Gh_A04G019700
A04	2520001	2680000	Gh_A04G019900
A04	2520001	2680000	Gh_A04G020000
A04	2520001	2680000	Gh_A04G020100
A04	2520001	2680000	Gh_A04G020200
A04	2520001	2680000	Gh_A04G020300
A04	2520001	2680000	Gh_A04G019800
A04	3060001	3080000	Gh_A04G022100
A04	3140001	3160000	Gh_A04G022600
A04	3140001	3160000	Gh_A04G022700
A04	3140001	3160000	Gh_A04G022800
A04	3200001	3220000	Gh_A04G023000
A04	3200001	3220000	Gh_A04G023100
A04	3300001	3320000	Gh_A04G023900
A04	3300001	3320000	Gh_A04G024000
A04	3580001	3600000	Gh_A04G025100
A04	3840001	3880000	Gh_A04G026300
A04	3840001	3880000	Gh_A04G026400
A04	3980001	4000000	Gh_A04G026600
A04	4140001	4200000	Gh_A04G026900
A04	4260001	4420000	Gh_A04G027100
A04	4260001	4420000	Gh_A04G027200
A04	4260001	4420000	Gh_A04G027300
A04	4260001	4420000	Gh_A04G027400
A04	4260001	4420000	Gh_A04G027500
A04	4260001	4420000	Gh_A04G027600
A04	4260001	4420000	Gh_A04G027700
A04	4500001	4520000	Gh_A04G028000
A04	4980001	5060000	Gh_A04G030800
A04	4980001	5060000	Gh_A04G030900
A04	5100001	5120000	Gh_A04G031100
A04	5100001	5120000	Gh_A04G031200
A04	5240001	5260000	Gh_A04G031900
A04	5240001	5260000	Gh_A04G032000
A04	5920001	5940000	Gh_A04G034400
A04	6160001	6180000	Gh_A04G036600
A04	6360001	6460000	Gh_A04G037600
A04	6360001	6460000	Gh_A04G037900
A04	6360001	6460000	Gh_A04G038100
A04	6360001	6460000	Gh_A04G037700
A04	6360001	6460000	Gh_A04G037800
A04	6360001	6460000	Gh_A04G038000
A04	6980001	7020000	Gh_A04G039900
A04	6980001	7020000	Gh_A04G040000
A04	6980001	7020000	Gh_A04G040100
A04	7060001	7120000	Gh_A04G040700
A04	7060001	7120000	Gh_A04G040800
A04	7060001	7120000	Gh_A04G040900
A04	7060001	7120000	Gh_A04G041000
A04	7060001	7120000	Gh_A04G041100
A04	7060001	7120000	Gh_A04G040600
A04	7060001	7120000	Gh_A04G041200
A04	7300001	7320000	Gh_A04G042400
A04	7300001	7320000	Gh_A04G042500
A04	7300001	7320000	Gh_A04G042600
A04	7300001	7320000	Gh_A04G042700
A04	7360001	7480000	Gh_A04G043100
A04	7360001	7480000	Gh_A04G043300
A04	7360001	7480000	Gh_A04G043400
A04	7360001	7480000	Gh_A04G043500
A04	7360001	7480000	Gh_A04G043600
A04	7360001	7480000	Gh_A04G043200
A04	7360001	7480000	Gh_A04G043700
A04	7920001	7940000	Gh_A04G045100
A04	8500001	8560000	Gh_A04G046600
A04	8500001	8560000	Gh_A04G046700
A04	8640001	8860000	Gh_A04G047700
A04	8640001	8860000	Gh_A04G047800
A04	8640001	8860000	Gh_A04G047900
A04	8640001	8860000	Gh_A04G048000
A04	8640001	8860000	Gh_A04G048100
A04	8640001	8860000	Gh_A04G048200
A04	8640001	8860000	Gh_A04G048300
A04	8640001	8860000	Gh_A04G048400
A04	8640001	8860000	Gh_A04G048500
[truncated: 15,855 more rows]
