# Supplementary material for: Genomic reconstruction of upland cotton domestication uncovers staged selection, gene flow, and flowering-time adaptation
Source: Proc Natl Acad Sci U S A. 2026 Jun 22;123(26):e2601246123. doi: 10.1073/pnas.2601246123 (PMC13320693; doi:10.1073/pnas.2601246123)
Supplement: Supplementary file 16 — Dataset S15 (XLSX) [file pnas.2601246123.sd15.xlsx]

## Sheet: Dataset 15
Dataset S15. The RNA-seq data used in our research.
SRA database	Library Name	FPKM of Gh_D11G206800	FPKM of Gh_D11G207100	Organ	Accessions	Type	Accssions ID in NCBI
SRX4916707	TM1_5DPA_1	4.6	4.6	ovule	TM-1	--	PRJNA490626
SRX4916708	TM1_5DPA_2	5.6	5	ovule	TM-1	--	PRJNA490626
SRX4916709	TM1_0DPA_1	0.7	5.5	ovule	TM-1	--	PRJNA490626
SRX4916710	TM1_0DPA_2	0.5	5.9	ovule	TM-1	--	PRJNA490626
SRX4916711	TM1_0DPA_3	1.9	5.1	ovule	TM-1	--	PRJNA490626
SRX4916712	TM1_1DPA_1	2.4	7.6	ovule	TM-1	--	PRJNA490626
SRX4916713	TM1_1DPA_2	1.7	7.1	ovule	TM-1	--	PRJNA490626
SRX4916714	TM1_1DPA_3	1	2.4	ovule	TM-1	--	PRJNA490626
SRX4916715	TM1_3DPA_1	3.9	2.2	ovule	TM-1	--	PRJNA490626
SRX4916716	TM1_3DPA_2	2.9	4.3	ovule	TM-1	--	PRJNA490626
SRX4916746	TM1_15DPA_Fiber_3	47	17.4	fiber	TM-1	--	PRJNA490626
SRX4916747	TM1_15DPA_Fiber_2	41.9	16.2	fiber	TM-1	--	PRJNA490626
SRX4916748	TM1_10DPA_Ovule_2	41.3	17.2	ovule	TM-1	--	PRJNA490626
SRX4916749	TM1_10DPA_Ovule_1	40.2	16.7	ovule	TM-1	--	PRJNA490626
SRX4916750	TM1_15DPA_Fiber_1	34	15.6	fiber	TM-1	--	PRJNA490626
SRX4916751	TM1_10DPA_Ovule_3	32.1	12	ovule	TM-1	--	PRJNA490626
SRX4916752	TM1_10DPA_Fiber_1	11.8	10.6	fiber	TM-1	--	PRJNA490626
SRX4916753	TM1_5DPA_3	4.4	3.6	ovule	TM-1	--	PRJNA490626
SRX4916754	TM1_10DPA_Fiber_3	27	17.1	fiber	TM-1	--	PRJNA490626
SRX4916755	TM1_10DPA_Fiber_2	36.1	13	fiber	TM-1	--	PRJNA490626
SRX4916785	TM1_20DPA_Ovule_3	13.2	3.5	ovule	TM-1	--	PRJNA490626
SRX4916786	TM1_25DPA_Fiber_1	27.9	0.1	fiber	TM-1	--	PRJNA490626
SRX4916787	TM1_20DPA_Ovule_1	6.8	0.8	ovule	TM-1	--	PRJNA490626
SRX4916788	TM1_20DPA_Ovule_2	7.8	1	ovule	TM-1	--	PRJNA490626
SRX4916789	TM1_20DPA_Fiber_2	38.5	1.9	fiber	TM-1	--	PRJNA490626
SRX4916790	TM1_20DPA_Fiber_3	32.4	0.2	fiber	TM-1	--	PRJNA490626
SRX4916791	TM1_15DPA_Ovule_3	52.1	30	ovule	TM-1	--	PRJNA490626
SRX4916792	TM1_20DPA_Fiber_1	26.1	0.4	fiber	TM-1	--	PRJNA490626
SRX4916793	TM1_15DPA_Ovule_1	45.6	20	ovule	TM-1	--	PRJNA490626
SRX4916794	TM1_15DPA_Ovule_2	37.7	22.2	ovule	TM-1	--	PRJNA490626
SRX4916823	TM1_25DPA_Ovule_1	34.8	1.5	ovule	TM-1	--	PRJNA490626
SRX4916954	TM1_-3DPA_2	3.4	6	ovule	TM-1	--	PRJNA490626
SRX4916955	TM1_-3DPA_1	1.6	5.2	ovule	TM-1	--	PRJNA490626
SRX313078	WT-8dpa-BiolRep1	8.3	8.3	fiber	DP5690	wild type	PRJNA209459
SRX313489	WT-8dpa-BiolRep2	8.9	8.9	fiber	DP5690	wild type	PRJNA209459
SRX853935	8-dpa fiber cells from Gossypium hirsutum DP5690	8.4	20.5	fiber	DP5690	wild type	PRJNA273732
SRX853937	8-dpa fiber cells from Gossypium hirsutum DP5690	8.3	19.5	fiber	DP5690	wild type	PRJNA273732
SRX853939	8-dpa fiber cells from Gossypium hirsutum DP5690	6	16.9	fiber	DP5690	wild type	PRJNA273732
SRX313490	Li2-8dpa-BiolRep1	16.4	16.4	fiber	Li2-DP5690	Li2 mutant	PRJNA209459
SRX313491	Li2-8dpa-BiolRep2	12.1	12.1	fiber	Li2-DP5690	Li2 mutant	PRJNA209459
SRX853916	short-fiber Ligon lintless cotton mutants	8.4	3.7	fiber	Li2-DP5690	short fiber	PRJNA273732
SRX853922	short-fiber Ligon lintless cotton mutants	6.9	2.7	fiber	Li2-DP5690	short fiber	PRJNA273732
SRX853932	short-fiber Ligon lintless cotton mutants	8.3	1.8	fiber	Li2-DP5690	Li2 mutant	PRJNA273732
SRX853891	short-fiber Ligon lintless cotton mutants	11.7	20	fiber	Li1-DP5690	short fiber, dwarf	PRJNA273732
SRX853905	short-fiber Ligon lintless cotton mutants	8.5	18.3	fiber	Li1-DP5690	short fiber, dwarf	PRJNA273732
SRX853912	short-fiber Ligon lintless cotton mutants	10.6	16.6	fiber	Li1-DP5690	Li1 mutant	PRJNA273732
SRX1432383	Li1 mutant 1dpa ovule repeat 1	1.5	10	ovule	Li1	Li1 mutant	PRJNA301536
SRX1432384	Li1 mutant 1dpa ovule repeat 2	0.9	8	ovule	Li1	Li1 mutant	PRJNA301536
SRX1432385	Li1 mutant 1dpa ovule repeat 3	1.2	4.9	ovule	Li1	Li1 mutant	PRJNA301536
SRX1432386	Li1 mutant 3dpa ovule repeat 1	1.1	4.3	ovule	Li1	Li1 mutant	PRJNA301536
SRX1432387	Li1 mutant 3dpa ovule repeat 2	1.6	6.3	ovule	Li1	Li1 mutant	PRJNA301536
SRX1432388	Li1 mutant 3dpa ovule repeat 3	2.5	14.4	ovule	Li1	Li1 mutant	PRJNA301536
SRX1432389	Li1 mutant 8dpa ovule repeat 1	22.3	21	ovule	Li1	Li1 mutant	PRJNA301536
SRX1432390	Li1 mutant 8dpa ovule repeat 2	24.3	21.4	ovule	Li1	Li1 mutant	PRJNA301536
SRX1432391	Li1 mutant 8dpa ovule repeat 3	26.6	33	ovule	Li1	Li1 mutant	PRJNA301536
SRX1432392	wild type 1dpa ovule repeat 1	0.7	9	ovule	Wild type	wild type	PRJNA301536
SRX1432393	wild type 1dpa ovule repeat 2	1.7	9.8	ovule	Wild type	wild type	PRJNA301536
SRX1432394	wild type 1dpa ovule repeat 3	2.3	8.1	ovule	Wild type	wild type	PRJNA301536
SRX1432395	wild type 3dpa ovule repeat 1	1.1	9.9	ovule	Wild type	wild type	PRJNA301536
SRX1432396	wild type 3dpa ovule repeat 2	1.3	9.1	ovule	Wild type	wild type	PRJNA301536
SRX1432397	wild type 3dpa ovule repeat 3	1.6	10.6	ovule	Wild type	wild type	PRJNA301536
SRX1432398	wild type 8dpa ovule repeat 1	16.4	16	ovule	Wild type	wild type	PRJNA301536
SRX1432399	wild type 8dpa ovule repeat 2	18	15	ovule	Wild type	wild type	PRJNA301536
SRX1432400	wild type 8dpa ovule repeat 3	17.4	9.6	ovule	Wild type	wild type	PRJNA301536
