# Supplementary material for: Genomic reconstruction of upland cotton domestication uncovers staged selection, gene flow, and flowering-time adaptation
Source: Proc Natl Acad Sci U S A. 2026 Jun 22;123(26):e2601246123. doi: 10.1073/pnas.2601246123 (PMC13320693; doi:10.1073/pnas.2601246123)
Supplement: Supplementary file 17 — Dataset S16 (XLSX) [file pnas.2601246123.sd16.xlsx]

## Sheet: Dataset 16
Dataset S16. Primer sequence information.
Primer Name	Primer（5’-3’）
ASPGB1-VIGS-F	CAAAATGGCATGCCTGCAGACTAGTCCGCTCTAATGTCCCCGCCATTGA
ASPGB1-VIGS-R	GAATTCACTAGACCTAGGGGCGCGCCTAATCATTGTCCACCATCTCCACGCCCT
ASPGB1-RT-F	ATGGGAGCCTGGGCTATCGCTGTTCAT
ASPGB1-RT-R	TTACCAGACACCAACCTCCATAAACCCACCCTC
Ghactin-F	ATCCTCCGTCTTGACCTTG
Ghactin-R	TGTCCGTCAGGCAACTCAT
